# Supplementary material for: Integrating GWAS and Transcriptomics to Identify the Molecular Underpinnings of Thermal Stress Responses in Drosophila melanogaster
Source: Front Genet. 2020 Jun 23;11:658. doi: 10.3389/fgene.2020.00658 (PMC7324644; doi:10.3389/fgene.2020.00658)
Supplement: Supplementary file 3 [file Table_3.xlsx]

## Sheet: Sheet1
Supplementary Table 3. Complete list of allelic variants associated with CTmin and CTmax at p-value < 1E-5 and p-value < 1E-4.

## Sheet: CTmin
CTmin
p-value threshold of 1E-5	ID	AvgMixedPval	Annotation	AvgEff
	2L_2612282_INS	7.64e-06	SiteClass[FBgn0031440|CG15395|DOWNSTREAM|1000],TranscriptAnnot[DOWNSTREAM(MODIFIER||1000||275|CG15395|protein_coding|CODING|FBtr0114513||1);INTERGENIC(MODIFIER||||||||||1)]	-0.7986
	2L_2612712_SNP	1.35e-06	SiteClass[|||],TranscriptAnnot[INTERGENIC(MODIFIER||||||||||1)]	-0.7705
	2L_3396577_SNP	6.71e-06	SiteClass[FBgn0266027|CR44792|DOWNSTREAM|746],TranscriptAnnot[DOWNSTREAM(MODIFIER||746|||CR44792|ncRNA|NON_CODING|FBtr0343240||1);INTERGENIC(MODIFIER||||||||||1)]	0.8995
	2L_3396579_SNP	6.65e-06	SiteClass[FBgn0266027|CR44792|DOWNSTREAM|744],TranscriptAnnot[DOWNSTREAM(MODIFIER||744|||CR44792|ncRNA|NON_CODING|FBtr0343240||1);INTERGENIC(MODIFIER||||||||||1)]	0.9004
	2L_3465546_SNP	3.24e-06	SiteClass[FBgn0005616|msl-2|NON_SYNONYMOUS_CODING|0;FBgn0021967|Pdsw|UPSTREAM|611],TranscriptAnnot[NON_SYNONYMOUS_CODING(MODERATE|MISSENSE|Ctc/Atc|L32I|773|msl-2|protein_coding|CODING|FBtr0077570|2|1);NON_SYNONYMOUS_CODING(MODERATE|MISSENSE|Ctc/Atc|L32I|773|msl-2|protein_coding|CODING|FBtr0077571|1|1);UPSTREAM(MODIFIER||611||159|Pdsw|protein_coding|CODING|FBtr0077520||1);UPSTREAM(MODIFIER||611||1…	0.9493
	2L_3885863_SNP	9.71e-06	SiteClass[FBgn0000256|capu|INTRON|0],TranscriptAnnot[INTRON(MODIFIER||||1059|capu|protein_coding|CODING|FBtr0077513|2|1);INTRON(MODIFIER||||1280|capu|protein_coding|CODING|FBtr0290077|3|1);INTRON(MODIFIER||||1361|capu|protein_coding|CODING|FBtr0290078|3|1);INTRON(MODIFIER||||1298|capu|protein_coding|CODING|FBtr0290081|2|1);INTRON(MODIFIER||||1207|capu|protein_coding|CODING|FBtr0077511|3|1);INTRON…	0.4909
	2R_7024700_SNP	7.76e-06	SiteClass[FBgn0033578|BBS4|SYNONYMOUS_CODING|0],TranscriptAnnot[SYNONYMOUS_CODING(LOW|SILENT|tcG/tcC|S214|486|BBS4|protein_coding|CODING|FBtr0088202|5|1);SYNONYMOUS_CODING(LOW|SILENT|tcG/tcC|S214|457|BBS4|protein_coding|CODING|FBtr0339487|5|1)]	0.8879
	2R_12301745_SNP	4.23e-06	SiteClass[FBgn0264273|Sema-2b|INTRON|0;FBgn0029153|Menl-2|DOWNSTREAM|575;FBgn0029154|Menl-1|DOWNSTREAM|575],TranscriptAnnot[DOWNSTREAM(MODIFIER||575||600|Menl-2|protein_coding|CODING|FBtr0100601||1);DOWNSTREAM(MODIFIER||575||558|Menl-2|protein_coding|CODING|FBtr0301867||1);DOWNSTREAM(MODIFIER||575||600|Menl-2|protein_coding|CODING|FBtr0301868||1);DOWNSTREAM(MODIFIER||575||610|Menl-1|protein_codin…	-0.5963
	2R_20250118_SNP	1.04e-06	SiteClass[FBgn0004101|bs|INTRON|0;FBgn0266046|CR44811|INTRON|0],TranscriptAnnot[INTRON(MODIFIER||||449|bs|protein_coding|CODING|FBtr0072271|2|1);INTRON(MODIFIER||||449|bs|protein_coding|CODING|FBtr0343314|2|1);INTRON(MODIFIER|||||CR44811|ncRNA|NON_CODING|FBtr0343311|1|1)]	0.5472
	2R_20301091_SNP	4.21e-06	SiteClass[FBgn0266439|CG45069|UTR_5_PRIME|0;FBgn0266438|CG45068|SYNONYMOUS_CODING|0],TranscriptAnnot[SYNONYMOUS_CODING(LOW|SILENT|atA/atT|I516|696|CG45068|protein_coding|CODING|FBtr0344430|2|1);UTR_5_PRIME(MODIFIER||1210||129|CG45069|protein_coding|CODING|FBtr0344429|2|1)]	0.5258
	2R_20301097_SNP	1.08e-06	SiteClass[FBgn0266438|CG45068|SYNONYMOUS_CODING|0;FBgn0266439|CG45069|UTR_5_PRIME|0],TranscriptAnnot[SYNONYMOUS_CODING(LOW|SILENT|agT/agC|S518|696|CG45068|protein_coding|CODING|FBtr0344430|2|1);UTR_5_PRIME(MODIFIER||1204||129|CG45069|protein_coding|CODING|FBtr0344429|2|1)]	0.5562
	2R_20301123_SNP	3.34e-06	SiteClass[FBgn0266439|CG45069|UTR_5_PRIME|0;FBgn0266438|CG45068|NON_SYNONYMOUS_CODING|0],TranscriptAnnot[NON_SYNONYMOUS_CODING(MODERATE|MISSENSE|cTg/cAg|L527Q|696|CG45068|protein_coding|CODING|FBtr0344430|2|1);UTR_5_PRIME(MODIFIER||1178||129|CG45069|protein_coding|CODING|FBtr0344429|2|1)]	0.5247
	2R_20301239_SNP	1.1e-06	SiteClass[FBgn0266438|CG45068|NON_SYNONYMOUS_CODING|0;FBgn0266439|CG45069|UTR_5_PRIME|0],TranscriptAnnot[NON_SYNONYMOUS_CODING(MODERATE|MISSENSE|Aag/Cag|K566Q|696|CG45068|protein_coding|CODING|FBtr0344430|2|1);UTR_5_PRIME(MODIFIER||1062||129|CG45069|protein_coding|CODING|FBtr0344429|2|1)]	0.5434
	2R_20307893_SNP	1.78e-06	SiteClass[FBgn0259210|prom|NON_SYNONYMOUS_CODING|0],TranscriptAnnot[NON_SYNONYMOUS_CODING(MODERATE|MISSENSE|gGa/gCa|G564A|1066|prom|protein_coding|CODING|FBtr0299698|9|1);NON_SYNONYMOUS_CODING(MODERATE|MISSENSE|gGa/gCa|G564A|1235|prom|protein_coding|CODING|FBtr0299700|9|1);NON_SYNONYMOUS_CODING(MODERATE|MISSENSE|gGa/gCa|G564A|911|prom|protein_coding|CODING|FBtr0299699|9|1);NON_SYNONYMOUS_CODING(M…	0.5823
	2R_20308502_SNP	4.11e-07	SiteClass[FBgn0259210|prom|INTRON|0],TranscriptAnnot[INTRON(MODIFIER||||1066|prom|protein_coding|CODING|FBtr0299698|8|1);INTRON(MODIFIER||||911|prom|protein_coding|CODING|FBtr0299699|8|1);INTRON(MODIFIER||||1235|prom|protein_coding|CODING|FBtr0299700|8|1);INTRON(MODIFIER||||1173|prom|protein_coding|CODING|FBtr0343482|8|1)]	0.6173
	2R_20308533_SNP	1.21e-06	SiteClass[FBgn0259210|prom|INTRON|0],TranscriptAnnot[INTRON(MODIFIER||||1066|prom|protein_coding|CODING|FBtr0299698|8|1);INTRON(MODIFIER||||911|prom|protein_coding|CODING|FBtr0299699|8|1);INTRON(MODIFIER||||1235|prom|protein_coding|CODING|FBtr0299700|8|1);INTRON(MODIFIER||||1173|prom|protein_coding|CODING|FBtr0343482|8|1)]	0.5994
	2R_20308558_SNP	9.6e-07	SiteClass[FBgn0259210|prom|INTRON|0],TranscriptAnnot[INTRON(MODIFIER||||1066|prom|protein_coding|CODING|FBtr0299698|8|1);INTRON(MODIFIER||||911|prom|protein_coding|CODING|FBtr0299699|8|1);INTRON(MODIFIER||||1235|prom|protein_coding|CODING|FBtr0299700|8|1);INTRON(MODIFIER||||1173|prom|protein_coding|CODING|FBtr0343482|8|1)]	0.6119
	2R_20308565_SNP	1.94e-06	SiteClass[FBgn0259210|prom|INTRON|0],TranscriptAnnot[INTRON(MODIFIER||||1066|prom|protein_coding|CODING|FBtr0299698|8|1);INTRON(MODIFIER||||911|prom|protein_coding|CODING|FBtr0299699|8|1);INTRON(MODIFIER||||1235|prom|protein_coding|CODING|FBtr0299700|8|1);INTRON(MODIFIER||||1173|prom|protein_coding|CODING|FBtr0343482|8|1)]	0.6001
	2R_20309106_SNP	2.16e-06	SiteClass[FBgn0259210|prom|INTRON|0],TranscriptAnnot[INTRON(MODIFIER||||1066|prom|protein_coding|CODING|FBtr0299698|7|1);INTRON(MODIFIER||||911|prom|protein_coding|CODING|FBtr0299699|7|1);INTRON(MODIFIER||||1235|prom|protein_coding|CODING|FBtr0299700|7|1);INTRON(MODIFIER||||1173|prom|protein_coding|CODING|FBtr0343482|7|1)]	0.5709
	2R_20309122_SNP	5.8e-06	SiteClass[FBgn0259210|prom|INTRON|0],TranscriptAnnot[INTRON(MODIFIER||||1066|prom|protein_coding|CODING|FBtr0299698|7|1);INTRON(MODIFIER||||911|prom|protein_coding|CODING|FBtr0299699|7|1);INTRON(MODIFIER||||1235|prom|protein_coding|CODING|FBtr0299700|7|1);INTRON(MODIFIER||||1173|prom|protein_coding|CODING|FBtr0343482|7|1)]	0.5473
	2R_20309307_SNP	4.75e-06	SiteClass[FBgn0259210|prom|INTRON|0],TranscriptAnnot[INTRON(MODIFIER||||1066|prom|protein_coding|CODING|FBtr0299698|7|1);INTRON(MODIFIER||||911|prom|protein_coding|CODING|FBtr0299699|7|1);INTRON(MODIFIER||||1235|prom|protein_coding|CODING|FBtr0299700|7|1);INTRON(MODIFIER||||1173|prom|protein_coding|CODING|FBtr0343482|7|1)]	0.5642
	2R_20309964_SNP	2.03e-06	SiteClass[FBgn0259210|prom|INTRON|0],TranscriptAnnot[INTRON(MODIFIER||||1066|prom|protein_coding|CODING|FBtr0299698|6|1);INTRON(MODIFIER||||911|prom|protein_coding|CODING|FBtr0299699|6|1);INTRON(MODIFIER||||1235|prom|protein_coding|CODING|FBtr0299700|6|1);INTRON(MODIFIER||||1173|prom|protein_coding|CODING|FBtr0343482|6|1)]	0.6214
	2R_20313579_SNP	2.07e-08	SiteClass[FBgn0259210|prom|INTRON|0;FBgn0259729|CG42383|UPSTREAM|954],TranscriptAnnot[UPSTREAM(MODIFIER||954||353|CG42383|protein_coding|CODING|FBtr0299995||1);INTRON(MODIFIER||||1066|prom|protein_coding|CODING|FBtr0299698|1|1);INTRON(MODIFIER||||911|prom|protein_coding|CODING|FBtr0299699|1|1);INTRON(MODIFIER||||1235|prom|protein_coding|CODING|FBtr0299700|1|1);INTRON(MODIFIER||||1173|prom|protein…	0.726
	2R_20313809_SNP	8.99e-06	SiteClass[FBgn0259210|prom|INTRON|0],TranscriptAnnot[INTRON(MODIFIER||||1066|prom|protein_coding|CODING|FBtr0299698|1|1);INTRON(MODIFIER||||911|prom|protein_coding|CODING|FBtr0299699|1|1);INTRON(MODIFIER||||1235|prom|protein_coding|CODING|FBtr0299700|1|1);INTRON(MODIFIER||||1173|prom|protein_coding|CODING|FBtr0343482|1|1)]	0.5613
	2R_20313911_SNP	1.77e-06	SiteClass[FBgn0259210|prom|INTRON|0],TranscriptAnnot[INTRON(MODIFIER||||1066|prom|protein_coding|CODING|FBtr0299698|1|1);INTRON(MODIFIER||||911|prom|protein_coding|CODING|FBtr0299699|1|1);INTRON(MODIFIER||||1235|prom|protein_coding|CODING|FBtr0299700|1|1);INTRON(MODIFIER||||1173|prom|protein_coding|CODING|FBtr0343482|1|1)]	0.6056
	2R_20313912_SNP	3.23e-06	SiteClass[FBgn0259210|prom|INTRON|0],TranscriptAnnot[INTRON(MODIFIER||||1066|prom|protein_coding|CODING|FBtr0299698|1|1);INTRON(MODIFIER||||911|prom|protein_coding|CODING|FBtr0299699|1|1);INTRON(MODIFIER||||1235|prom|protein_coding|CODING|FBtr0299700|1|1);INTRON(MODIFIER||||1173|prom|protein_coding|CODING|FBtr0343482|1|1)]	0.618
	2R_20313914_SNP	1.33e-06	SiteClass[FBgn0259210|prom|INTRON|0],TranscriptAnnot[INTRON(MODIFIER||||1066|prom|protein_coding|CODING|FBtr0299698|1|1);INTRON(MODIFIER||||911|prom|protein_coding|CODING|FBtr0299699|1|1);INTRON(MODIFIER||||1235|prom|protein_coding|CODING|FBtr0299700|1|1);INTRON(MODIFIER||||1173|prom|protein_coding|CODING|FBtr0343482|1|1)]	0.6215
	2R_20313916_SNP	1.9e-06	SiteClass[FBgn0259210|prom|INTRON|0],TranscriptAnnot[INTRON(MODIFIER||||1066|prom|protein_coding|CODING|FBtr0299698|1|1);INTRON(MODIFIER||||911|prom|protein_coding|CODING|FBtr0299699|1|1);INTRON(MODIFIER||||1235|prom|protein_coding|CODING|FBtr0299700|1|1);INTRON(MODIFIER||||1173|prom|protein_coding|CODING|FBtr0343482|1|1)]	0.6222
	2R_20313917_SNP	8.89e-07	SiteClass[FBgn0259210|prom|INTRON|0],TranscriptAnnot[INTRON(MODIFIER||||1066|prom|protein_coding|CODING|FBtr0299698|1|1);INTRON(MODIFIER||||911|prom|protein_coding|CODING|FBtr0299699|1|1);INTRON(MODIFIER||||1235|prom|protein_coding|CODING|FBtr0299700|1|1);INTRON(MODIFIER||||1173|prom|protein_coding|CODING|FBtr0343482|1|1)]	0.6276
	2R_20313919_SNP	2.37e-06	SiteClass[FBgn0259210|prom|INTRON|0],TranscriptAnnot[INTRON(MODIFIER||||1066|prom|protein_coding|CODING|FBtr0299698|1|1);INTRON(MODIFIER||||911|prom|protein_coding|CODING|FBtr0299699|1|1);INTRON(MODIFIER||||1235|prom|protein_coding|CODING|FBtr0299700|1|1);INTRON(MODIFIER||||1173|prom|protein_coding|CODING|FBtr0343482|1|1)]	0.625
	2R_20313922_DEL	8.89e-07	SiteClass[FBgn0259210|prom|INTRON|0],TranscriptAnnot[INTRON(MODIFIER||||1066|prom|protein_coding|CODING|FBtr0299698|1|1);INTRON(MODIFIER||||911|prom|protein_coding|CODING|FBtr0299699|1|1);INTRON(MODIFIER||||1235|prom|protein_coding|CODING|FBtr0299700|1|1);INTRON(MODIFIER||||1173|prom|protein_coding|CODING|FBtr0343482|1|1)]	0.6276
	2R_20313927_SNP	1.48e-06	SiteClass[FBgn0259210|prom|INTRON|0],TranscriptAnnot[INTRON(MODIFIER||||1066|prom|protein_coding|CODING|FBtr0299698|1|1);INTRON(MODIFIER||||911|prom|protein_coding|CODING|FBtr0299699|1|1);INTRON(MODIFIER||||1235|prom|protein_coding|CODING|FBtr0299700|1|1);INTRON(MODIFIER||||1173|prom|protein_coding|CODING|FBtr0343482|1|1)]	0.6177
	2R_20313930_SNP	8.89e-07	SiteClass[FBgn0259210|prom|INTRON|0],TranscriptAnnot[INTRON(MODIFIER||||1066|prom|protein_coding|CODING|FBtr0299698|1|1);INTRON(MODIFIER||||911|prom|protein_coding|CODING|FBtr0299699|1|1);INTRON(MODIFIER||||1235|prom|protein_coding|CODING|FBtr0299700|1|1);INTRON(MODIFIER||||1173|prom|protein_coding|CODING|FBtr0343482|1|1)]	0.6276
	2R_20313933_SNP	8.89e-07	SiteClass[FBgn0259210|prom|INTRON|0],TranscriptAnnot[INTRON(MODIFIER||||1066|prom|protein_coding|CODING|FBtr0299698|1|1);INTRON(MODIFIER||||911|prom|protein_coding|CODING|FBtr0299699|1|1);INTRON(MODIFIER||||1235|prom|protein_coding|CODING|FBtr0299700|1|1);INTRON(MODIFIER||||1173|prom|protein_coding|CODING|FBtr0343482|1|1)]	0.6276
	2R_20313935_INS	8.89e-07	SiteClass[FBgn0259210|prom|INTRON|0],TranscriptAnnot[INTRON(MODIFIER||||1066|prom|protein_coding|CODING|FBtr0299698|1|1);INTRON(MODIFIER||||911|prom|protein_coding|CODING|FBtr0299699|1|1);INTRON(MODIFIER||||1235|prom|protein_coding|CODING|FBtr0299700|1|1);INTRON(MODIFIER||||1173|prom|protein_coding|CODING|FBtr0343482|1|1)]	0.6276
	2R_20313938_SNP	8.89e-07	SiteClass[FBgn0259210|prom|INTRON|0],TranscriptAnnot[INTRON(MODIFIER||||1066|prom|protein_coding|CODING|FBtr0299698|1|1);INTRON(MODIFIER||||911|prom|protein_coding|CODING|FBtr0299699|1|1);INTRON(MODIFIER||||1235|prom|protein_coding|CODING|FBtr0299700|1|1);INTRON(MODIFIER||||1173|prom|protein_coding|CODING|FBtr0343482|1|1)]	0.6276
	2R_20313940_MNP	8.89e-07	SiteClass[FBgn0259210|prom|INTRON|0],TranscriptAnnot[INTRON(MODIFIER||||1066|prom|protein_coding|CODING|FBtr0299698|1|1);INTRON(MODIFIER||||911|prom|protein_coding|CODING|FBtr0299699|1|1);INTRON(MODIFIER||||1235|prom|protein_coding|CODING|FBtr0299700|1|1);INTRON(MODIFIER||||1173|prom|protein_coding|CODING|FBtr0343482|1|1)]	0.6276
	3L_4694662_SNP	7.52e-06	SiteClass[FBgn0035569|CG15876|SYNONYMOUS_CODING|0;FBgn0035574|RhoGEF64C|INTRON|0],TranscriptAnnot[SYNONYMOUS_CODING(LOW|SILENT|caG/caA|Q26|138|CG15876|protein_coding|CODING|FBtr0073365|1|1);INTRON(MODIFIER||||1984|RhoGEF64C|protein_coding|CODING|FBtr0073345|1|1);INTRON(MODIFIER||||1984|RhoGEF64C|protein_coding|CODING|FBtr0332738|1|1)]	-0.5194
	3L_5853164_SNP	9.57e-06	SiteClass[|||],TranscriptAnnot[INTERGENIC(MODIFIER||||||||||1)]	0.5565
	3R_9949217_SNP	5.56e-06	SiteClass[FBgn0038206|twf|SYNONYMOUS_CODING|0;FBgn0010340|140up|DOWNSTREAM|668],TranscriptAnnot[SYNONYMOUS_CODING(LOW|SILENT|gaG/gaA|E208|343|twf|protein_coding|CODING|FBtr0082891|3|1);DOWNSTREAM(MODIFIER||668||261|140up|protein_coding|CODING|FBtr0337095||1);DOWNSTREAM(MODIFIER||931||261|140up|protein_coding|CODING|FBtr0082909||1)]	0.797
	3R_11288771_SNP	4.2e-06	SiteClass[FBgn0038341|AdamTS-A|INTRON|0],TranscriptAnnot[SYNONYMOUS_CODING(LOW|SILENT|aaG/aaA|K16|1585|AdamTS-A|protein_coding|CODING|FBtr0334629|1|1);INTRON(MODIFIER||||1688|AdamTS-A|protein_coding|CODING|FBtr0083160|1|1)]	0.9176
	3R_11364111_SNP	2.21e-06	SiteClass[FBgn0038348|CG18519|SYNONYMOUS_CODING|0],TranscriptAnnot[SYNONYMOUS_CODING(LOW|SILENT|gtG/gtC|V1083|1264|CG18519|protein_coding|CODING|FBtr0345258|6|1)]	0.6916
	3R_11367299_SNP	4.05e-06	SiteClass[FBgn0038348|CG18519|NON_SYNONYMOUS_CODING|0],TranscriptAnnot[NON_SYNONYMOUS_CODING(MODERATE|MISSENSE|gGa/gAa|G229E|1264|CG18519|protein_coding|CODING|FBtr0345258|2|1)]	0.7277
	3R_12990694_SNP	4.33e-06	SiteClass[FBgn0038492|Mur89F|INTRON|0],TranscriptAnnot[INTRON(MODIFIER||||2159|Mur89F|protein_coding|CODING|FBtr0334402|4|1);INTRON(MODIFIER||||2158|Mur89F|protein_coding|CODING|FBtr0334403|4|1)]	0.5249
	3R_12992895_SNP	7.46e-07	SiteClass[FBgn0038492|Mur89F|INTRON|0],TranscriptAnnot[INTRON(MODIFIER||||2159|Mur89F|protein_coding|CODING|FBtr0334402|4|1);INTRON(MODIFIER||||2158|Mur89F|protein_coding|CODING|FBtr0334403|4|1)]	-0.6868
	3R_12997215_SNP	5.99e-06	SiteClass[FBgn0038492|Mur89F|INTRON|0],TranscriptAnnot[INTRON(MODIFIER||||2159|Mur89F|protein_coding|CODING|FBtr0334402|3|1);INTRON(MODIFIER||||2158|Mur89F|protein_coding|CODING|FBtr0334403|3|1)]	0.5159
	3R_13002842_SNP	5.71e-06	SiteClass[FBgn0038492|Mur89F|INTRON|0],TranscriptAnnot[INTRON(MODIFIER||||2159|Mur89F|protein_coding|CODING|FBtr0334402|3|1);INTRON(MODIFIER||||2158|Mur89F|protein_coding|CODING|FBtr0334403|3|1)]	0.5265
	3R_13552010_SNP	6.72e-06	SiteClass[FBgn0016650|Lgr1|INTRON|0],TranscriptAnnot[INTRON(MODIFIER||||831|Lgr1|protein_coding|CODING|FBtr0083510|1|1);INTRON(MODIFIER||||831|Lgr1|protein_coding|CODING|FBtr0083509|1|1)]	-1.097
	3R_13552400_SNP	3.64e-06	SiteClass[FBgn0016650|Lgr1|INTRON|0],TranscriptAnnot[INTRON(MODIFIER||||831|Lgr1|protein_coding|CODING|FBtr0083510|1|1);INTRON(MODIFIER||||831|Lgr1|protein_coding|CODING|FBtr0083509|1|1)]	-0.9664
	3R_13900959_SNP	1.64e-07	SiteClass[|||],TranscriptAnnot[INTERGENIC(MODIFIER||||||||||1)]	0.6348
	3R_14850882_SNP	3.11e-06	SiteClass[FBgn0038674|CG14285|NON_SYNONYMOUS_CODING|0;FBgn0038673|CG14286|DOWNSTREAM|307],TranscriptAnnot[NON_SYNONYMOUS_CODING(MODERATE|MISSENSE|gGt/gAt|G14D|297|CG14285|protein_coding|CODING|FBtr0083711|1|1);DOWNSTREAM(MODIFIER||307||200|CG14286|protein_coding|CODING|FBtr0083710||1)]	0.7111
	X_4385442_SNP	1.1e-07	SiteClass[FBgn0052773|CR32773|INTRON|0],TranscriptAnnot[INTRON(MODIFIER|||||CR32773|ncRNA|NON_CODING|FBtr0344480|2|1)]	1.03
	X_5639729_SNP	7.54e-06	SiteClass[FBgn0261383|IntS6|INTRON|0],TranscriptAnnot[INTRON(MODIFIER||||1284|IntS6|protein_coding|CODING|FBtr0070841|1|1);INTRON(MODIFIER||||1284|IntS6|protein_coding|CODING|FBtr0332401|1|1);INTRON(MODIFIER||||1284|IntS6|protein_coding|CODING|FBtr0070842|1|1);INTRON(MODIFIER||||1284|IntS6|protein_coding|CODING|FBtr0332399|1|1);INTRON(MODIFIER||||1284|IntS6|protein_coding|CODING|FBtr0332400|1|1)]	0.8784
p-value threshold of 1E-4	2L_1090401_SNP	3.6e-05	SiteClass[FBgn0031299|CG4629|INTRON|0],TranscriptAnnot[INTRON(MODIFIER||||570|CG4629|protein_coding|CODING|FBtr0332570|2|1);INTRON(MODIFIER||||570|CG4629|protein_coding|CODING|FBtr0332571|1|1)]
(additional ones - no AvgEff)	2L_1264510_SNP	7.48e-05	SiteClass[FBgn0041097|robo3|INTRON|0],TranscriptAnnot[INTRON(MODIFIER||||1342|robo3|protein_coding|CODING|FBtr0077921|1|1);INTRON(MODIFIER||||1342|robo3|protein_coding|CODING|FBtr0335384|1|1)]
	2L_1430353_SNP	5.65e-05	SiteClass[|||],TranscriptAnnot[INTERGENIC(MODIFIER||||||||||1)]
	2L_14781915_SNP	3.24e-05	SiteClass[FBgn0028867|CR15280|EXON|0],TranscriptAnnot[EXON(MODIFIER|||||CR15280|pseudogene|NON_CODING|FBtr0100604|4|1)]
	2L_14829539_SNP	2.36e-05	SiteClass[|||],TranscriptAnnot[INTERGENIC(MODIFIER||||||||||1)]
	2L_14829550_SNP	3.88e-05	SiteClass[|||],TranscriptAnnot[INTERGENIC(MODIFIER||||||||||1)]
	2L_14839047_SNP	5.78e-05	SiteClass[|||],TranscriptAnnot[INTERGENIC(MODIFIER||||||||||1)]
	2L_14839600_SNP	5.07e-05	SiteClass[FBgn0264349|CR43805|DOWNSTREAM|834],TranscriptAnnot[DOWNSTREAM(MODIFIER||834|||CR43805|ncRNA|NON_CODING|FBtr0343683||1);INTERGENIC(MODIFIER||||||||||1)]
	2L_14839629_INS	5.96e-05	SiteClass[FBgn0264349|CR43805|DOWNSTREAM|804],TranscriptAnnot[DOWNSTREAM(MODIFIER||804|||CR43805|ncRNA|NON_CODING|FBtr0343683||1);INTERGENIC(MODIFIER||||||||||1)]
	2L_14839669_SNP	9.7e-05	SiteClass[FBgn0264349|CR43805|DOWNSTREAM|765],TranscriptAnnot[DOWNSTREAM(MODIFIER||765|||CR43805|ncRNA|NON_CODING|FBtr0343683||1);INTERGENIC(MODIFIER||||||||||1)]
	2L_14839838_SNP	5.78e-05	SiteClass[FBgn0264349|CR43805|DOWNSTREAM|596],TranscriptAnnot[DOWNSTREAM(MODIFIER||596|||CR43805|ncRNA|NON_CODING|FBtr0343683||1);INTERGENIC(MODIFIER||||||||||1)]
	2L_14840782_SNP	7.33e-05	SiteClass[FBgn0264349|CR43805|DOWNSTREAM|699],TranscriptAnnot[DOWNSTREAM(MODIFIER||699|||CR43805|ncRNA|NON_CODING|FBtr0332019||1);EXON(MODIFIER|||||CR43805|ncRNA|NON_CODING|FBtr0343683|2|1)]
	2L_14840839_SNP	6.45e-05	SiteClass[FBgn0264349|CR43805|DOWNSTREAM|642],TranscriptAnnot[DOWNSTREAM(MODIFIER||642|||CR43805|ncRNA|NON_CODING|FBtr0332019||1);EXON(MODIFIER|||||CR43805|ncRNA|NON_CODING|FBtr0343683|2|1)]
	2L_14840900_SNP	7.33e-05	SiteClass[FBgn0264349|CR43805|DOWNSTREAM|581],TranscriptAnnot[DOWNSTREAM(MODIFIER||581|||CR43805|ncRNA|NON_CODING|FBtr0332019||1);EXON(MODIFIER|||||CR43805|ncRNA|NON_CODING|FBtr0343683|2|1)]
	2L_14847382_SNP	7.26e-05	SiteClass[FBgn0028886|CG15279|INTRON|0],TranscriptAnnot[INTRON(MODIFIER||||633|CG15279|protein_coding|CODING|FBtr0300845|4|1);INTRON(MODIFIER||||639|CG15279|protein_coding|CODING|FBtr0080685|3|1);INTRON(MODIFIER||||639|CG15279|protein_coding|CODING|FBtr0080686|2|1)]
	2L_14847936_SNP	1.17e-05	SiteClass[FBgn0028886|CG15279|INTRON|0],TranscriptAnnot[INTRON(MODIFIER||||633|CG15279|protein_coding|CODING|FBtr0300845|4|1);INTRON(MODIFIER||||639|CG15279|protein_coding|CODING|FBtr0080685|3|1);INTRON(MODIFIER||||639|CG15279|protein_coding|CODING|FBtr0080686|2|1)]
	2L_14849951_SNP	4.44e-05	SiteClass[FBgn0028886|CG15279|INTRON|0],TranscriptAnnot[UPSTREAM(MODIFIER||763||639|CG15279|protein_coding|CODING|FBtr0080686||1);INTRON(MODIFIER||||639|CG15279|protein_coding|CODING|FBtr0080685|1|1);INTRON(MODIFIER||||633|CG15279|protein_coding|CODING|FBtr0300845|1|1)]
	2L_14850088_SNP	7.76e-05	SiteClass[FBgn0028886|CG15279|INTRON|0],TranscriptAnnot[UPSTREAM(MODIFIER||900||639|CG15279|protein_coding|CODING|FBtr0080686||1);INTRON(MODIFIER||||639|CG15279|protein_coding|CODING|FBtr0080685|1|1);INTRON(MODIFIER||||633|CG15279|protein_coding|CODING|FBtr0300845|1|1)]
	2L_14858849_SNP	9.2e-05	SiteClass[|||],TranscriptAnnot[INTERGENIC(MODIFIER||||||||||1)]
	2L_14861260_SNP	8.49e-05	SiteClass[|||],TranscriptAnnot[INTERGENIC(MODIFIER||||||||||1)]
	2L_14861293_SNP	2.04e-05	SiteClass[|||],TranscriptAnnot[INTERGENIC(MODIFIER||||||||||1)]
	2L_14861303_SNP	3.9e-05	SiteClass[|||],TranscriptAnnot[INTERGENIC(MODIFIER||||||||||1)]
	2L_1611896_SNP	7.65e-05	SiteClass[FBgn0031351|CG14352|INTRON|0;FBgn0021906|RFeSP|DOWNSTREAM|533;FBgn0051935|CG31935|UPSTREAM|739],TranscriptAnnot[UPSTREAM(MODIFIER||739||916|CG31935|protein_coding|CODING|FBtr0077916||1);DOWNSTREAM(MODIFIER||533||230|RFeSP|protein_coding|CODING|FBtr0334842||1);DOWNSTREAM(MODIFIER||651||230|RFeSP|protein_coding|CODING|FBtr0334843||1);DOWNSTREAM(MODIFIER||800||230|RFeSP|protein_coding|CODI…
	2L_16629322_SNP	2.42e-05	SiteClass[FBgn0259735|CG42389|INTRON|0;FBgn0265000|CR44151|UPSTREAM|149],TranscriptAnnot[UPSTREAM(MODIFIER||149|||CR44151|ncRNA|NON_CODING|FBtr0335498||1);INTRON(MODIFIER||||2064|CG42389|protein_coding|CODING|FBtr0300003|2|1);INTRON(MODIFIER||||1779|CG42389|protein_coding|CODING|FBtr0335497|3|1);INTRON(MODIFIER||||1762|CG42389|protein_coding|CODING|FBtr0300004|3|1)]
	2L_17027312_SNP	9.09e-05	SiteClass[|||],TranscriptAnnot[INTERGENIC(MODIFIER||||||||||1)]
	2L_18774061_SNP	1.49e-05	SiteClass[FBgn0045852|ham|INTRON|0;FBgn0264348|CR43804|UPSTREAM|224],TranscriptAnnot[UPSTREAM(MODIFIER||224|||CR43804|ncRNA|NON_CODING|FBtr0332018||1);INTRON(MODIFIER||||990|ham|protein_coding|CODING|FBtr0305620|4|1);INTRON(MODIFIER||||990|ham|protein_coding|CODING|FBtr0305621|4|1);INTRON(MODIFIER||||990|ham|protein_coding|CODING|FBtr0332015|4|1);INTRON(MODIFIER||||946|ham|protein_coding|CODING|F…
	2L_1964167_SNP	2.87e-05	SiteClass[FBgn0031375|erm|INTRON|0],TranscriptAnnot[INTRON(MODIFIER||||603|erm|protein_coding|CODING|FBtr0330200|1|1)]
	2L_20784197_SNP	7.52e-05	SiteClass[|||],TranscriptAnnot[INTERGENIC(MODIFIER||||||||||1)]
	2L_21033767_SNP	9.98e-05	SiteClass[FBgn0250867|CG42238|INTRON|0],TranscriptAnnot[INTRON(MODIFIER||||148|CG42238|protein_coding|CODING|FBtr0290305|1|1);INTRON(MODIFIER||||100|CG42238|protein_coding|CODING|FBtr0331199|2|1)]
	2L_2601212_SNP	4.04e-05	SiteClass[FBgn0266024|CR44789|EXON|0],TranscriptAnnot[EXON(MODIFIER|||||CR44789|ncRNA|NON_CODING|FBtr0343234|1|1)]
	2L_2782146_INS	8.98e-05	SiteClass[FBgn0004242|Syt1|UTR_3_PRIME|0],TranscriptAnnot[UTR_3_PRIME(MODIFIER||921||472|Syt1|protein_coding|CODING|FBtr0345331|11|1);UTR_3_PRIME(MODIFIER||921||472|Syt1|protein_coding|CODING|FBtr0077728|10|1);UTR_3_PRIME(MODIFIER||921||472|Syt1|protein_coding|CODING|FBtr0332218|10|1);UTR_3_PRIME(MODIFIER||11169||170|Syt1|protein_coding|CODING|FBtr0332219|9|1);UTR_3_PRIME(MODIFIER||7773||331|Syt1…
	2L_3013371_SNP	5.49e-05	SiteClass[FBgn0031488|CG17265|INTRON|0],TranscriptAnnot[INTRON(MODIFIER||||607|CG17265|protein_coding|CODING|FBtr0077646|1|1)]
	2L_4353069_SNP	9.11e-05	SiteClass[FBgn0031596|CG15429|SYNONYMOUS_CODING|0],TranscriptAnnot[SYNONYMOUS_CODING(LOW|SILENT|aaA/aaG|K7|215|CG15429|protein_coding|CODING|FBtr0077428|1|1);UTR_5_PRIME(MODIFIER||346||111|CG15429|protein_coding|CODING|FBtr0334400|1|1)]
	2L_5613850_SNP	4.01e-05	SiteClass[FBgn0031725|CG14010|INTRON|0],TranscriptAnnot[INTRON(MODIFIER||||450|CG14010|protein_coding|CODING|FBtr0302933|1|1);INTRON(MODIFIER||||450|CG14010|protein_coding|CODING|FBtr0343246|1|1)]
	2L_5867252_SNP	5.64e-05	SiteClass[FBgn0031745|rau|INTRON|0],TranscriptAnnot[INTRON(MODIFIER||||430|rau|protein_coding|CODING|FBtr0342620|2|1);INTRON(MODIFIER||||430|rau|protein_coding|CODING|FBtr0079158|1|1)]
	2L_5942852_SNP	7.99e-05	SiteClass[FBgn0261055|Sfp26Ad|SYNONYMOUS_CODING|0;FBgn0266827|CR45289|DOWNSTREAM|268;FBgn0001128|Gpdh|UPSTREAM|791],TranscriptAnnot[SYNONYMOUS_CODING(LOW|SILENT|gcA/gcT|A111|121|Sfp26Ad|protein_coding|CODING|FBtr0333233|2|1);SYNONYMOUS_CODING(LOW|SILENT|gcA/gcT|A111|121|Sfp26Ad|protein_coding|CODING|FBtr0301935|2|1);UPSTREAM(MODIFIER||791||350|Gpdh|protein_coding|CODING|FBtr0333228||1);UPSTREAM(M…
	2L_5945189_SNP	3.86e-05	SiteClass[FBgn0001128|Gpdh|INTRON|0],TranscriptAnnot[INTRON(MODIFIER||||360|Gpdh|protein_coding|CODING|FBtr0079146|2|1);INTRON(MODIFIER||||353|Gpdh|protein_coding|CODING|FBtr0079147|2|1);INTRON(MODIFIER||||350|Gpdh|protein_coding|CODING|FBtr0079148|2|1);INTRON(MODIFIER||||350|Gpdh|protein_coding|CODING|FBtr0333228|2|1);INTRON(MODIFIER||||360|Gpdh|protein_coding|CODING|FBtr0333229|2|1);INTRON(MODI…
	2L_5964548_SNP	4.87e-05	SiteClass[FBgn0086265|psd|INTRON|0;FBgn0031756|CG13992|DOWNSTREAM|843],TranscriptAnnot[UPSTREAM(MODIFIER||226||381|psd|protein_coding|CODING|FBtr0333227||1);DOWNSTREAM(MODIFIER||843||659|CG13992|protein_coding|CODING|FBtr0079237||1);DOWNSTREAM(MODIFIER||843||659|CG13992|protein_coding|CODING|FBtr0303267||1);DOWNSTREAM(MODIFIER||843||659|CG13992|protein_coding|CODING|FBtr0309288||1);INTRON(MODIFIE…
	2L_8257947_SNP	5.27e-05	SiteClass[FBgn0003502|Btk29A|DOWNSTREAM|426;FBgn0032010|CG8086|UPSTREAM|445;FBgn0262374|mir-2b-1|DOWNSTREAM|669],TranscriptAnnot[UPSTREAM(MODIFIER||445||272|CG8086|protein_coding|CODING|FBtr0079620||1);UPSTREAM(MODIFIER||445||1453|CG8086|protein_coding|CODING|FBtr0332361||1);UPSTREAM(MODIFIER||445||261|CG8086|protein_coding|CODING|FBtr0332362||1);DOWNSTREAM(MODIFIER||426||786|Btk29A|protein_codin…
	2L_8325829_SNP	9.38e-05	SiteClass[FBgn0032021|CG7781|UPSTREAM|420],TranscriptAnnot[UPSTREAM(MODIFIER||567||147|CG7781|protein_coding|CODING|FBtr0079609||1);UPSTREAM(MODIFIER||420||147|CG7781|protein_coding|CODING|FBtr0346462||1);INTERGENIC(MODIFIER||||||||||1)]
	2L_9735509_SNP	9.47e-05	SiteClass[FBgn0028704|Nckx30C|INTRON|0],TranscriptAnnot[INTRON(MODIFIER||||856|Nckx30C|protein_coding|CODING|FBtr0079926|2|1);INTRON(MODIFIER||||856|Nckx30C|protein_coding|CODING|FBtr0079928|2|1);INTRON(MODIFIER||||881|Nckx30C|protein_coding|CODING|FBtr0303908|2|1);INTRON(MODIFIER||||872|Nckx30C|protein_coding|CODING|FBtr0303909|2|1);INTRON(MODIFIER||||847|Nckx30C|protein_coding|CODING|FBtr033550…
	2R_10218531_SNP	9.35e-05	SiteClass[FBgn0085408|Shroom|INTRON|0],TranscriptAnnot[INTRON(MODIFIER||||1576|Shroom|protein_coding|CODING|FBtr0112614|7|1);INTRON(MODIFIER||||1576|Shroom|protein_coding|CODING|FBtr0339991|7|1)]
	2R_10221274_SNP	8.41e-05	SiteClass[FBgn0085408|Shroom|INTRON|0],TranscriptAnnot[INTRON(MODIFIER||||1576|Shroom|protein_coding|CODING|FBtr0112614|7|1);INTRON(MODIFIER||||1576|Shroom|protein_coding|CODING|FBtr0339991|7|1);INTRON(MODIFIER||||669|Shroom|protein_coding|CODING|FBtr0290253|1|1)]
	2R_10962869_SNP	7.03e-05	SiteClass[|||],TranscriptAnnot[INTERGENIC(MODIFIER||||||||||1)]
	2R_10963282_SNP	1.4e-05	SiteClass[|||],TranscriptAnnot[INTERGENIC(MODIFIER||||||||||1)]
	2R_10963284_SNP	3.96e-05	SiteClass[|||],TranscriptAnnot[INTERGENIC(MODIFIER||||||||||1)]
	2R_12009356_SNP	6.54e-05	SiteClass[FBgn0010052|Jhe|NON_SYNONYMOUS_CODING|0],TranscriptAnnot[NON_SYNONYMOUS_CODING(MODERATE|MISSENSE|Atg/Gtg|M396V|579|Jhe|protein_coding|CODING|FBtr0301751|5|1);NON_SYNONYMOUS_CODING(MODERATE|MISSENSE|Atg/Gtg|M396V|579|Jhe|protein_coding|CODING|FBtr0340021|5|1);NON_SYNONYMOUS_CODING(MODERATE|MISSENSE|Atg/Gtg|M396V|579|Jhe|protein_coding|CODING|FBtr0087223|5|1)]
	2R_12559097_DEL	9.18e-05	SiteClass[FBgn0085486|CG34457|UTR_3_PRIME|0;FBgn0085487|CG34458|UPSTREAM|440],TranscriptAnnot[UTR_3_PRIME(MODIFIER||10||308|CG34457|protein_coding|CODING|FBtr0112763|4|1);UTR_3_PRIME(MODIFIER||10||308|CG34457|protein_coding|CODING|FBtr0345621|4|1);UPSTREAM(MODIFIER||440||257|CG34458|protein_coding|CODING|FBtr0112764||1)]
	2R_12628349_SNP	6.46e-05	SiteClass[|||],TranscriptAnnot[INTERGENIC(MODIFIER||||||||||1)]
	2R_12628367_SNP	4.92e-05	SiteClass[|||],TranscriptAnnot[INTERGENIC(MODIFIER||||||||||1)]
	2R_12628403_SNP	8.2e-05	SiteClass[|||],TranscriptAnnot[INTERGENIC(MODIFIER||||||||||1)]
	2R_12696827_SNP	3.35e-05	SiteClass[|||],TranscriptAnnot[INTERGENIC(MODIFIER||||||||||1)]
	2R_12704274_SNP	4.44e-05	SiteClass[FBgn0034160|CG5550|SYNONYMOUS_CODING|0;FBgn0263336|CR43417|DOWNSTREAM|750],TranscriptAnnot[SYNONYMOUS_CODING(LOW|SILENT|atC/atT|I52|246|CG5550|protein_coding|CODING|FBtr0087033|1|1);SYNONYMOUS_CODING(LOW|SILENT|atC/atT|I52|250|CG5550|protein_coding|CODING|FBtr0308764|1|1);DOWNSTREAM(MODIFIER||750|||CR43417|ncRNA|NON_CODING|FBtr0308765||1);DOWNSTREAM(MODIFIER||750|||CR43417|ncRNA|NON_COD…
	2R_12971842_SNP	2.08e-05	SiteClass[FBgn0050460|CG30460|INTRON|0],TranscriptAnnot[INTRON(MODIFIER||||1711|CG30460|protein_coding|CODING|FBtr0113378|1|1)]
	2R_13598343_SNP	7.51e-05	SiteClass[FBgn0028494|CG6424|INTRON|0],TranscriptAnnot[INTRON(MODIFIER||||798|CG6424|protein_coding|CODING|FBtr0086886|2|1);INTRON(MODIFIER||||798|CG6424|protein_coding|CODING|FBtr0086887|1|1);INTRON(MODIFIER||||798|CG6424|protein_coding|CODING|FBtr0340273|1|1)]
	2R_14565483_DEL	3.45e-05	SiteClass[FBgn0265626|CG44434|DOWNSTREAM|701;FBgn0265627|CG44435|DOWNSTREAM|701],TranscriptAnnot[DOWNSTREAM(MODIFIER||701||899|CG44434|protein_coding|CODING|FBtr0340486||1);DOWNSTREAM(MODIFIER||701||732|CG44435|protein_coding|CODING|FBtr0340487||1);DOWNSTREAM(MODIFIER||701||732|CG44435|protein_coding|CODING|FBtr0342881||1);INTERGENIC(MODIFIER||||||||||1)]
	2R_15691303_SNP	1.23e-05	SiteClass[|||],TranscriptAnnot[INTERGENIC(MODIFIER||||||||||1)]
	2R_16139285_SNP	6.51e-05	SiteClass[FBgn0034490|CG9864|INTRON|0],TranscriptAnnot[INTRON(MODIFIER||||465|CG9864|protein_coding|CODING|FBtr0086320|1|1);INTRON(MODIFIER||||465|CG9864|protein_coding|CODING|FBtr0336635|1|1)]
	2R_1618770_SNP	4.47e-05	SiteClass[|||],TranscriptAnnot[INTERGENIC(MODIFIER||||||||||1)]
	2R_16825523_SNP	8.57e-05	SiteClass[FBgn0020617|Rx|DOWNSTREAM|988],TranscriptAnnot[DOWNSTREAM(MODIFIER||988||903|Rx|protein_coding|CODING|FBtr0342783||1|WARNING_TRANSCRIPT_INCOMPLETE);INTERGENIC(MODIFIER||||||||||1)]
	2R_16938611_SNP	9.41e-05	SiteClass[FBgn0003391|shg|SYNONYMOUS_CODING|0],TranscriptAnnot[SYNONYMOUS_CODING(LOW|SILENT|ggG/ggT|G1408|1507|shg|protein_coding|CODING|FBtr0071546|2|1)]
	2R_17037739_INS	1.55e-05	SiteClass[FBgn0050389|CG30389|INTRON|0],TranscriptAnnot[INTRON(MODIFIER||||980|CG30389|protein_coding|CODING|FBtr0071632|9|1);INTRON(MODIFIER||||980|CG30389|protein_coding|CODING|FBtr0071633|9|1);INTRON(MODIFIER||||980|CG30389|protein_coding|CODING|FBtr0310423|9|1);INTRON(MODIFIER||||1037|CG30389|protein_coding|CODING|FBtr0330235|9|1);INTRON(MODIFIER||||1009|CG30389|protein_coding|CODING|FBtr0330…
	2R_17103833_SNP	2.55e-05	SiteClass[FBgn0034605|CG15661|SYNONYMOUS_CODING|0],TranscriptAnnot[SYNONYMOUS_CODING(LOW|SILENT|caC/caT|H282|530|CG15661|protein_coding|CODING|FBtr0110814|5|1);SYNONYMOUS_CODING(LOW|SILENT|caC/caT|H282|530|CG15661|protein_coding|CODING|FBtr0071624|5|1)]
	2R_17118453_SNP	5.88e-05	SiteClass[FBgn0034606|ASPP|INTRON|0],TranscriptAnnot[INTRON(MODIFIER||||1020|ASPP|protein_coding|CODING|FBtr0071622|2|1);INTRON(MODIFIER||||1046|ASPP|protein_coding|CODING|FBtr0330232|2|1)]
	2R_17798495_SNP	6.4e-05	SiteClass[FBgn0085397|Fili|INTRON|0],TranscriptAnnot[INTRON(MODIFIER||||738|Fili|protein_coding|CODING|FBtr0112593|1|1);INTRON(MODIFIER||||738|Fili|protein_coding|CODING|FBtr0330338|3|1)]
	2R_17983519_SNP	3.78e-05	SiteClass[FBgn0034693|CG11073|INTRON|0],TranscriptAnnot[INTRON(MODIFIER||||808|CG11073|protein_coding|CODING|FBtr0336637|1|1);INTRON(MODIFIER||||1056|CG11073|protein_coding|CODING|FBtr0071797|1|1);INTRON(MODIFIER||||454|CG11073|protein_coding|CODING|FBtr0300693|1|1);INTRON(MODIFIER||||896|CG11073|protein_coding|CODING|FBtr0336636|1|1);INTRON(MODIFIER||||307|CG11073|protein_coding|CODING|FBtr03366…
	2R_18750111_SNP	7.21e-05	SiteClass[|||],TranscriptAnnot[INTERGENIC(MODIFIER||||||||||1)]
	2R_19373299_SNP	7.69e-05	SiteClass[FBgn0264339|CG43795|INTRON|0],TranscriptAnnot[INTRON(MODIFIER||||1420|CG43795|protein_coding|CODING|FBtr0331989|10|1)]
	2R_19373351_SNP	6.81e-05	SiteClass[FBgn0264339|CG43795|INTRON|0],TranscriptAnnot[INTRON(MODIFIER||||1420|CG43795|protein_coding|CODING|FBtr0331989|10|1)]
	2R_1991490_SNP	3.6e-05	SiteClass[FBgn0000546|EcR|INTRON|0],TranscriptAnnot[INTRON(MODIFIER||||878|EcR|protein_coding|CODING|FBtr0086011|2|1);INTRON(MODIFIER||||878|EcR|protein_coding|CODING|FBtr0302439|2|1);INTRON(MODIFIER||||669|EcR|protein_coding|CODING|FBtr0086012|1|1);INTRON(MODIFIER||||849|EcR|protein_coding|CODING|FBtr0086008|3|1);INTRON(MODIFIER||||849|EcR|protein_coding|CODING|FBtr0086009|4|1);INTRON(MODIFIER||…
	2R_1991491_SNP	3.6e-05	SiteClass[FBgn0000546|EcR|INTRON|0],TranscriptAnnot[INTRON(MODIFIER||||878|EcR|protein_coding|CODING|FBtr0086011|2|1);INTRON(MODIFIER||||878|EcR|protein_coding|CODING|FBtr0302439|2|1);INTRON(MODIFIER||||669|EcR|protein_coding|CODING|FBtr0086012|1|1);INTRON(MODIFIER||||849|EcR|protein_coding|CODING|FBtr0086008|3|1);INTRON(MODIFIER||||849|EcR|protein_coding|CODING|FBtr0086009|4|1);INTRON(MODIFIER||…
	2R_20233630_SNP	2.14e-05	SiteClass[FBgn0004101|bs|INTRON|0],TranscriptAnnot[INTRON(MODIFIER||||449|bs|protein_coding|CODING|FBtr0072271|1|1);INTRON(MODIFIER||||355|bs|protein_coding|CODING|FBtr0290089|1|1);INTRON(MODIFIER||||449|bs|protein_coding|CODING|FBtr0343314|1|1)]
	2R_20250001_SNP	1.37e-05	SiteClass[FBgn0004101|bs|INTRON|0;FBgn0266046|CR44811|INTRON|0],TranscriptAnnot[INTRON(MODIFIER||||449|bs|protein_coding|CODING|FBtr0072271|2|1);INTRON(MODIFIER||||449|bs|protein_coding|CODING|FBtr0343314|2|1);INTRON(MODIFIER|||||CR44811|ncRNA|NON_CODING|FBtr0343311|1|1)]
	2R_20252998_SNP	2.36e-05	SiteClass[FBgn0266046|CR44811|INTRON|0;FBgn0004101|bs|INTRON|0],TranscriptAnnot[INTRON(MODIFIER||||449|bs|protein_coding|CODING|FBtr0072271|2|1);INTRON(MODIFIER||||449|bs|protein_coding|CODING|FBtr0343314|2|1);INTRON(MODIFIER|||||CR44811|ncRNA|NON_CODING|FBtr0343311|1|1)]
	2R_20253495_SNP	7.63e-05	SiteClass[FBgn0266046|CR44811|INTRON|0;FBgn0004101|bs|INTRON|0],TranscriptAnnot[INTRON(MODIFIER||||449|bs|protein_coding|CODING|FBtr0072271|2|1);INTRON(MODIFIER||||449|bs|protein_coding|CODING|FBtr0343314|2|1);INTRON(MODIFIER|||||CR44811|ncRNA|NON_CODING|FBtr0343311|1|1)]
	2R_20257397_SNP	5.01e-05	SiteClass[FBgn0004101|bs|INTRON|0;FBgn0266046|CR44811|UPSTREAM|185],TranscriptAnnot[UPSTREAM(MODIFIER||185|||CR44811|ncRNA|NON_CODING|FBtr0343311||1);INTRON(MODIFIER||||449|bs|protein_coding|CODING|FBtr0072271|2|1);INTRON(MODIFIER||||449|bs|protein_coding|CODING|FBtr0343314|2|1)]
	2R_20257613_SNP	2.7e-05	SiteClass[FBgn0004101|bs|INTRON|0;FBgn0266046|CR44811|UPSTREAM|401],TranscriptAnnot[UPSTREAM(MODIFIER||401|||CR44811|ncRNA|NON_CODING|FBtr0343311||1);INTRON(MODIFIER||||449|bs|protein_coding|CODING|FBtr0072271|2|1);INTRON(MODIFIER||||449|bs|protein_coding|CODING|FBtr0343314|2|1)]
	2R_20257701_SNP	2.3e-05	SiteClass[FBgn0004101|bs|INTRON|0;FBgn0266046|CR44811|UPSTREAM|489],TranscriptAnnot[UPSTREAM(MODIFIER||489|||CR44811|ncRNA|NON_CODING|FBtr0343311||1);INTRON(MODIFIER||||449|bs|protein_coding|CODING|FBtr0072271|2|1);INTRON(MODIFIER||||449|bs|protein_coding|CODING|FBtr0343314|2|1)]
	2R_20258747_SNP	4.07e-05	SiteClass[FBgn0004101|bs|INTRON|0],TranscriptAnnot[INTRON(MODIFIER||||449|bs|protein_coding|CODING|FBtr0072271|2|1);INTRON(MODIFIER||||449|bs|protein_coding|CODING|FBtr0343314|2|1)]
	2R_20258970_SNP	6.51e-05	SiteClass[FBgn0004101|bs|INTRON|0],TranscriptAnnot[INTRON(MODIFIER||||449|bs|protein_coding|CODING|FBtr0072271|2|1);INTRON(MODIFIER||||449|bs|protein_coding|CODING|FBtr0343314|2|1)]
	2R_20260408_SNP	3.32e-05	SiteClass[FBgn0004101|bs|INTRON|0],TranscriptAnnot[INTRON(MODIFIER||||449|bs|protein_coding|CODING|FBtr0072271|2|1);INTRON(MODIFIER||||449|bs|protein_coding|CODING|FBtr0343314|2|1)]
	2R_20260586_SNP	8.86e-05	SiteClass[FBgn0004101|bs|INTRON|0;FBgn0053537|tRNA:N5:60C|UPSTREAM|1000],TranscriptAnnot[UPSTREAM(MODIFIER||1000|||tRNA:N5:60C|tRNA|NON_CODING|FBtr0100849||1);INTRON(MODIFIER||||449|bs|protein_coding|CODING|FBtr0072271|2|1);INTRON(MODIFIER||||449|bs|protein_coding|CODING|FBtr0343314|2|1)]
	2R_20261326_SNP	8.69e-05	SiteClass[FBgn0004101|bs|INTRON|0;FBgn0053537|tRNA:N5:60C|UPSTREAM|260],TranscriptAnnot[UPSTREAM(MODIFIER||260|||tRNA:N5:60C|tRNA|NON_CODING|FBtr0100849||1);INTRON(MODIFIER||||449|bs|protein_coding|CODING|FBtr0072271|2|1);INTRON(MODIFIER||||449|bs|protein_coding|CODING|FBtr0343314|2|1)]
	2R_20263506_SNP	2.02e-05	SiteClass[FBgn0004101|bs|NON_SYNONYMOUS_CODING|0],TranscriptAnnot[NON_SYNONYMOUS_CODING(MODERATE|MISSENSE|tTc/tAc|F448Y|449|bs|protein_coding|CODING|FBtr0343314|4|1);NON_SYNONYMOUS_CODING(MODERATE|MISSENSE|tTc/tAc|F448Y|449|bs|protein_coding|CODING|FBtr0072271|4|1)]
	2R_20263548_SNP	5.91e-05	SiteClass[FBgn0004101|bs|UTR_3_PRIME|0],TranscriptAnnot[UTR_3_PRIME(MODIFIER||35||449|bs|protein_coding|CODING|FBtr0343314|4|1);UTR_3_PRIME(MODIFIER||35||449|bs|protein_coding|CODING|FBtr0072271|4|1)]
	2R_20263633_SNP	1.07e-05	SiteClass[FBgn0004101|bs|UTR_3_PRIME|0],TranscriptAnnot[UTR_3_PRIME(MODIFIER||120||449|bs|protein_coding|CODING|FBtr0343314|4|1);UTR_3_PRIME(MODIFIER||120||449|bs|protein_coding|CODING|FBtr0072271|4|1)]
	2R_20263738_SNP	2.02e-05	SiteClass[FBgn0004101|bs|UTR_3_PRIME|0],TranscriptAnnot[UTR_3_PRIME(MODIFIER||225||449|bs|protein_coding|CODING|FBtr0343314|4|1);UTR_3_PRIME(MODIFIER||225||449|bs|protein_coding|CODING|FBtr0072271|4|1)]
	2R_20263740_INS	2.02e-05	SiteClass[FBgn0004101|bs|UTR_3_PRIME|0],TranscriptAnnot[UTR_3_PRIME(MODIFIER||227||449|bs|protein_coding|CODING|FBtr0343314|4|1);UTR_3_PRIME(MODIFIER||227||449|bs|protein_coding|CODING|FBtr0072271|4|1)]
	2R_20263742_SNP	2.02e-05	SiteClass[FBgn0004101|bs|UTR_3_PRIME|0],TranscriptAnnot[UTR_3_PRIME(MODIFIER||229||449|bs|protein_coding|CODING|FBtr0343314|4|1);UTR_3_PRIME(MODIFIER||229||449|bs|protein_coding|CODING|FBtr0072271|4|1)]
	2R_20264927_SNP	9.2e-05	SiteClass[FBgn0035000|CG13578|UPSTREAM|427;FBgn0004101|bs|DOWNSTREAM|931],TranscriptAnnot[UPSTREAM(MODIFIER||427||145|CG13578|protein_coding|CODING|FBtr0072289||1);DOWNSTREAM(MODIFIER||931||449|bs|protein_coding|CODING|FBtr0072271||1);DOWNSTREAM(MODIFIER||931||449|bs|protein_coding|CODING|FBtr0343314||1);INTERGENIC(MODIFIER||||||||||1)]
	2R_20269748_SNP	3.81e-05	SiteClass[FBgn0000037|mAChR-A|INTRON|0],TranscriptAnnot[INTRON(MODIFIER||||805|mAChR-A|protein_coding|CODING|FBtr0072368|4|1);INTRON(MODIFIER||||788|mAChR-A|protein_coding|CODING|FBtr0072367|4|1)]
	2R_20275800_SNP	8.46e-05	SiteClass[FBgn0000037|mAChR-A|INTRON|0],TranscriptAnnot[INTRON(MODIFIER||||805|mAChR-A|protein_coding|CODING|FBtr0072368|1|1);INTRON(MODIFIER||||788|mAChR-A|protein_coding|CODING|FBtr0072367|1|1)]
	2R_20276009_SNP	9.18e-05	SiteClass[FBgn0000037|mAChR-A|INTRON|0],TranscriptAnnot[INTRON(MODIFIER||||805|mAChR-A|protein_coding|CODING|FBtr0072368|1|1);INTRON(MODIFIER||||788|mAChR-A|protein_coding|CODING|FBtr0072367|1|1)]
	2R_20276477_SNP	5.61e-05	SiteClass[FBgn0000037|mAChR-A|INTRON|0],TranscriptAnnot[INTRON(MODIFIER||||805|mAChR-A|protein_coding|CODING|FBtr0072368|1|1);INTRON(MODIFIER||||788|mAChR-A|protein_coding|CODING|FBtr0072367|1|1)]
	2R_20277886_SNP	9.51e-05	SiteClass[FBgn0000037|mAChR-A|UPSTREAM|69;FBgn0266048|CR44813|UPSTREAM|414],TranscriptAnnot[UPSTREAM(MODIFIER||414|||CR44813|ncRNA|NON_CODING|FBtr0343315||1);UPSTREAM(MODIFIER||69||788|mAChR-A|protein_coding|CODING|FBtr0072367||1);UPSTREAM(MODIFIER||69||805|mAChR-A|protein_coding|CODING|FBtr0072368||1);INTERGENIC(MODIFIER||||||||||1)]
	2R_20280640_SNP	1.81e-05	SiteClass[FBgn0035001|slik|DOWNSTREAM|561],TranscriptAnnot[SYNONYMOUS_CODING(LOW|SILENT|acG/acT|T1345|1365|slik|protein_coding|CODING|FBtr0332925|14|1);SYNONYMOUS_CODING(LOW|SILENT|acG/acT|T1683|1703|slik|protein_coding|CODING|FBtr0072364|14|1);SYNONYMOUS_CODING(LOW|SILENT|acG/acT|T1683|1703|slik|protein_coding|CODING|FBtr0072366|14|1);SYNONYMOUS_CODING(LOW|SILENT|acG/acT|T1322|1342|slik|protein_…
	2R_20280809_SNP	2.96e-05	SiteClass[FBgn0035001|slik|DOWNSTREAM|392],TranscriptAnnot[DOWNSTREAM(MODIFIER||392||1635|slik|protein_coding|CODING|FBtr0290019||1);INTRON(MODIFIER||||1703|slik|protein_coding|CODING|FBtr0072364|13|1);INTRON(MODIFIER||||1703|slik|protein_coding|CODING|FBtr0072366|13|1);INTRON(MODIFIER||||1365|slik|protein_coding|CODING|FBtr0332925|13|1);INTRON(MODIFIER||||1342|slik|protein_coding|CODING|FBtr0100…
	2R_20280846_SNP	2.43e-05	SiteClass[FBgn0035001|slik|DOWNSTREAM|355],TranscriptAnnot[DOWNSTREAM(MODIFIER||355||1635|slik|protein_coding|CODING|FBtr0290019||1);INTRON(MODIFIER||||1703|slik|protein_coding|CODING|FBtr0072364|13|1);INTRON(MODIFIER||||1703|slik|protein_coding|CODING|FBtr0072366|13|1);INTRON(MODIFIER||||1365|slik|protein_coding|CODING|FBtr0332925|13|1);INTRON(MODIFIER||||1342|slik|protein_coding|CODING|FBtr0100…
	2R_20284940_SNP	8.82e-05	SiteClass[FBgn0035001|slik|SYNONYMOUS_CODING|0],TranscriptAnnot[SYNONYMOUS_CODING(LOW|SILENT|tcT/tcC|S889|1365|slik|protein_coding|CODING|FBtr0332925|10|1);SYNONYMOUS_CODING(LOW|SILENT|tcT/tcC|S875|1300|slik|protein_coding|CODING|FBtr0072363|9|1);SYNONYMOUS_CODING(LOW|SILENT|tcT/tcC|S875|1703|slik|protein_coding|CODING|FBtr0072364|9|1);SYNONYMOUS_CODING(LOW|SILENT|tcT/tcC|S875|1703|slik|protein_c…
	2R_20296526_SNP	3.51e-05	SiteClass[FBgn0010414|SerT|SYNONYMOUS_CODING|0],TranscriptAnnot[SYNONYMOUS_CODING(LOW|SILENT|ggT/ggC|G141|622|SerT|protein_coding|CODING|FBtr0072362|3|1);SYNONYMOUS_CODING(LOW|SILENT|ggT/ggC|G141|622|SerT|protein_coding|CODING|FBtr0343316|3|1)]
	2R_20298783_SNP	5.67e-05	SiteClass[FBgn0010414|SerT|UPSTREAM|186;FBgn0266438|CG45068|UPSTREAM|610;FBgn0266439|CG45069|UPSTREAM|610],TranscriptAnnot[UPSTREAM(MODIFIER||710||622|SerT|protein_coding|CODING|FBtr0072362||1);UPSTREAM(MODIFIER||610||129|CG45069|protein_coding|CODING|FBtr0344429||1);UPSTREAM(MODIFIER||610||696|CG45068|protein_coding|CODING|FBtr0344430||1);UPSTREAM(MODIFIER||186||622|SerT|protein_coding|CODING|FB…
	2R_20300858_SNP	5.98e-05	SiteClass[FBgn0266438|CG45068|SYNONYMOUS_CODING|0;FBgn0266439|CG45069|START_GAINED|0],TranscriptAnnot[SYNONYMOUS_CODING(LOW|SILENT|Ttg/Ctg|L439|696|CG45068|protein_coding|CODING|FBtr0344430|2|1);START_GAINED(LOW||||129|CG45069|protein_coding|CODING|FBtr0344429|2|1);UTR_5_PRIME(MODIFIER||1443||129|CG45069|protein_coding|CODING|FBtr0344429|2|1)]
	2R_20301145_SNP	5.7e-05	SiteClass[FBgn0266438|CG45068|SYNONYMOUS_CODING|0;FBgn0266439|CG45069|UTR_5_PRIME|0],TranscriptAnnot[SYNONYMOUS_CODING(LOW|SILENT|cgT/cgC|R534|696|CG45068|protein_coding|CODING|FBtr0344430|2|1);UTR_5_PRIME(MODIFIER||1156||129|CG45069|protein_coding|CODING|FBtr0344429|2|1)]
	2R_20303569_SNP	2.3e-05	SiteClass[FBgn0259210|prom|INTRON|0;FBgn0266438|CG45068|DOWNSTREAM|751;FBgn0266439|CG45069|DOWNSTREAM|751],TranscriptAnnot[DOWNSTREAM(MODIFIER||751||129|CG45069|protein_coding|CODING|FBtr0344428||1);DOWNSTREAM(MODIFIER||751||129|CG45069|protein_coding|CODING|FBtr0344429||1);DOWNSTREAM(MODIFIER||751||696|CG45068|protein_coding|CODING|FBtr0344430||1);INTRON(MODIFIER||||1066|prom|protein_coding|CODI…
	2R_20304475_SNP	2.18e-05	SiteClass[FBgn0259210|prom|DOWNSTREAM|475],TranscriptAnnot[NON_SYNONYMOUS_CODING(MODERATE|MISSENSE|tGg/tTg|W1020L|1235|prom|protein_coding|CODING|FBtr0299700|14|1);NON_SYNONYMOUS_CODING(MODERATE|MISSENSE|tGg/tTg|W1020L|1173|prom|protein_coding|CODING|FBtr0343482|14|1);DOWNSTREAM(MODIFIER||475||911|prom|protein_coding|CODING|FBtr0299699||1);INTRON(MODIFIER||||1066|prom|protein_coding|CODING|FBtr02…
	2R_20305957_SNP	7.95e-05	SiteClass[FBgn0259210|prom|INTRON|0],TranscriptAnnot[INTRON(MODIFIER||||1066|prom|protein_coding|CODING|FBtr0299698|11|1);INTRON(MODIFIER||||911|prom|protein_coding|CODING|FBtr0299699|11|1);INTRON(MODIFIER||||1235|prom|protein_coding|CODING|FBtr0299700|11|1);INTRON(MODIFIER||||1173|prom|protein_coding|CODING|FBtr0343482|11|1)]
	2R_20306042_SNP	1.52e-05	SiteClass[FBgn0259210|prom|INTRON|0],TranscriptAnnot[INTRON(MODIFIER||||1066|prom|protein_coding|CODING|FBtr0299698|11|1);INTRON(MODIFIER||||911|prom|protein_coding|CODING|FBtr0299699|11|1);INTRON(MODIFIER||||1235|prom|protein_coding|CODING|FBtr0299700|11|1);INTRON(MODIFIER||||1173|prom|protein_coding|CODING|FBtr0343482|11|1)]
	2R_20306103_SNP	4.48e-05	SiteClass[FBgn0259210|prom|INTRON|0],TranscriptAnnot[INTRON(MODIFIER||||1066|prom|protein_coding|CODING|FBtr0299698|11|1);INTRON(MODIFIER||||911|prom|protein_coding|CODING|FBtr0299699|11|1);INTRON(MODIFIER||||1235|prom|protein_coding|CODING|FBtr0299700|11|1);INTRON(MODIFIER||||1173|prom|protein_coding|CODING|FBtr0343482|11|1)]
	2R_20306197_SNP	3.34e-05	SiteClass[FBgn0259210|prom|SYNONYMOUS_CODING|0],TranscriptAnnot[SYNONYMOUS_CODING(LOW|SILENT|ctA/ctG|L750|1066|prom|protein_coding|CODING|FBtr0299698|11|1);SYNONYMOUS_CODING(LOW|SILENT|ctA/ctG|L750|1235|prom|protein_coding|CODING|FBtr0299700|11|1);SYNONYMOUS_CODING(LOW|SILENT|ctA/ctG|L750|911|prom|protein_coding|CODING|FBtr0299699|11|1);SYNONYMOUS_CODING(LOW|SILENT|ctA/ctG|L750|1173|prom|protein_…
	2R_20308522_SNP	2.69e-05	SiteClass[FBgn0259210|prom|INTRON|0],TranscriptAnnot[INTRON(MODIFIER||||1066|prom|protein_coding|CODING|FBtr0299698|8|1);INTRON(MODIFIER||||911|prom|protein_coding|CODING|FBtr0299699|8|1);INTRON(MODIFIER||||1235|prom|protein_coding|CODING|FBtr0299700|8|1);INTRON(MODIFIER||||1173|prom|protein_coding|CODING|FBtr0343482|8|1)]
	2R_20308551_SNP	1.51e-05	SiteClass[FBgn0259210|prom|INTRON|0],TranscriptAnnot[INTRON(MODIFIER||||1066|prom|protein_coding|CODING|FBtr0299698|8|1);INTRON(MODIFIER||||911|prom|protein_coding|CODING|FBtr0299699|8|1);INTRON(MODIFIER||||1235|prom|protein_coding|CODING|FBtr0299700|8|1);INTRON(MODIFIER||||1173|prom|protein_coding|CODING|FBtr0343482|8|1)]
	2R_20308557_SNP	1.08e-05	SiteClass[FBgn0259210|prom|INTRON|0],TranscriptAnnot[INTRON(MODIFIER||||1066|prom|protein_coding|CODING|FBtr0299698|8|1);INTRON(MODIFIER||||911|prom|protein_coding|CODING|FBtr0299699|8|1);INTRON(MODIFIER||||1235|prom|protein_coding|CODING|FBtr0299700|8|1);INTRON(MODIFIER||||1173|prom|protein_coding|CODING|FBtr0343482|8|1)]
	2R_20313730_SNP	3.24e-05	SiteClass[FBgn0259210|prom|INTRON|0],TranscriptAnnot[INTRON(MODIFIER||||1066|prom|protein_coding|CODING|FBtr0299698|1|1);INTRON(MODIFIER||||911|prom|protein_coding|CODING|FBtr0299699|1|1);INTRON(MODIFIER||||1235|prom|protein_coding|CODING|FBtr0299700|1|1);INTRON(MODIFIER||||1173|prom|protein_coding|CODING|FBtr0343482|1|1)]
	2R_20313929_SNP	1.11e-05	SiteClass[FBgn0259210|prom|INTRON|0],TranscriptAnnot[INTRON(MODIFIER||||1066|prom|protein_coding|CODING|FBtr0299698|1|1);INTRON(MODIFIER||||911|prom|protein_coding|CODING|FBtr0299699|1|1);INTRON(MODIFIER||||1235|prom|protein_coding|CODING|FBtr0299700|1|1);INTRON(MODIFIER||||1173|prom|protein_coding|CODING|FBtr0343482|1|1)]
	2R_20313932_SNP	2.19e-05	SiteClass[FBgn0259210|prom|INTRON|0],TranscriptAnnot[INTRON(MODIFIER||||1066|prom|protein_coding|CODING|FBtr0299698|1|1);INTRON(MODIFIER||||911|prom|protein_coding|CODING|FBtr0299699|1|1);INTRON(MODIFIER||||1235|prom|protein_coding|CODING|FBtr0299700|1|1);INTRON(MODIFIER||||1173|prom|protein_coding|CODING|FBtr0343482|1|1)]
	2R_20314643_SNP	1.26e-05	SiteClass[FBgn0259210|prom|INTRON|0],TranscriptAnnot[INTRON(MODIFIER||||1066|prom|protein_coding|CODING|FBtr0299698|1|1);INTRON(MODIFIER||||911|prom|protein_coding|CODING|FBtr0299699|1|1);INTRON(MODIFIER||||1235|prom|protein_coding|CODING|FBtr0299700|1|1);INTRON(MODIFIER||||1173|prom|protein_coding|CODING|FBtr0343482|1|1)]
	2R_3546887_SNP	9.4e-05	SiteClass[FBgn0033202|CG1339|SYNONYMOUS_CODING|0;FBgn0050495|CG30495|DOWNSTREAM|321],TranscriptAnnot[SYNONYMOUS_CODING(LOW|SILENT|ctA/ctG|L389|430|CG1339|protein_coding|CODING|FBtr0088945|2|1);DOWNSTREAM(MODIFIER||618||327|CG30495|protein_coding|CODING|FBtr0088920||1);DOWNSTREAM(MODIFIER||321||331|CG30495|protein_coding|CODING|FBtr0336998||1)]
	2R_3551128_SNP	5.71e-05	SiteClass[FBgn0033204|CG2065|UPSTREAM|163;FBgn0033203|CG2070|DOWNSTREAM|215],TranscriptAnnot[UPSTREAM(MODIFIER||163||300|CG2065|protein_coding|CODING|FBtr0088922||1);UPSTREAM(MODIFIER||163||300|CG2065|protein_coding|CODING|FBtr0337000||1);DOWNSTREAM(MODIFIER||364||325|CG2070|protein_coding|CODING|FBtr0088921||1);DOWNSTREAM(MODIFIER||215||325|CG2070|protein_coding|CODING|FBtr0336999||1);INTERGENIC…
	2R_3769346_SNP	1.45e-05	SiteClass[FBgn0085390|Dgk|UTR_5_PRIME|0],TranscriptAnnot[UTR_5_PRIME(MODIFIER||20771||1230|Dgk|protein_coding|CODING|FBtr0308589|2|1);UTR_5_PRIME(MODIFIER||20771||1139|Dgk|protein_coding|CODING|FBtr0330238|2|1);UTR_5_PRIME(MODIFIER||20771||1211|Dgk|protein_coding|CODING|FBtr0112580|2|1);UTR_5_PRIME(MODIFIER||20771||1108|Dgk|protein_coding|CODING|FBtr0112581|2|1)]
	2R_3772050_SNP	2.1e-05	SiteClass[FBgn0085390|Dgk|INTRON|0],TranscriptAnnot[INTRON(MODIFIER||||1211|Dgk|protein_coding|CODING|FBtr0112580|1|1);INTRON(MODIFIER||||1108|Dgk|protein_coding|CODING|FBtr0112581|1|1);INTRON(MODIFIER||||1230|Dgk|protein_coding|CODING|FBtr0308589|1|1);INTRON(MODIFIER||||1139|Dgk|protein_coding|CODING|FBtr0330238|1|1)]
	2R_3772109_INS	8.63e-05	SiteClass[FBgn0085390|Dgk|INTRON|0],TranscriptAnnot[INTRON(MODIFIER||||1211|Dgk|protein_coding|CODING|FBtr0112580|1|1);INTRON(MODIFIER||||1108|Dgk|protein_coding|CODING|FBtr0112581|1|1);INTRON(MODIFIER||||1230|Dgk|protein_coding|CODING|FBtr0308589|1|1);INTRON(MODIFIER||||1139|Dgk|protein_coding|CODING|FBtr0330238|1|1)]
	2R_3772313_SNP	7.1e-05	SiteClass[FBgn0085390|Dgk|INTRON|0],TranscriptAnnot[INTRON(MODIFIER||||1211|Dgk|protein_coding|CODING|FBtr0112580|1|1);INTRON(MODIFIER||||1108|Dgk|protein_coding|CODING|FBtr0112581|1|1);INTRON(MODIFIER||||1230|Dgk|protein_coding|CODING|FBtr0308589|1|1);INTRON(MODIFIER||||1139|Dgk|protein_coding|CODING|FBtr0330238|1|1)]
	2R_5227902_SNP	5.08e-05	SiteClass[FBgn0033405|CG13954|INTRON|0;FBgn0033403|CG13739|INTRON|0],TranscriptAnnot[INTRON(MODIFIER||||775|CG13954|protein_coding|CODING|FBtr0332996|7|1);INTRON(MODIFIER||||775|CG13954|protein_coding|CODING|FBtr0332997|7|1);INTRON(MODIFIER||||875|CG13739|protein_coding|CODING|FBtr0088558|2|1)]
	2R_6825911_SNP	7.26e-05	SiteClass[FBgn0033574|Spn47C|DOWNSTREAM|19],TranscriptAnnot[DOWNSTREAM(MODIFIER||19||382|Spn47C|protein_coding|CODING|FBtr0345584||1);INTERGENIC(MODIFIER||||||||||1)]
	2R_6825968_SNP	2.89e-05	SiteClass[FBgn0033574|Spn47C|UTR_3_PRIME|0],TranscriptAnnot[UTR_3_PRIME(MODIFIER||1851||382|Spn47C|protein_coding|CODING|FBtr0345584|4|1)]
	2R_8722614_SNP	9.99e-05	SiteClass[|||],TranscriptAnnot[INTERGENIC(MODIFIER||||||||||1)]
	2R_9189361_DEL	5.62e-05	SiteClass[FBgn0033827|CG17047|DOWNSTREAM|310],TranscriptAnnot[DOWNSTREAM(MODIFIER||310||392|CG17047|protein_coding|CODING|FBtr0087753||1);DOWNSTREAM(MODIFIER||310||392|CG17047|protein_coding|CODING|FBtr0345663||1);INTERGENIC(MODIFIER||||||||||1)]
	2R_9208823_SNP	7.29e-05	SiteClass[|||],TranscriptAnnot[INTERGENIC(MODIFIER||||||||||1)]
	2R_9926382_SNP	6.31e-05	SiteClass[FBgn0002643|mam|SYNONYMOUS_CODING|0],TranscriptAnnot[SYNONYMOUS_CODING(LOW|SILENT|acG/acA|T60|433|mam|protein_coding|CODING|FBtr0087598|3|1);SYNONYMOUS_CODING(LOW|SILENT|acG/acA|T288|1594|mam|protein_coding|CODING|FBtr0087597|3|1);SYNONYMOUS_CODING(LOW|SILENT|acG/acA|T288|1594|mam|protein_coding|CODING|FBtr0087596|4|1);SYNONYMOUS_CODING(LOW|SILENT|acG/acA|T288|1594|mam|protein_coding|CO…
	3L_11835004_SNP	5.72e-05	SiteClass[|||],TranscriptAnnot[INTERGENIC(MODIFIER||||||||||1)]
	3L_12306383_SNP	3.9e-05	SiteClass[|||],TranscriptAnnot[INTERGENIC(MODIFIER||||||||||1)]
	3L_12404345_SNP	9.2e-05	SiteClass[FBgn0052103|CG32103|INTRON|0],TranscriptAnnot[INTRON(MODIFIER||||583|CG32103|protein_coding|CODING|FBtr0075982|5|1);INTRON(MODIFIER||||583|CG32103|protein_coding|CODING|FBtr0332090|5|1)]
	3L_12833443_SNP	5.37e-05	SiteClass[FBgn0036316|CG10960|INTRON|0],TranscriptAnnot[INTRON(MODIFIER||||471|CG10960|protein_coding|CODING|FBtr0075941|1|1)]
	3L_13383636_SNP	7.1e-05	SiteClass[FBgn0036354|Poc1|UPSTREAM|530],TranscriptAnnot[UPSTREAM(MODIFIER||530||391|Poc1|protein_coding|CODING|FBtr0075863||1);UPSTREAM(MODIFIER||530||403|Poc1|protein_coding|CODING|FBtr0321318||1);INTERGENIC(MODIFIER||||||||||1)]
	3L_14188075_SNP	1.3e-05	SiteClass[FBgn0013718|nuf|INTRON|0],TranscriptAnnot[INTRON(MODIFIER||||502|nuf|protein_coding|CODING|FBtr0100039|1|1);INTRON(MODIFIER||||502|nuf|protein_coding|CODING|FBtr0100040|1|1);INTRON(MODIFIER||||530|nuf|protein_coding|CODING|FBtr0306619|1|1);INTRON(MODIFIER||||529|nuf|protein_coding|CODING|FBtr0306620|1|1);INTRON(MODIFIER||||515|nuf|protein_coding|CODING|FBtr0306624|1|1)]
	3L_14972722_INS	8.9e-05	SiteClass[FBgn0036459|CG3349|UTR_5_PRIME|0],TranscriptAnnot[UTR_5_PRIME(MODIFIER||15||766|CG3349|protein_coding|CODING|FBtr0309063|1|1)]
	3L_15704758_SNP	9.07e-05	SiteClass[|||],TranscriptAnnot[INTERGENIC(MODIFIER||||||||||1)]
	3L_16500200_SNP	5.52e-05	SiteClass[FBgn0263131|CG43373|INTRON|0],TranscriptAnnot[INTRON(MODIFIER||||1240|CG43373|protein_coding|CODING|FBtr0307367|24|1);INTRON(MODIFIER||||1854|CG43373|protein_coding|CODING|FBtr0307368|24|1)]
	3L_17618385_SNP	9.38e-05	SiteClass[FBgn0036741|CG7510|INTRON|0],TranscriptAnnot[INTRON(MODIFIER||||949|CG7510|protein_coding|CODING|FBtr0075182|1|1);INTRON(MODIFIER||||957|CG7510|protein_coding|CODING|FBtr0333121|1|1)]
	3L_18019988_SNP	8.11e-05	SiteClass[FBgn0000568|Eip75B|INTRON|0],TranscriptAnnot[INTRON(MODIFIER||||1412|Eip75B|protein_coding|CODING|FBtr0075148|1|1);INTRON(MODIFIER||||1412|Eip75B|protein_coding|CODING|FBtr0306813|3|1);INTRON(MODIFIER||||1412|Eip75B|protein_coding|CODING|FBtr0306814|3|1)]
	3L_2010684_SNP	3.13e-05	SiteClass[FBgn0265728|CR44535|EXON|0],TranscriptAnnot[EXON(MODIFIER|||||CR44535|ncRNA|NON_CODING|FBtr0340685|1|1);EXON(MODIFIER|||||CR44535|ncRNA|NON_CODING|FBtr0340684|1|1)]
	3L_3637779_SNP	2.88e-05	SiteClass[FBgn0263239|dar1|INTRON|0],TranscriptAnnot[INTRON(MODIFIER||||751|dar1|protein_coding|CODING|FBtr0113134|1|1)]
	3L_3684685_DEL	9.93e-05	SiteClass[|||],TranscriptAnnot[INTERGENIC(MODIFIER||||||||||1)]
	3L_3812775_SNP	3.86e-05	SiteClass[FBgn0035464|CG12006|SYNONYMOUS_CODING|0],TranscriptAnnot[SYNONYMOUS_CODING(LOW|SILENT|ttT/ttC|F300|561|CG12006|protein_coding|CODING|FBtr0073149|4|1);SYNONYMOUS_CODING(LOW|SILENT|ttT/ttC|F300|531|CG12006|protein_coding|CODING|FBtr0073150|4|1)]
	3L_3812970_SNP	4.94e-05	SiteClass[FBgn0035464|CG12006|SYNONYMOUS_CODING|0],TranscriptAnnot[SYNONYMOUS_CODING(LOW|SILENT|gaA/gaG|E365|561|CG12006|protein_coding|CODING|FBtr0073149|4|1);SYNONYMOUS_CODING(LOW|SILENT|gaA/gaG|E365|531|CG12006|protein_coding|CODING|FBtr0073150|4|1)]
	3L_4254108_SNP	4.78e-05	SiteClass[FBgn0041171|ago|INTRON|0;FBgn0035517|CG1265|UPSTREAM|668],TranscriptAnnot[UPSTREAM(MODIFIER||668||221|CG1265|protein_coding|CODING|FBtr0073228||1);UPSTREAM(MODIFIER||56||1326|ago|protein_coding|CODING|FBtr0073246||1);INTRON(MODIFIER||||1326|ago|protein_coding|CODING|FBtr0073245|1|1)]
	3L_4254140_SNP	3.98e-05	SiteClass[FBgn0041171|ago|UPSTREAM|88;FBgn0035517|CG1265|UPSTREAM|636],TranscriptAnnot[UTR_5_PRIME(MODIFIER||2339||1326|ago|protein_coding|CODING|FBtr0073245|1|1);UPSTREAM(MODIFIER||636||221|CG1265|protein_coding|CODING|FBtr0073228||1);UPSTREAM(MODIFIER||88||1326|ago|protein_coding|CODING|FBtr0073246||1)]
	3L_4254603_DEL	6.26e-05	SiteClass[FBgn0035517|CG1265|UPSTREAM|172;FBgn0041171|ago|UPSTREAM|298],TranscriptAnnot[UPSTREAM(MODIFIER||172||221|CG1265|protein_coding|CODING|FBtr0073228||1);UPSTREAM(MODIFIER||552||1326|ago|protein_coding|CODING|FBtr0073246||1);UPSTREAM(MODIFIER||298||1326|ago|protein_coding|CODING|FBtr0073245||1);INTERGENIC(MODIFIER||||||||||1)]
	3L_4671269_SNP	7.01e-05	SiteClass[FBgn0262870|axo|INTRON|0],TranscriptAnnot[INTRON(MODIFIER||||2148|axo|protein_coding|CODING|FBtr0302646|5|1);INTRON(MODIFIER||||2179|axo|protein_coding|CODING|FBtr0306206|5|1);INTRON(MODIFIER||||2070|axo|protein_coding|CODING|FBtr0306207|5|1);INTRON(MODIFIER||||2147|axo|protein_coding|CODING|FBtr0333591|5|1);INTRON(MODIFIER||||2179|axo|protein_coding|CODING|FBtr0333592|5|1);INTRON(MODIF…
	3L_4694906_SNP	4.44e-05	SiteClass[FBgn0035574|RhoGEF64C|INTRON|0;FBgn0035569|CG15876|UPSTREAM|61],TranscriptAnnot[UPSTREAM(MODIFIER||61||138|CG15876|protein_coding|CODING|FBtr0073365||1);INTRON(MODIFIER||||1984|RhoGEF64C|protein_coding|CODING|FBtr0073345|1|1);INTRON(MODIFIER||||1984|RhoGEF64C|protein_coding|CODING|FBtr0332738|1|1)]
	3L_7002933_SNP	1.8e-05	SiteClass[FBgn0260660|Mp|INTRON|0],TranscriptAnnot[INTRON(MODIFIER||||1008|Mp|protein_coding|CODING|FBtr0301105|2|1);INTRON(MODIFIER||||1023|Mp|protein_coding|CODING|FBtr0301108|2|1);INTRON(MODIFIER||||579|Mp|protein_coding|CODING|FBtr0301111|2|1);INTRON(MODIFIER||||971|Mp|protein_coding|CODING|FBtr0301113|2|1);INTRON(MODIFIER||||1017|Mp|protein_coding|CODING|FBtr0301114|2|1);INTRON(MODIFIER||||1…
	3L_7607016_SNP	8.52e-05	SiteClass[FBgn0035802|CG33275|INTRON|0],TranscriptAnnot[INTRON(MODIFIER||||1904|CG33275|protein_coding|CODING|FBtr0089850|3|1);INTRON(MODIFIER||||1898|CG33275|protein_coding|CODING|FBtr0334064|3|1);INTRON(MODIFIER||||1428|CG33275|protein_coding|CODING|FBtr0089849|1|1)]
	3L_8207415_SNP	5.61e-05	SiteClass[FBgn0035857|CG8006|DOWNSTREAM|693;FBgn0040832|CG8012|UPSTREAM|965],TranscriptAnnot[UPSTREAM(MODIFIER||965||82|CG8012|protein_coding|CODING|FBtr0307388||1);DOWNSTREAM(MODIFIER||693||503|CG8006|protein_coding|CODING|FBtr0076698||1);INTERGENIC(MODIFIER||||||||||1)]
	3L_8696154_SNP	1.07e-05	SiteClass[|||],TranscriptAnnot[INTERGENIC(MODIFIER||||||||||1)]
	3L_9760566_SNP	8.56e-05	SiteClass[FBgn0036043|CG8177|INTRON|0],TranscriptAnnot[INTRON(MODIFIER||||1201|CG8177|protein_coding|CODING|FBtr0076324|1|1);INTRON(MODIFIER||||1166|CG8177|protein_coding|CODING|FBtr0076326|1|1);INTRON(MODIFIER||||1233|CG8177|protein_coding|CODING|FBtr0076327|1|1);INTRON(MODIFIER||||1201|CG8177|protein_coding|CODING|FBtr0076317|1|1);INTRON(MODIFIER||||1201|CG8177|protein_coding|CODING|FBtr0076318…
	3L_9933685_SNP	8.58e-05	SiteClass[FBgn0085385|CG34356|INTRON|0],TranscriptAnnot[INTRON(MODIFIER||||854|CG34356|protein_coding|CODING|FBtr0331579|1|1);INTRON(MODIFIER||||834|CG34356|protein_coding|CODING|FBtr0331577|2|1);INTRON(MODIFIER||||834|CG34356|protein_coding|CODING|FBtr0331578|2|1)]
	3L_9933694_SNP	8.16e-05	SiteClass[FBgn0085385|CG34356|INTRON|0],TranscriptAnnot[INTRON(MODIFIER||||854|CG34356|protein_coding|CODING|FBtr0331579|1|1);INTRON(MODIFIER||||834|CG34356|protein_coding|CODING|FBtr0331577|2|1);INTRON(MODIFIER||||834|CG34356|protein_coding|CODING|FBtr0331578|2|1)]
	3L_997191_SNP	4.76e-05	SiteClass[FBgn0024277|trio|DOWNSTREAM|19],TranscriptAnnot[UTR_3_PRIME(MODIFIER||894||398|trio|protein_coding|CODING|FBtr0072648|8|1);UTR_3_PRIME(MODIFIER||894||658|trio|protein_coding|CODING|FBtr0072647|10|1);UTR_3_PRIME(MODIFIER||894||2263|trio|protein_coding|CODING|FBtr0072644|17|1);UTR_3_PRIME(MODIFIER||894||804|trio|protein_coding|CODING|FBtr0072646|13|1);UTR_3_PRIME(MODIFIER||894||2263|trio|…
	3R_10974341_SNP	5.24e-05	SiteClass[|||],TranscriptAnnot[INTERGENIC(MODIFIER||||||||||1)]
	3R_11292329_SNP	9.16e-05	SiteClass[FBgn0038341|AdamTS-A|INTRON|0],TranscriptAnnot[INTRON(MODIFIER||||1688|AdamTS-A|protein_coding|CODING|FBtr0083160|1|1)]
	3R_11347985_SNP	7.35e-05	SiteClass[|||],TranscriptAnnot[INTERGENIC(MODIFIER||||||||||1)]
	3R_11355047_SNP	7.36e-05	SiteClass[FBgn0051296|CG31296|DOWNSTREAM|747],TranscriptAnnot[DOWNSTREAM(MODIFIER||747||280|CG31296|protein_coding|CODING|FBtr0334558||1);INTERGENIC(MODIFIER||||||||||1)]
	3R_11363907_SNP	3.58e-05	SiteClass[FBgn0038348|CG18519|SYNONYMOUS_CODING|0;FBgn0038347|CG18522|UPSTREAM|893],TranscriptAnnot[SYNONYMOUS_CODING(LOW|SILENT|ggA/ggT|G1151|1264|CG18519|protein_coding|CODING|FBtr0345258|6|1);UPSTREAM(MODIFIER||893||1273|CG18522|protein_coding|CODING|FBtr0083154||1)]
	3R_11367274_SNP	2.22e-05	SiteClass[FBgn0038348|CG18519|SYNONYMOUS_CODING|0],TranscriptAnnot[SYNONYMOUS_CODING(LOW|SILENT|ggG/ggA|G237|1264|CG18519|protein_coding|CODING|FBtr0345258|2|1)]
	3R_11367310_SNP	6.84e-05	SiteClass[FBgn0038348|CG18519|NON_SYNONYMOUS_CODING|0],TranscriptAnnot[NON_SYNONYMOUS_CODING(MODERATE|MISSENSE|caG/caC|Q225H|1264|CG18519|protein_coding|CODING|FBtr0345258|2|1)]
	3R_11367340_SNP	2.22e-05	SiteClass[FBgn0038348|CG18519|SYNONYMOUS_CODING|0],TranscriptAnnot[SYNONYMOUS_CODING(LOW|SILENT|acT/acC|T215|1264|CG18519|protein_coding|CODING|FBtr0345258|2|1)]
	3R_11367346_SNP	2.22e-05	SiteClass[FBgn0038348|CG18519|SYNONYMOUS_CODING|0],TranscriptAnnot[SYNONYMOUS_CODING(LOW|SILENT|ccA/ccC|P213|1264|CG18519|protein_coding|CODING|FBtr0345258|2|1)]
	3R_11367384_SNP	7.63e-05	SiteClass[FBgn0038348|CG18519|NON_SYNONYMOUS_CODING|0],TranscriptAnnot[NON_SYNONYMOUS_CODING(MODERATE|MISSENSE|Ccg/Tcg|P201S|1264|CG18519|protein_coding|CODING|FBtr0345258|2|1)]
	3R_11379202_SNP	9.48e-05	SiteClass[FBgn0038350|CG18516|UPSTREAM|647],TranscriptAnnot[UPSTREAM(MODIFIER||647||1256|CG18516|protein_coding|CODING|FBtr0083150||1);INTERGENIC(MODIFIER||||||||||1)]
	3R_11382934_SNP	2.12e-05	SiteClass[|||],TranscriptAnnot[INTERGENIC(MODIFIER||||||||||1)]
	3R_11384632_SNP	5.36e-05	SiteClass[|||],TranscriptAnnot[INTERGENIC(MODIFIER||||||||||1)]
	3R_11387717_SNP	8.69e-05	SiteClass[|||],TranscriptAnnot[INTERGENIC(MODIFIER||||||||||1)]
	3R_11388164_SNP	1.22e-05	SiteClass[|||],TranscriptAnnot[INTERGENIC(MODIFIER||||||||||1)]
	3R_11388712_SNP	8.96e-05	SiteClass[|||],TranscriptAnnot[INTERGENIC(MODIFIER||||||||||1)]
	3R_11400768_SNP	3.51e-05	SiteClass[|||],TranscriptAnnot[INTERGENIC(MODIFIER||||||||||1)]
	3R_11400817_SNP	9.64e-05	SiteClass[|||],TranscriptAnnot[INTERGENIC(MODIFIER||||||||||1)]
	3R_11402209_SNP	9.76e-05	SiteClass[|||],TranscriptAnnot[INTERGENIC(MODIFIER||||||||||1)]
	3R_11402243_SNP	6.37e-05	SiteClass[|||],TranscriptAnnot[INTERGENIC(MODIFIER||||||||||1)]
	3R_11405178_SNP	5.92e-05	SiteClass[|||],TranscriptAnnot[INTERGENIC(MODIFIER||||||||||1)]
	3R_11405546_SNP	4.24e-05	SiteClass[|||],TranscriptAnnot[INTERGENIC(MODIFIER||||||||||1)]
	3R_11411525_SNP	4.28e-05	SiteClass[|||],TranscriptAnnot[INTERGENIC(MODIFIER||||||||||1)]
	3R_11420305_SNP	7.93e-05	SiteClass[|||],TranscriptAnnot[INTERGENIC(MODIFIER||||||||||1)]
	3R_11420324_SNP	8.45e-05	SiteClass[|||],TranscriptAnnot[INTERGENIC(MODIFIER||||||||||1)]
	3R_11420325_SNP	6.24e-05	SiteClass[|||],TranscriptAnnot[INTERGENIC(MODIFIER||||||||||1)]
	3R_11420330_SNP	6.52e-05	SiteClass[|||],TranscriptAnnot[INTERGENIC(MODIFIER||||||||||1)]
	3R_11420344_SNP	4.83e-05	SiteClass[|||],TranscriptAnnot[INTERGENIC(MODIFIER||||||||||1)]
	3R_11420346_SNP	6.32e-05	SiteClass[|||],TranscriptAnnot[INTERGENIC(MODIFIER||||||||||1)]
	3R_11420351_SNP	4.82e-05	SiteClass[|||],TranscriptAnnot[INTERGENIC(MODIFIER||||||||||1)]
	3R_11420431_DEL	7.26e-05	SiteClass[|||],TranscriptAnnot[INTERGENIC(MODIFIER||||||||||1)]
	3R_11422476_INS	2.88e-05	SiteClass[|||],TranscriptAnnot[INTERGENIC(MODIFIER||||||||||1)]
	3R_11422667_SNP	6.52e-05	SiteClass[|||],TranscriptAnnot[INTERGENIC(MODIFIER||||||||||1)]
	3R_11423065_SNP	2.25e-05	SiteClass[|||],TranscriptAnnot[INTERGENIC(MODIFIER||||||||||1)]
	3R_11424706_SNP	8.6e-05	SiteClass[|||],TranscriptAnnot[INTERGENIC(MODIFIER||||||||||1)]
	3R_11425064_SNP	6.45e-05	SiteClass[|||],TranscriptAnnot[INTERGENIC(MODIFIER||||||||||1)]
	3R_11425747_SNP	4.31e-05	SiteClass[|||],TranscriptAnnot[INTERGENIC(MODIFIER||||||||||1)]
	3R_12023256_SNP	3.72e-05	SiteClass[FBgn0086370|sra|UTR_3_PRIME|0;FBgn0038407|CG6126|DOWNSTREAM|466],TranscriptAnnot[UTR_3_PRIME(MODIFIER||619||292|sra|protein_coding|CODING|FBtr0083255|2|1);UTR_3_PRIME(MODIFIER||619||292|sra|protein_coding|CODING|FBtr0344473|2|1);DOWNSTREAM(MODIFIER||466||555|CG6126|protein_coding|CODING|FBtr0083278||1)]
	3R_12041136_SNP	2.58e-05	SiteClass[FBgn0267201|CR45641|DOWNSTREAM|457],TranscriptAnnot[DOWNSTREAM(MODIFIER||457|||CR45641|ncRNA|NON_CODING|FBtr0346353||1);DOWNSTREAM(MODIFIER||457|||CR45641|ncRNA|NON_CODING|FBtr0346354||1);INTERGENIC(MODIFIER||||||||||1)]
	3R_12317718_SNP	8.63e-05	SiteClass[FBgn0038439|Cad89D|SYNONYMOUS_CODING|0],TranscriptAnnot[SYNONYMOUS_CODING(LOW|SILENT|ccC/ccT|P354|2240|Cad89D|protein_coding|CODING|FBtr0301702|3|1)]
	3R_12396134_SNP	9.9e-05	SiteClass[FBgn0259244|CG42342|INTRON|0],TranscriptAnnot[UTR_3_PRIME(MODIFIER||1||799|CG42342|protein_coding|CODING|FBtr0305005|16|1);UTR_3_PRIME(MODIFIER||1||831|CG42342|protein_coding|CODING|FBtr0303650|18|1);UTR_3_PRIME(MODIFIER||1||804|CG42342|protein_coding|CODING|FBtr0305006|16|1);UTR_3_PRIME(MODIFIER||1||596|CG42342|protein_coding|CODING|FBtr0336780|12|1);UTR_3_PRIME(MODIFIER||1||813|CG4234…
	3R_12435590_SNP	1.58e-05	SiteClass[FBgn0027109|NPF|INTRON|0],TranscriptAnnot[INTRON(MODIFIER||||102|NPF|protein_coding|CODING|FBtr0331685|1|1);INTRON(MODIFIER||||102|NPF|protein_coding|CODING|FBtr0331686|1|1);INTRON(MODIFIER||||102|NPF|protein_coding|CODING|FBtr0083328|1|1)]
	3R_12571587_SNP	1.85e-05	SiteClass[FBgn0020556|bxd|EXON|0],TranscriptAnnot[INTRON(MODIFIER|||||bxd|ncRNA|NON_CODING|FBtr0083341|2|1);INTRON(MODIFIER|||||bxd|ncRNA|NON_CODING|FBtr0083342|2|1);INTRON(MODIFIER|||||bxd|ncRNA|NON_CODING|FBtr0083343|1|1);EXON(MODIFIER|||||bxd|ncRNA|NON_CODING|FBtr0083344|1|1)]
	3R_12733232_SNP	8.42e-05	SiteClass[FBgn0264857|iab-8|INTRON|0],TranscriptAnnot[INTRON(MODIFIER|||||iab-8|ncRNA|NON_CODING|FBtr0306340|1|1);INTRON(MODIFIER|||||iab-8|ncRNA|NON_CODING|FBtr0309897|1|1);INTRON(MODIFIER|||||iab-8|ncRNA|NON_CODING|FBtr0336892|1|1);INTRON(MODIFIER|||||iab-8|ncRNA|NON_CODING|FBtr0336893|1|1);INTRON(MODIFIER|||||iab-8|ncRNA|NON_CODING|FBtr0336894|1|1)]
	3R_12733233_SNP	8.42e-05	SiteClass[FBgn0264857|iab-8|INTRON|0],TranscriptAnnot[INTRON(MODIFIER|||||iab-8|ncRNA|NON_CODING|FBtr0306340|1|1);INTRON(MODIFIER|||||iab-8|ncRNA|NON_CODING|FBtr0309897|1|1);INTRON(MODIFIER|||||iab-8|ncRNA|NON_CODING|FBtr0336892|1|1);INTRON(MODIFIER|||||iab-8|ncRNA|NON_CODING|FBtr0336893|1|1);INTRON(MODIFIER|||||iab-8|ncRNA|NON_CODING|FBtr0336894|1|1)]
	3R_12733519_SNP	8.42e-05	SiteClass[FBgn0264857|iab-8|INTRON|0],TranscriptAnnot[INTRON(MODIFIER|||||iab-8|ncRNA|NON_CODING|FBtr0306340|1|1);INTRON(MODIFIER|||||iab-8|ncRNA|NON_CODING|FBtr0309897|1|1);INTRON(MODIFIER|||||iab-8|ncRNA|NON_CODING|FBtr0336892|1|1);INTRON(MODIFIER|||||iab-8|ncRNA|NON_CODING|FBtr0336893|1|1);INTRON(MODIFIER|||||iab-8|ncRNA|NON_CODING|FBtr0336894|1|1)]
	3R_12959441_SNP	7.84e-05	SiteClass[FBgn0051266|CG31266|UTR_3_PRIME|0;FBgn0051267|CG31267|UPSTREAM|478],TranscriptAnnot[UTR_3_PRIME(MODIFIER||121||282|CG31266|protein_coding|CODING|FBtr0300060|2|1);UPSTREAM(MODIFIER||478||275|CG31267|protein_coding|CODING|FBtr0083404||1)]
	3R_12988032_SNP	6.82e-05	SiteClass[FBgn0038492|Mur89F|INTRON|0],TranscriptAnnot[INTRON(MODIFIER||||2159|Mur89F|protein_coding|CODING|FBtr0334402|4|1);INTRON(MODIFIER||||2158|Mur89F|protein_coding|CODING|FBtr0334403|4|1)]
	3R_12989856_SNP	9.22e-05	SiteClass[FBgn0038492|Mur89F|INTRON|0],TranscriptAnnot[INTRON(MODIFIER||||2159|Mur89F|protein_coding|CODING|FBtr0334402|4|1);INTRON(MODIFIER||||2158|Mur89F|protein_coding|CODING|FBtr0334403|4|1)]
	3R_12989857_SNP	5.92e-05	SiteClass[FBgn0038492|Mur89F|INTRON|0],TranscriptAnnot[INTRON(MODIFIER||||2159|Mur89F|protein_coding|CODING|FBtr0334402|4|1);INTRON(MODIFIER||||2158|Mur89F|protein_coding|CODING|FBtr0334403|4|1)]
	3R_12991699_SNP	3.03e-05	SiteClass[FBgn0038492|Mur89F|INTRON|0],TranscriptAnnot[INTRON(MODIFIER||||2159|Mur89F|protein_coding|CODING|FBtr0334402|4|1);INTRON(MODIFIER||||2158|Mur89F|protein_coding|CODING|FBtr0334403|4|1)]
	3R_12992004_SNP	2.98e-05	SiteClass[FBgn0038492|Mur89F|INTRON|0],TranscriptAnnot[INTRON(MODIFIER||||2159|Mur89F|protein_coding|CODING|FBtr0334402|4|1);INTRON(MODIFIER||||2158|Mur89F|protein_coding|CODING|FBtr0334403|4|1)]
	3R_12992010_SNP	5.11e-05	SiteClass[FBgn0038492|Mur89F|INTRON|0],TranscriptAnnot[INTRON(MODIFIER||||2159|Mur89F|protein_coding|CODING|FBtr0334402|4|1);INTRON(MODIFIER||||2158|Mur89F|protein_coding|CODING|FBtr0334403|4|1)]
	3R_12992033_SNP	9.45e-05	SiteClass[FBgn0038492|Mur89F|INTRON|0],TranscriptAnnot[INTRON(MODIFIER||||2159|Mur89F|protein_coding|CODING|FBtr0334402|4|1);INTRON(MODIFIER||||2158|Mur89F|protein_coding|CODING|FBtr0334403|4|1)]
	3R_12992053_DEL	3.53e-05	SiteClass[FBgn0038492|Mur89F|INTRON|0],TranscriptAnnot[INTRON(MODIFIER||||2159|Mur89F|protein_coding|CODING|FBtr0334402|4|1);INTRON(MODIFIER||||2158|Mur89F|protein_coding|CODING|FBtr0334403|4|1)]
	3R_12992188_SNP	1.61e-05	SiteClass[FBgn0038492|Mur89F|INTRON|0],TranscriptAnnot[INTRON(MODIFIER||||2159|Mur89F|protein_coding|CODING|FBtr0334402|4|1);INTRON(MODIFIER||||2158|Mur89F|protein_coding|CODING|FBtr0334403|4|1)]
	3R_12996042_SNP	6.39e-05	SiteClass[FBgn0038492|Mur89F|INTRON|0],TranscriptAnnot[INTRON(MODIFIER||||2159|Mur89F|protein_coding|CODING|FBtr0334402|3|1);INTRON(MODIFIER||||2158|Mur89F|protein_coding|CODING|FBtr0334403|3|1)]
	3R_12996058_SNP	7.07e-05	SiteClass[FBgn0038492|Mur89F|INTRON|0],TranscriptAnnot[INTRON(MODIFIER||||2159|Mur89F|protein_coding|CODING|FBtr0334402|3|1);INTRON(MODIFIER||||2158|Mur89F|protein_coding|CODING|FBtr0334403|3|1)]
	3R_12996121_SNP	4.64e-05	SiteClass[FBgn0038492|Mur89F|INTRON|0],TranscriptAnnot[INTRON(MODIFIER||||2159|Mur89F|protein_coding|CODING|FBtr0334402|3|1);INTRON(MODIFIER||||2158|Mur89F|protein_coding|CODING|FBtr0334403|3|1)]
	3R_12996167_SNP	8.94e-05	SiteClass[FBgn0038492|Mur89F|INTRON|0],TranscriptAnnot[INTRON(MODIFIER||||2159|Mur89F|protein_coding|CODING|FBtr0334402|3|1);INTRON(MODIFIER||||2158|Mur89F|protein_coding|CODING|FBtr0334403|3|1)]
	3R_12996202_SNP	4.91e-05	SiteClass[FBgn0038492|Mur89F|INTRON|0],TranscriptAnnot[INTRON(MODIFIER||||2159|Mur89F|protein_coding|CODING|FBtr0334402|3|1);INTRON(MODIFIER||||2158|Mur89F|protein_coding|CODING|FBtr0334403|3|1)]
	3R_12996226_SNP	9.79e-05	SiteClass[FBgn0038492|Mur89F|INTRON|0],TranscriptAnnot[INTRON(MODIFIER||||2159|Mur89F|protein_coding|CODING|FBtr0334402|3|1);INTRON(MODIFIER||||2158|Mur89F|protein_coding|CODING|FBtr0334403|3|1)]
	3R_12996231_DEL	5.17e-05	SiteClass[FBgn0038492|Mur89F|INTRON|0],TranscriptAnnot[INTRON(MODIFIER||||2159|Mur89F|protein_coding|CODING|FBtr0334402|3|1);INTRON(MODIFIER||||2158|Mur89F|protein_coding|CODING|FBtr0334403|3|1)]
	3R_12996262_SNP	2.82e-05	SiteClass[FBgn0038492|Mur89F|INTRON|0],TranscriptAnnot[INTRON(MODIFIER||||2159|Mur89F|protein_coding|CODING|FBtr0334402|3|1);INTRON(MODIFIER||||2158|Mur89F|protein_coding|CODING|FBtr0334403|3|1)]
	3R_12997318_SNP	2.01e-05	SiteClass[FBgn0038492|Mur89F|INTRON|0],TranscriptAnnot[INTRON(MODIFIER||||2159|Mur89F|protein_coding|CODING|FBtr0334402|3|1);INTRON(MODIFIER||||2158|Mur89F|protein_coding|CODING|FBtr0334403|3|1)]
	3R_12998775_SNP	7.88e-05	SiteClass[FBgn0038492|Mur89F|INTRON|0],TranscriptAnnot[INTRON(MODIFIER||||2159|Mur89F|protein_coding|CODING|FBtr0334402|3|1);INTRON(MODIFIER||||2158|Mur89F|protein_coding|CODING|FBtr0334403|3|1)]
	3R_13332029_SNP	9.38e-05	SiteClass[FBgn0261046|Dscam3|UPSTREAM|640],TranscriptAnnot[UPSTREAM(MODIFIER||640||2007|Dscam3|protein_coding|CODING|FBtr0113397||1);UPSTREAM(MODIFIER||640||1006|Dscam3|protein_coding|CODING|FBtr0113398||1);UPSTREAM(MODIFIER||640||2087|Dscam3|protein_coding|CODING|FBtr0330211||1);UPSTREAM(MODIFIER||640||2077|Dscam3|protein_coding|CODING|FBtr0330212||1);INTERGENIC(MODIFIER||||||||||1)]
	3R_13524790_SNP	3.26e-05	SiteClass[FBgn0261885|osa|INTRON|0],TranscriptAnnot[INTRON(MODIFIER||||2716|osa|protein_coding|CODING|FBtr0089581|6|1);INTRON(MODIFIER||||2703|osa|protein_coding|CODING|FBtr0089582|6|1);INTRON(MODIFIER||||2556|osa|protein_coding|CODING|FBtr0089583|6|1);INTRON(MODIFIER||||2716|osa|protein_coding|CODING|FBtr0301487|6|1);INTRON(MODIFIER||||2555|osa|protein_coding|CODING|FBtr0335024|6|1);INTRON(MODIF…
	3R_13900177_SNP	6.08e-05	SiteClass[|||],TranscriptAnnot[INTERGENIC(MODIFIER||||||||||1)]
	3R_13900852_SNP	6.03e-05	SiteClass[|||],TranscriptAnnot[INTERGENIC(MODIFIER||||||||||1)]
	3R_13928920_SNP	4.73e-05	SiteClass[FBgn0003499|sr|INTRON|0],TranscriptAnnot[INTRON(MODIFIER||||1186|sr|protein_coding|CODING|FBtr0083542|3|1);INTRON(MODIFIER||||1271|sr|protein_coding|CODING|FBtr0330050|3|1)]
	3R_14277461_SNP	8.46e-05	SiteClass[FBgn0004652|fru|INTRON|0],TranscriptAnnot[INTRON(MODIFIER||||960|fru|protein_coding|CODING|FBtr0301284|3|1);INTRON(MODIFIER||||705|fru|protein_coding|CODING|FBtr0083650|2|1);INTRON(MODIFIER||||906|fru|protein_coding|CODING|FBtr0083649|1|1);INTRON(MODIFIER||||870|fru|protein_coding|CODING|FBtr0083648|1|1);INTRON(MODIFIER||||695|fru|protein_coding|CODING|FBtr0083640|2|1);INTRON(MODIFIER||…
	3R_14287775_SNP	8.94e-05	SiteClass[FBgn0004652|fru|INTRON|0],TranscriptAnnot[INTRON(MODIFIER||||960|fru|protein_coding|CODING|FBtr0301284|3|1);INTRON(MODIFIER||||705|fru|protein_coding|CODING|FBtr0083650|2|1);INTRON(MODIFIER||||906|fru|protein_coding|CODING|FBtr0083649|1|1);INTRON(MODIFIER||||870|fru|protein_coding|CODING|FBtr0083648|1|1);INTRON(MODIFIER||||695|fru|protein_coding|CODING|FBtr0083640|2|1);INTRON(MODIFIER||…
	3R_17772582_SNP	3.73e-05	SiteClass[|||],TranscriptAnnot[INTERGENIC(MODIFIER||||||||||1)]
	3R_19565063_SNP	5.18e-05	SiteClass[FBgn0263782|Hmgcr|INTRON|0],TranscriptAnnot[INTRON(MODIFIER||||920|Hmgcr|protein_coding|CODING|FBtr0084450|1|1)]
	3R_19770553_SNP	6.76e-05	SiteClass[FBgn0039131|CG12268|INTRON|0],TranscriptAnnot[INTRON(MODIFIER||||531|CG12268|protein_coding|CODING|FBtr0084513|3|1);INTRON(MODIFIER||||531|CG12268|protein_coding|CODING|FBtr0084514|3|1);INTRON(MODIFIER||||531|CG12268|protein_coding|CODING|FBtr0308071|3|1)]
	3R_19770578_SNP	2.74e-05	SiteClass[FBgn0039131|CG12268|INTRON|0],TranscriptAnnot[INTRON(MODIFIER||||531|CG12268|protein_coding|CODING|FBtr0084513|3|1);INTRON(MODIFIER||||531|CG12268|protein_coding|CODING|FBtr0084514|3|1);INTRON(MODIFIER||||531|CG12268|protein_coding|CODING|FBtr0308071|3|1)]
	3R_19770583_SNP	2.74e-05	SiteClass[FBgn0039131|CG12268|INTRON|0],TranscriptAnnot[INTRON(MODIFIER||||531|CG12268|protein_coding|CODING|FBtr0084513|3|1);INTRON(MODIFIER||||531|CG12268|protein_coding|CODING|FBtr0084514|3|1);INTRON(MODIFIER||||531|CG12268|protein_coding|CODING|FBtr0308071|3|1)]
	3R_19770588_SNP	2.74e-05	SiteClass[FBgn0039131|CG12268|INTRON|0],TranscriptAnnot[INTRON(MODIFIER||||531|CG12268|protein_coding|CODING|FBtr0084513|3|1);INTRON(MODIFIER||||531|CG12268|protein_coding|CODING|FBtr0084514|3|1);INTRON(MODIFIER||||531|CG12268|protein_coding|CODING|FBtr0308071|3|1)]
	3R_24617170_SNP	6.75e-05	SiteClass[FBgn0039599|intr|UTR_3_PRIME|0;FBgn0085324|CG34295|DOWNSTREAM|965],TranscriptAnnot[UTR_3_PRIME(MODIFIER||30||298|intr|protein_coding|CODING|FBtr0085311|1|1);DOWNSTREAM(MODIFIER||965||288|CG34295|protein_coding|CODING|FBtr0112491||1)]
	3R_4247244_SNP	2.83e-05	SiteClass[FBgn0266801|CG45263|INTRON|0;FBgn0037589|Obp85a|UPSTREAM|925],TranscriptAnnot[UPSTREAM(MODIFIER||925||172|Obp85a|protein_coding|CODING|FBtr0081849||1);INTRON(MODIFIER||||732|CG45263|protein_coding|CODING|FBtr0345457|2|1);INTRON(MODIFIER||||1148|CG45263|protein_coding|CODING|FBtr0345458|2|1);INTRON(MODIFIER||||1034|CG45263|protein_coding|CODING|FBtr0345459|2|1);INTRON(MODIFIER||||1876|CG…
	3R_5285535_SNP	3.36e-05	SiteClass[FBgn0037697|GstZ2|INTRON|0],TranscriptAnnot[UPSTREAM(MODIFIER||967||227|GstZ2|protein_coding|CODING|FBtr0082042||1);UPSTREAM(MODIFIER||637||215|GstZ2|protein_coding|CODING|FBtr0082043||1);INTRON(MODIFIER||||220|GstZ2|protein_coding|CODING|FBtr0082041|1|1)]
	3R_5724642_SNP	6.72e-05	SiteClass[FBgn0267336|Glut4EF|INTRON|0],TranscriptAnnot[INTRON(MODIFIER||||741|Glut4EF|protein_coding|CODING|FBtr0112576|1|1);INTRON(MODIFIER||||300|Glut4EF|protein_coding|CODING|FBtr0114581|1|1);INTRON(MODIFIER||||361|Glut4EF|protein_coding|CODING|FBtr0114582|1|1);INTRON(MODIFIER||||950|Glut4EF|protein_coding|CODING|FBtr0333685|1|1);INTRON(MODIFIER||||741|Glut4EF|protein_coding|CODING|FBtr033368…
	3R_5901971_SNP	1.48e-05	SiteClass[FBgn0037786|CG5361|UPSTREAM|876],TranscriptAnnot[UPSTREAM(MODIFIER||876||479|CG5361|protein_coding|CODING|FBtr0309853||1);INTERGENIC(MODIFIER||||||||||1)]
	3R_5905483_SNP	2.7e-05	SiteClass[|||],TranscriptAnnot[INTERGENIC(MODIFIER||||||||||1)]
	3R_6961146_SNP	8.26e-05	SiteClass[|||],TranscriptAnnot[INTERGENIC(MODIFIER||||||||||1)]
	3R_9755183_INS	4.87e-05	SiteClass[|||],TranscriptAnnot[INTERGENIC(MODIFIER||||||||||1)]
	3R_9755188_SNP	2.85e-05	SiteClass[|||],TranscriptAnnot[INTERGENIC(MODIFIER||||||||||1)]
	3R_9755191_SNP	7.56e-05	SiteClass[|||],TranscriptAnnot[INTERGENIC(MODIFIER||||||||||1)]
	3R_9755209_INS	4.69e-05	SiteClass[|||],TranscriptAnnot[INTERGENIC(MODIFIER||||||||||1)]
	3R_9755213_SNP	7.6e-05	SiteClass[|||],TranscriptAnnot[INTERGENIC(MODIFIER||||||||||1)]
	3R_9755255_SNP	8.2e-05	SiteClass[|||],TranscriptAnnot[INTERGENIC(MODIFIER||||||||||1)]
	3R_9755264_SNP	5.32e-05	SiteClass[|||],TranscriptAnnot[INTERGENIC(MODIFIER||||||||||1)]
	3R_9755266_SNP	2.54e-05	SiteClass[|||],TranscriptAnnot[INTERGENIC(MODIFIER||||||||||1)]
	3R_9755267_SNP	1.85e-05	SiteClass[|||],TranscriptAnnot[INTERGENIC(MODIFIER||||||||||1)]
	3R_9949202_SNP	2.97e-05	SiteClass[FBgn0038206|twf|SYNONYMOUS_CODING|0;FBgn0010340|140up|DOWNSTREAM|683],TranscriptAnnot[SYNONYMOUS_CODING(LOW|SILENT|ttC/ttT|F203|343|twf|protein_coding|CODING|FBtr0082891|3|1);DOWNSTREAM(MODIFIER||683||261|140up|protein_coding|CODING|FBtr0337095||1);DOWNSTREAM(MODIFIER||946||261|140up|protein_coding|CODING|FBtr0082909||1)]
	4_212564_SNP	5.18e-05	SiteClass[FBgn0039890|CG2316|INTRON|0],TranscriptAnnot[INTRON(MODIFIER||||730|CG2316|protein_coding|CODING|FBtr0089146|1|1);INTRON(MODIFIER||||730|CG2316|protein_coding|CODING|FBtr0089150|1|1);INTRON(MODIFIER||||730|CG2316|protein_coding|CODING|FBtr0089151|1|1);INTRON(MODIFIER||||730|CG2316|protein_coding|CODING|FBtr0089148|1|1);INTRON(MODIFIER||||730|CG2316|protein_coding|CODING|FBtr0089147|1|1)…
	X_12346699_SNP	7.65e-05	SiteClass[FBgn0259680|Pkcdelta|INTRON|0],TranscriptAnnot[INTRON(MODIFIER||||671|Pkcdelta|protein_coding|CODING|FBtr0299936|13|1);INTRON(MODIFIER||||671|Pkcdelta|protein_coding|CODING|FBtr0299937|13|1);INTRON(MODIFIER||||1894|Pkcdelta|protein_coding|CODING|FBtr0340086|6|1)]
	X_12403029_SNP	1.43e-05	SiteClass[FBgn0030396|CG2556|INTRON|0],TranscriptAnnot[INTRON(MODIFIER||||470|CG2556|protein_coding|CODING|FBtr0073652|1|1)]
	X_12899932_SNP	4.64e-05	SiteClass[FBgn0265597|rad|INTRON|0],TranscriptAnnot[INTRON(MODIFIER||||1774|rad|protein_coding|CODING|FBtr0340351|1|1);INTRON(MODIFIER||||1630|rad|protein_coding|CODING|FBtr0340353|1|1)]
	X_14518598_SNP	1.55e-05	SiteClass[FBgn0015773|NetA|INTRON|0],TranscriptAnnot[INTRON(MODIFIER||||726|NetA|protein_coding|CODING|FBtr0073942|1|1);INTRON(MODIFIER||||666|NetA|protein_coding|CODING|FBtr0308337|1|1);INTRON(MODIFIER||||726|NetA|protein_coding|CODING|FBtr0346088|1|1)]
	X_14991195_SNP	1.83e-05	SiteClass[FBgn0030613|Rab3-GEF|INTRON|0],TranscriptAnnot[INTRON(MODIFIER||||2084|Rab3-GEF|protein_coding|CODING|FBtr0307207|6|1);INTRON(MODIFIER||||2130|Rab3-GEF|protein_coding|CODING|FBtr0307208|6|1);INTRON(MODIFIER||||2124|Rab3-GEF|protein_coding|CODING|FBtr0307209|6|1);INTRON(MODIFIER||||1822|Rab3-GEF|protein_coding|CODING|FBtr0307210|6|1);INTRON(MODIFIER||||1819|Rab3-GEF|protein_coding|CODING…
	X_14991393_DEL	9.47e-05	SiteClass[FBgn0030613|Rab3-GEF|INTRON|0],TranscriptAnnot[INTRON(MODIFIER||||2084|Rab3-GEF|protein_coding|CODING|FBtr0307207|6|1);INTRON(MODIFIER||||2130|Rab3-GEF|protein_coding|CODING|FBtr0307208|6|1);INTRON(MODIFIER||||2124|Rab3-GEF|protein_coding|CODING|FBtr0307209|6|1);INTRON(MODIFIER||||1822|Rab3-GEF|protein_coding|CODING|FBtr0307210|6|1);INTRON(MODIFIER||||1819|Rab3-GEF|protein_coding|CODING…
	X_14991448_SNP	8.8e-05	SiteClass[FBgn0030613|Rab3-GEF|INTRON|0],TranscriptAnnot[INTRON(MODIFIER||||2084|Rab3-GEF|protein_coding|CODING|FBtr0307207|6|1);INTRON(MODIFIER||||2130|Rab3-GEF|protein_coding|CODING|FBtr0307208|6|1);INTRON(MODIFIER||||2124|Rab3-GEF|protein_coding|CODING|FBtr0307209|6|1);INTRON(MODIFIER||||1822|Rab3-GEF|protein_coding|CODING|FBtr0307210|6|1);INTRON(MODIFIER||||1819|Rab3-GEF|protein_coding|CODING…
	X_14991551_SNP	9.04e-05	SiteClass[FBgn0030613|Rab3-GEF|SYNONYMOUS_CODING|0],TranscriptAnnot[SYNONYMOUS_CODING(LOW|SILENT|gtG/gtT|V536|2084|Rab3-GEF|protein_coding|CODING|FBtr0307207|7|1);SYNONYMOUS_CODING(LOW|SILENT|gtG/gtT|V533|2130|Rab3-GEF|protein_coding|CODING|FBtr0307208|7|1);SYNONYMOUS_CODING(LOW|SILENT|gtG/gtT|V544|2124|Rab3-GEF|protein_coding|CODING|FBtr0307209|7|1);SYNONYMOUS_CODING(LOW|SILENT|gtG/gtT|V536|1822…
	X_14993353_SNP	8.87e-05	SiteClass[FBgn0030613|Rab3-GEF|INTRON|0],TranscriptAnnot[INTRON(MODIFIER||||2084|Rab3-GEF|protein_coding|CODING|FBtr0307207|9|1);INTRON(MODIFIER||||2124|Rab3-GEF|protein_coding|CODING|FBtr0307209|9|1);INTRON(MODIFIER||||1822|Rab3-GEF|protein_coding|CODING|FBtr0307210|9|1);INTRON(MODIFIER||||1819|Rab3-GEF|protein_coding|CODING|FBtr0330400|9|1);INTRON(MODIFIER||||2154|Rab3-GEF|protein_coding|CODING…
	X_14993421_SNP	3.38e-05	SiteClass[FBgn0030613|Rab3-GEF|INTRON|0],TranscriptAnnot[INTRON(MODIFIER||||2084|Rab3-GEF|protein_coding|CODING|FBtr0307207|9|1);INTRON(MODIFIER||||2124|Rab3-GEF|protein_coding|CODING|FBtr0307209|9|1);INTRON(MODIFIER||||1822|Rab3-GEF|protein_coding|CODING|FBtr0307210|9|1);INTRON(MODIFIER||||1819|Rab3-GEF|protein_coding|CODING|FBtr0330400|9|1);INTRON(MODIFIER||||2154|Rab3-GEF|protein_coding|CODING…
	X_14993547_SNP	5.63e-05	SiteClass[FBgn0030613|Rab3-GEF|INTRON|0],TranscriptAnnot[INTRON(MODIFIER||||2084|Rab3-GEF|protein_coding|CODING|FBtr0307207|9|1);INTRON(MODIFIER||||2124|Rab3-GEF|protein_coding|CODING|FBtr0307209|9|1);INTRON(MODIFIER||||1822|Rab3-GEF|protein_coding|CODING|FBtr0307210|9|1);INTRON(MODIFIER||||1819|Rab3-GEF|protein_coding|CODING|FBtr0330400|9|1);INTRON(MODIFIER||||2154|Rab3-GEF|protein_coding|CODING…
	X_14994013_SNP	4.71e-05	SiteClass[FBgn0030613|Rab3-GEF|SYNONYMOUS_CODING|0],TranscriptAnnot[SYNONYMOUS_CODING(LOW|SILENT|aaA/aaG|K1050|2084|Rab3-GEF|protein_coding|CODING|FBtr0307207|10|1);SYNONYMOUS_CODING(LOW|SILENT|aaA/aaG|K1064|2130|Rab3-GEF|protein_coding|CODING|FBtr0307208|11|1);SYNONYMOUS_CODING(LOW|SILENT|aaA/aaG|K1058|2124|Rab3-GEF|protein_coding|CODING|FBtr0307209|10|1);SYNONYMOUS_CODING(LOW|SILENT|aaA/aaG|K10…
	X_14994016_SNP	1.85e-05	SiteClass[FBgn0030613|Rab3-GEF|SYNONYMOUS_CODING|0],TranscriptAnnot[SYNONYMOUS_CODING(LOW|SILENT|ggT/ggC|G1051|2084|Rab3-GEF|protein_coding|CODING|FBtr0307207|10|1);SYNONYMOUS_CODING(LOW|SILENT|ggT/ggC|G1065|2130|Rab3-GEF|protein_coding|CODING|FBtr0307208|11|1);SYNONYMOUS_CODING(LOW|SILENT|ggT/ggC|G1059|2124|Rab3-GEF|protein_coding|CODING|FBtr0307209|10|1);SYNONYMOUS_CODING(LOW|SILENT|ggT/ggC|G10…
	X_14994019_SNP	4.71e-05	SiteClass[FBgn0030613|Rab3-GEF|SYNONYMOUS_CODING|0],TranscriptAnnot[SYNONYMOUS_CODING(LOW|SILENT|atT/atC|I1052|2084|Rab3-GEF|protein_coding|CODING|FBtr0307207|10|1);SYNONYMOUS_CODING(LOW|SILENT|atT/atC|I1066|2130|Rab3-GEF|protein_coding|CODING|FBtr0307208|11|1);SYNONYMOUS_CODING(LOW|SILENT|atT/atC|I1060|2124|Rab3-GEF|protein_coding|CODING|FBtr0307209|10|1);SYNONYMOUS_CODING(LOW|SILENT|atT/atC|I10…
	X_16295460_SNP	7.45e-05	SiteClass[FBgn0030746|CG9981|SYNONYMOUS_CODING|0],TranscriptAnnot[SYNONYMOUS_CODING(LOW|SILENT|gcT/gcC|A593|1060|CG9981|protein_coding|CODING|FBtr0074304|5|1);SYNONYMOUS_CODING(LOW|SILENT|gcT/gcC|A593|1060|CG9981|protein_coding|CODING|FBtr0334043|7|1);SYNONYMOUS_CODING(LOW|SILENT|gcT/gcC|A593|1060|CG9981|protein_coding|CODING|FBtr0334044|7|1)]
	X_18167332_SNP	7.47e-05	SiteClass[|||],TranscriptAnnot[INTERGENIC(MODIFIER||||||||||1)]
	X_18167335_SNP	4.4e-05	SiteClass[|||],TranscriptAnnot[INTERGENIC(MODIFIER||||||||||1)]
	X_18167373_DEL	5.92e-05	SiteClass[|||],TranscriptAnnot[INTERGENIC(MODIFIER||||||||||1)]
	X_18251504_SNP	6.09e-05	SiteClass[|||],TranscriptAnnot[INTERGENIC(MODIFIER||||||||||1)]
	X_18251505_SNP	6.09e-05	SiteClass[|||],TranscriptAnnot[INTERGENIC(MODIFIER||||||||||1)]
	X_18251508_DEL	4.94e-05	SiteClass[|||],TranscriptAnnot[INTERGENIC(MODIFIER||||||||||1)]
	X_18252257_DEL	6.92e-05	SiteClass[FBgn0030914|CG6106|UPSTREAM|657],TranscriptAnnot[UPSTREAM(MODIFIER||657||486|CG6106|protein_coding|CODING|FBtr0074553||1);UPSTREAM(MODIFIER||657||486|CG6106|protein_coding|CODING|FBtr0343296||1);INTERGENIC(MODIFIER||||||||||1)]
	X_18252738_DEL	7.21e-05	SiteClass[FBgn0030914|CG6106|UPSTREAM|176],TranscriptAnnot[UPSTREAM(MODIFIER||176||486|CG6106|protein_coding|CODING|FBtr0074553||1);UPSTREAM(MODIFIER||176||486|CG6106|protein_coding|CODING|FBtr0343296||1);INTERGENIC(MODIFIER||||||||||1)]
	X_18252748_SNP	7.21e-05	SiteClass[FBgn0030914|CG6106|UPSTREAM|166],TranscriptAnnot[UPSTREAM(MODIFIER||166||486|CG6106|protein_coding|CODING|FBtr0074553||1);UPSTREAM(MODIFIER||166||486|CG6106|protein_coding|CODING|FBtr0343296||1);INTERGENIC(MODIFIER||||||||||1)]
	X_18915078_SNP	5.38e-05	SiteClass[FBgn0264090|CG43759|INTRON|0],TranscriptAnnot[INTRON(MODIFIER||||735|CG43759|protein_coding|CODING|FBtr0331156|6|1);INTRON(MODIFIER||||900|CG43759|protein_coding|CODING|FBtr0331157|6|1);INTRON(MODIFIER||||735|CG43759|protein_coding|CODING|FBtr0332994|6|1);INTRON(MODIFIER||||735|CG43759|protein_coding|CODING|FBtr0343982|5|1)]
	X_19504387_DEL	9.33e-05	SiteClass[FBgn0031037|CG14207|INTRON|0],TranscriptAnnot[INTRON(MODIFIER||||183|CG14207|protein_coding|CODING|FBtr0074733|1|1);INTRON(MODIFIER||||183|CG14207|protein_coding|CODING|FBtr0345918|1|1);INTRON(MODIFIER||||192|CG14207|protein_coding|CODING|FBtr0074734|2|1);INTRON(MODIFIER||||154|CG14207|protein_coding|CODING|FBtr0307161|1|1)]
	X_3256422_SNP	8.5e-05	SiteClass[|||],TranscriptAnnot[INTERGENIC(MODIFIER||||||||||1)]
	X_3256427_SNP	8.5e-05	SiteClass[|||],TranscriptAnnot[INTERGENIC(MODIFIER||||||||||1)]
	X_3945990_SNP	5e-05	SiteClass[|||],TranscriptAnnot[INTERGENIC(MODIFIER||||||||||1)]
	X_3945994_SNP	8.25e-05	SiteClass[|||],TranscriptAnnot[INTERGENIC(MODIFIER||||||||||1)]
	X_4385497_SNP	2.14e-05	SiteClass[FBgn0052773|CR32773|INTRON|0],TranscriptAnnot[INTRON(MODIFIER|||||CR32773|ncRNA|NON_CODING|FBtr0344480|2|1)]
	X_4385623_SNP	1.19e-05	SiteClass[FBgn0052773|CR32773|INTRON|0],TranscriptAnnot[INTRON(MODIFIER|||||CR32773|ncRNA|NON_CODING|FBtr0344480|2|1)]
	X_5631703_INS	7.32e-05	SiteClass[FBgn0052758|CG32758|UTR_5_PRIME|0;FBgn0261383|IntS6|DOWNSTREAM|992],TranscriptAnnot[UTR_5_PRIME(MODIFIER||247||531|CG32758|protein_coding|CODING|FBtr0070843|1|1);DOWNSTREAM(MODIFIER||992||1284|IntS6|protein_coding|CODING|FBtr0070841||1);DOWNSTREAM(MODIFIER||992||1284|IntS6|protein_coding|CODING|FBtr0070842||1);DOWNSTREAM(MODIFIER||992||1284|IntS6|protein_coding|CODING|FBtr0332399||1);DO…
	X_5908964_SNP	2.58e-05	SiteClass[FBgn0265692|CR44499|DOWNSTREAM|912],TranscriptAnnot[DOWNSTREAM(MODIFIER||912|||CR44499|ncRNA|NON_CODING|FBtr0340604||1);INTERGENIC(MODIFIER||||||||||1)]
	X_6270410_SNP	1.55e-05	SiteClass[|||],TranscriptAnnot[INTERGENIC(MODIFIER||||||||||1)]
	X_6297829_SNP	5.74e-05	SiteClass[|||],TranscriptAnnot[INTERGENIC(MODIFIER||||||||||1)]
	X_7588127_SNP	6.66e-05	SiteClass[FBgn0029504|CHES-1-like|INTRON|0],TranscriptAnnot[INTRON(MODIFIER||||1268|CHES-1-like|protein_coding|CODING|FBtr0333203|1|1);INTRON(MODIFIER||||1268|CHES-1-like|protein_coding|CODING|FBtr0071079|1|1);INTRON(MODIFIER||||1268|CHES-1-like|protein_coding|CODING|FBtr0112946|1|1);INTRON(MODIFIER||||1267|CHES-1-like|protein_coding|CODING|FBtr0310287|1|1)]
	X_7604829_INS	3.04e-05	SiteClass[|||],TranscriptAnnot[INTERGENIC(MODIFIER||||||||||1)]
	X_9640945_SNP	2.43e-05	SiteClass[FBgn0020378|Sp1|INTRON|0],TranscriptAnnot[INTRON(MODIFIER||||520|Sp1|protein_coding|CODING|FBtr0071381|2|1);INTRON(MODIFIER||||715|Sp1|protein_coding|CODING|FBtr0273354|1|1);INTRON(MODIFIER||||720|Sp1|protein_coding|CODING|FBtr0310290|2|1);INTRON(MODIFIER||||726|Sp1|protein_coding|CODING|FBtr0331335|1|1)]
	X_9662105_SNP	3.43e-05	SiteClass[|||],TranscriptAnnot[INTERGENIC(MODIFIER||||||||||1)]

## Sheet: CTmax
CTmax
p-value threshold of 1E-5	ID	AvgMixedPval	Annotation	AvgEff
	2L_12384183_SNP	2.38e-06	SiteClass[FBgn0262475|bru-2|INTRON|0],TranscriptAnnot[INTRON(MODIFIER||||893|bru-2|protein_coding|CODING|FBtr0304856|5|1);INTRON(MODIFIER||||632|bru-2|protein_coding|CODING|FBtr0304858|5|1);INTRON(MODIFIER||||737|bru-2|protein_coding|CODING|FBtr0304859|5|1);INTRON(MODIFIER||||347|bru-2|protein_coding|CODING|FBtr0304860|4|1);INTRON(MODIFIER||||664|bru-2|protein_coding|CODING|FBtr0304862|5|1);INTRO…	0.167
	2L_19428336_SNP	9.93e-06	SiteClass[FBgn0032780|CG13085|INTRON|0;FBgn0032779|CG16771|SYNONYMOUS_CODING|0],TranscriptAnnot[SYNONYMOUS_CODING(LOW|SILENT|gtT/gtC|V363|596|CG16771|protein_coding|CODING|FBtr0334164|2|1);SYNONYMOUS_CODING(LOW|SILENT|gtT/gtC|V363|596|CG16771|protein_coding|CODING|FBtr0302938|2|1);SYNONYMOUS_CODING(LOW|SILENT|gtT/gtC|V363|596|CG16771|protein_coding|CODING|FBtr0302874|2|1);SYNONYMOUS_CODING(LOW|SI…	0.2192
	2L_19428598_SNP	8.42e-06	SiteClass[FBgn0032780|CG13085|INTRON|0;FBgn0032779|CG16771|NON_SYNONYMOUS_CODING|0],TranscriptAnnot[NON_SYNONYMOUS_CODING(MODERATE|MISSENSE|Tcg/Acg|S451T|596|CG16771|protein_coding|CODING|FBtr0334164|2|1);NON_SYNONYMOUS_CODING(MODERATE|MISSENSE|Tcg/Acg|S451T|596|CG16771|protein_coding|CODING|FBtr0302938|2|1);NON_SYNONYMOUS_CODING(MODERATE|MISSENSE|Tcg/Acg|S451T|596|CG16771|protein_coding|CODING|F…	0.194
	2R_6398743_SNP	9.18e-07	SiteClass[FBgn0005630|lola|INTRON|0],TranscriptAnnot[INTRON(MODIFIER||||891|lola|protein_coding|CODING|FBtr0089347|5|1);INTRON(MODIFIER||||891|lola|protein_coding|CODING|FBtr0089357|5|1);INTRON(MODIFIER||||602|lola|protein_coding|CODING|FBtr0089365|5|1);INTRON(MODIFIER||||577|lola|protein_coding|CODING|FBtr0089366|5|1);INTRON(MODIFIER||||771|lola|protein_coding|CODING|FBtr0089364|5|1);INTRON(MODI…	0.371
	2R_6398772_SNP	8.73e-07	SiteClass[FBgn0005630|lola|INTRON|0],TranscriptAnnot[INTRON(MODIFIER||||891|lola|protein_coding|CODING|FBtr0089347|5|1);INTRON(MODIFIER||||891|lola|protein_coding|CODING|FBtr0089357|5|1);INTRON(MODIFIER||||602|lola|protein_coding|CODING|FBtr0089365|5|1);INTRON(MODIFIER||||577|lola|protein_coding|CODING|FBtr0089366|5|1);INTRON(MODIFIER||||771|lola|protein_coding|CODING|FBtr0089364|5|1);INTRON(MODI…	0.3719
	2R_10330701_SNP	9.7e-06	SiteClass[FBgn0261613|Oaz|INTRON|0],TranscriptAnnot[INTRON(MODIFIER||||1366|Oaz|protein_coding|CODING|FBtr0302927|2|1)]	0.2015
	2R_10330717_SNP	3.52e-06	SiteClass[FBgn0261613|Oaz|INTRON|0],TranscriptAnnot[INTRON(MODIFIER||||1366|Oaz|protein_coding|CODING|FBtr0302927|2|1)]	0.2102
	2R_10330722_SNP	2.97e-06	SiteClass[FBgn0261613|Oaz|INTRON|0],TranscriptAnnot[INTRON(MODIFIER||||1366|Oaz|protein_coding|CODING|FBtr0302927|2|1)]	0.2064
	2R_10330800_INS	8.23e-07	SiteClass[FBgn0261613|Oaz|INTRON|0],TranscriptAnnot[INTRON(MODIFIER||||1366|Oaz|protein_coding|CODING|FBtr0302927|2|1)]	0.2164
	2R_10330805_SNP	1e-06	SiteClass[FBgn0261613|Oaz|INTRON|0],TranscriptAnnot[INTRON(MODIFIER||||1366|Oaz|protein_coding|CODING|FBtr0302927|2|1)]	0.2332
	2R_17564376_SNP	2.58e-06	SiteClass[FBgn0050263|CG30263|SYNONYMOUS_CODING|0],TranscriptAnnot[SYNONYMOUS_CODING(LOW|SILENT|ctG/ctC|L119|1870|CG30263|protein_coding|CODING|FBtr0273308|2|1);SYNONYMOUS_CODING(LOW|SILENT|ctG/ctC|L119|1959|CG30263|protein_coding|CODING|FBtr0331982|2|1)]	0.1794
	3L_9575326_SNP	6.02e-06	SiteClass[FBgn0261555|CG42673|INTRON|0],TranscriptAnnot[INTRON(MODIFIER||||698|CG42673|protein_coding|CODING|FBtr0302709|5|1);INTRON(MODIFIER||||438|CG42673|protein_coding|CODING|FBtr0302711|5|1)]	0.2063
	3R_3427376_SNP	7.59e-06	SiteClass[FBgn0083963|CG34127|INTRON|0],TranscriptAnnot[INTRON(MODIFIER||||1159|CG34127|protein_coding|CODING|FBtr0301072|3|1);INTRON(MODIFIER||||1159|CG34127|protein_coding|CODING|FBtr0333927|3|1)]	0.1614
	3R_20025347_SNP	9.98e-06	SiteClass[FBgn0011725|twin|INTRON|0],TranscriptAnnot[INTRON(MODIFIER||||552|twin|protein_coding|CODING|FBtr0084566|6|1);INTRON(MODIFIER||||545|twin|protein_coding|CODING|FBtr0084567|5|1);INTRON(MODIFIER||||552|twin|protein_coding|CODING|FBtr0084568|6|1);INTRON(MODIFIER||||567|twin|protein_coding|CODING|FBtr0084569|6|1);INTRON(MODIFIER||||358|twin|protein_coding|CODING|FBtr0084570|2|1);INTRON(MODI…	0.1599
	3R_22515826_SNP	2.33e-06	SiteClass[|||],TranscriptAnnot[INTERGENIC(MODIFIER||||||||||1)]	0.1838
	3R_25373467_SNP	2.51e-06	SiteClass[|||],TranscriptAnnot[INTERGENIC(MODIFIER||||||||||1)]	0.3578
	X_3381391_SNP	3.7e-06	SiteClass[FBgn0266350|CR44999|INTRON|0;FBgn0029666|CG10803|INTRON|0],TranscriptAnnot[NON_SYNONYMOUS_CODING(MODERATE|MISSENSE|ttG/ttC|L346F|574|CG10803|protein_coding|CODING|FBtr0331611|3|1);NON_SYNONYMOUS_CODING(MODERATE|MISSENSE|ttG/ttC|L346F|574|CG10803|protein_coding|CODING|FBtr0331610|3|1);NON_SYNONYMOUS_CODING(MODERATE|MISSENSE|ttG/ttC|L409F|637|CG10803|protein_coding|CODING|FBtr0070569|2|1)…	0.1804
	X_3381582_SNP	3.23e-06	SiteClass[FBgn0266350|CR44999|INTRON|0;FBgn0029666|CG10803|INTRON|0],TranscriptAnnot[INTRON(MODIFIER|||||CR44999|ncRNA|NON_CODING|FBtr0344076|3|1);INTRON(MODIFIER||||637|CG10803|protein_coding|CODING|FBtr0070569|2|1);INTRON(MODIFIER||||574|CG10803|protein_coding|CODING|FBtr0331610|3|1);INTRON(MODIFIER||||574|CG10803|protein_coding|CODING|FBtr0331611|3|1);INTRON(MODIFIER||||574|CG10803|protein_cod…	0.1864
	X_3381587_SNP	4.09e-06	SiteClass[FBgn0266350|CR44999|INTRON|0;FBgn0029666|CG10803|INTRON|0],TranscriptAnnot[INTRON(MODIFIER|||||CR44999|ncRNA|NON_CODING|FBtr0344076|3|1);INTRON(MODIFIER||||637|CG10803|protein_coding|CODING|FBtr0070569|2|1);INTRON(MODIFIER||||574|CG10803|protein_coding|CODING|FBtr0331610|3|1);INTRON(MODIFIER||||574|CG10803|protein_coding|CODING|FBtr0331611|3|1);INTRON(MODIFIER||||574|CG10803|protein_cod…	0.1849
	X_3381590_SNP	3.23e-06	SiteClass[FBgn0029666|CG10803|INTRON|0;FBgn0266350|CR44999|INTRON|0],TranscriptAnnot[INTRON(MODIFIER|||||CR44999|ncRNA|NON_CODING|FBtr0344076|3|1);INTRON(MODIFIER||||637|CG10803|protein_coding|CODING|FBtr0070569|2|1);INTRON(MODIFIER||||574|CG10803|protein_coding|CODING|FBtr0331610|3|1);INTRON(MODIFIER||||574|CG10803|protein_coding|CODING|FBtr0331611|3|1);INTRON(MODIFIER||||574|CG10803|protein_cod…	0.1864
	X_5876026_SNP	6.03e-06	SiteClass[FBgn0029830|Grip|INTRON|0],TranscriptAnnot[INTRON(MODIFIER||||1058|Grip|protein_coding|CODING|FBtr0070865|2|1);INTRON(MODIFIER||||1057|Grip|protein_coding|CODING|FBtr0343413|3|1);INTRON(MODIFIER||||1057|Grip|protein_coding|CODING|FBtr0343414|2|1)]	-0.1524
p-value threshold of 1E-4	2L_12339479_SNP	7.87e-05	SiteClass[FBgn0051862|CG31862|DOWNSTREAM|2],TranscriptAnnot[DOWNSTREAM(MODIFIER||2||182|CG31862|protein_coding|CODING|FBtr0080350||1);INTERGENIC(MODIFIER||||||||||1)]
(additional ones - no AvgEff)	2L_12339502_SNP	1.34e-05	SiteClass[FBgn0051862|CG31862|DOWNSTREAM|25],TranscriptAnnot[DOWNSTREAM(MODIFIER||25||182|CG31862|protein_coding|CODING|FBtr0080350||1);INTERGENIC(MODIFIER||||||||||1)]
	2L_12339508_INS	1.13e-05	SiteClass[FBgn0051862|CG31862|DOWNSTREAM|32],TranscriptAnnot[DOWNSTREAM(MODIFIER||32||182|CG31862|protein_coding|CODING|FBtr0080350||1);INTERGENIC(MODIFIER||||||||||1)]
	2L_12339516_SNP	1.23e-05	SiteClass[FBgn0051862|CG31862|DOWNSTREAM|39],TranscriptAnnot[DOWNSTREAM(MODIFIER||39||182|CG31862|protein_coding|CODING|FBtr0080350||1);INTERGENIC(MODIFIER||||||||||1)]
	2L_12339547_SNP	9.6e-05	SiteClass[FBgn0051862|CG31862|DOWNSTREAM|70],TranscriptAnnot[DOWNSTREAM(MODIFIER||70||182|CG31862|protein_coding|CODING|FBtr0080350||1);INTERGENIC(MODIFIER||||||||||1)]
	2L_12339554_SNP	2.71e-05	SiteClass[FBgn0051862|CG31862|DOWNSTREAM|77],TranscriptAnnot[DOWNSTREAM(MODIFIER||77||182|CG31862|protein_coding|CODING|FBtr0080350||1);INTERGENIC(MODIFIER||||||||||1)]
	2L_12339589_SNP	4.51e-05	SiteClass[FBgn0051862|CG31862|DOWNSTREAM|112],TranscriptAnnot[DOWNSTREAM(MODIFIER||112||182|CG31862|protein_coding|CODING|FBtr0080350||1);INTERGENIC(MODIFIER||||||||||1)]
	2L_12384172_SNP	5.31e-05	SiteClass[FBgn0262475|bru-2|INTRON|0],TranscriptAnnot[INTRON(MODIFIER||||893|bru-2|protein_coding|CODING|FBtr0304856|5|1);INTRON(MODIFIER||||632|bru-2|protein_coding|CODING|FBtr0304858|5|1);INTRON(MODIFIER||||737|bru-2|protein_coding|CODING|FBtr0304859|5|1);INTRON(MODIFIER||||347|bru-2|protein_coding|CODING|FBtr0304860|4|1);INTRON(MODIFIER||||664|bru-2|protein_coding|CODING|FBtr0304862|5|1);INTRO…
	2L_12384190_SNP	1.81e-05	SiteClass[FBgn0262475|bru-2|INTRON|0],TranscriptAnnot[INTRON(MODIFIER||||893|bru-2|protein_coding|CODING|FBtr0304856|5|1);INTRON(MODIFIER||||632|bru-2|protein_coding|CODING|FBtr0304858|5|1);INTRON(MODIFIER||||737|bru-2|protein_coding|CODING|FBtr0304859|5|1);INTRON(MODIFIER||||347|bru-2|protein_coding|CODING|FBtr0304860|4|1);INTRON(MODIFIER||||664|bru-2|protein_coding|CODING|FBtr0304862|5|1);INTRO…
	2L_14915314_SNP	8.33e-05	SiteClass[FBgn0259213|CG42313|INTRON|0],TranscriptAnnot[INTRON(MODIFIER||||1064|CG42313|protein_coding|CODING|FBtr0299711|15|1);INTRON(MODIFIER||||1064|CG42313|protein_coding|CODING|FBtr0345431|15|1)]
	2L_15220342_INS	8.7e-05	SiteClass[|||],TranscriptAnnot[INTERGENIC(MODIFIER||||||||||1)]
	2L_15220353_SNP	3.48e-05	SiteClass[|||],TranscriptAnnot[INTERGENIC(MODIFIER||||||||||1)]
	2L_15220356_SNP	5.99e-05	SiteClass[|||],TranscriptAnnot[INTERGENIC(MODIFIER||||||||||1)]
	2L_16076386_SNP	5.05e-05	SiteClass[FBgn0013433|beat-Ia|INTRON|0],TranscriptAnnot[INTRON(MODIFIER||||427|beat-Ia|protein_coding|CODING|FBtr0080806|3|1);INTRON(MODIFIER||||437|beat-Ia|protein_coding|CODING|FBtr0343728|3|1)]
	2L_18753704_SNP	4.92e-05	SiteClass[|||],TranscriptAnnot[INTERGENIC(MODIFIER||||||||||1)]
	2L_18753902_SNP	5.28e-05	SiteClass[|||],TranscriptAnnot[INTERGENIC(MODIFIER||||||||||1)]
	2L_18754162_SNP	4.09e-05	SiteClass[|||],TranscriptAnnot[INTERGENIC(MODIFIER||||||||||1)]
	2L_18754429_SNP	3.7e-05	SiteClass[|||],TranscriptAnnot[INTERGENIC(MODIFIER||||||||||1)]
	2L_18754466_SNP	3.93e-05	SiteClass[|||],TranscriptAnnot[INTERGENIC(MODIFIER||||||||||1)]
	2L_18758119_SNP	5.06e-05	SiteClass[|||],TranscriptAnnot[INTERGENIC(MODIFIER||||||||||1)]
	2L_19416856_SNP	6.5e-05	SiteClass[FBgn0041789|Pax|INTRON|0;FBgn0016675|Lectin-galC1|UPSTREAM|591],TranscriptAnnot[UPSTREAM(MODIFIER||591||186|Lectin-galC1|protein_coding|CODING|FBtr0081201||1);UPSTREAM(MODIFIER||591||186|Lectin-galC1|protein_coding|CODING|FBtr0302360||1);UPSTREAM(MODIFIER||386||556|Pax|protein_coding|CODING|FBtr0081212||1);INTRON(MODIFIER||||581|Pax|protein_coding|CODING|FBtr0081211|2|1);INTRON(MODIFIER…
	2L_19422021_SNP	6.08e-05	SiteClass[FBgn0041789|Pax|INTRON|0],TranscriptAnnot[INTRON(MODIFIER||||557|Pax|protein_coding|CODING|FBtr0081210|1|1);INTRON(MODIFIER||||581|Pax|protein_coding|CODING|FBtr0100449|1|1);INTRON(MODIFIER||||581|Pax|protein_coding|CODING|FBtr0081211|1|1)]
	2L_19423677_SNP	1.96e-05	SiteClass[FBgn0041789|Pax|INTRON|0;FBgn0032779|CG16771|UPSTREAM|373;FBgn0032780|CG13085|UPSTREAM|373],TranscriptAnnot[UPSTREAM(MODIFIER||373||596|CG16771|protein_coding|CODING|FBtr0302938||1);UPSTREAM(MODIFIER||373||596|CG16771|protein_coding|CODING|FBtr0334165||1);UPSTREAM(MODIFIER||373||240|CG13085|protein_coding|CODING|FBtr0335465||1);UPSTREAM(MODIFIER||125||581|Pax|protein_coding|CODING|FBtr0…
	2L_19424626_SNP	2.67e-05	SiteClass[FBgn0041789|Pax|INTRON|0;FBgn0032779|CG16771|INTRON|0;FBgn0032780|CG13085|INTRON|0],TranscriptAnnot[UTR_5_PRIME(MODIFIER||2622||596|CG16771|protein_coding|CODING|FBtr0334165|2|1);INTRON(MODIFIER||||557|Pax|protein_coding|CODING|FBtr0081210|1|1);INTRON(MODIFIER||||596|CG16771|protein_coding|CODING|FBtr0302938|1|1);INTRON(MODIFIER||||240|CG13085|protein_coding|CODING|FBtr0335465|1|1)]
	2L_19425002_SNP	5.85e-05	SiteClass[FBgn0041789|Pax|INTRON|0;FBgn0032779|CG16771|INTRON|0;FBgn0032780|CG13085|INTRON|0],TranscriptAnnot[INTRON(MODIFIER||||557|Pax|protein_coding|CODING|FBtr0081210|1|1);INTRON(MODIFIER||||596|CG16771|protein_coding|CODING|FBtr0302938|1|1);INTRON(MODIFIER||||240|CG13085|protein_coding|CODING|FBtr0335465|1|1);INTRON(MODIFIER||||596|CG16771|protein_coding|CODING|FBtr0334165|2|1)]
	2L_19426685_SNP	3.39e-05	SiteClass[FBgn0032780|CG13085|INTRON|0;FBgn0032779|CG16771|INTRON|0;FBgn0041789|Pax|UPSTREAM|89],TranscriptAnnot[UTR_5_PRIME(MODIFIER||563||596|CG16771|protein_coding|CODING|FBtr0334164|1|1);UTR_5_PRIME(MODIFIER||2723||240|CG13085|protein_coding|CODING|FBtr0081203|1|1);UTR_5_PRIME(MODIFIER||563||596|CG16771|protein_coding|CODING|FBtr0081204|1|1);UPSTREAM(MODIFIER||402||596|CG16771|protein_coding|…
	2L_19426748_SNP	1.85e-05	SiteClass[FBgn0032780|CG13085|INTRON|0;FBgn0032779|CG16771|INTRON|0;FBgn0041789|Pax|UPSTREAM|152],TranscriptAnnot[UTR_5_PRIME(MODIFIER||500||596|CG16771|protein_coding|CODING|FBtr0081204|1|1);UPSTREAM(MODIFIER||339||596|CG16771|protein_coding|CODING|FBtr0302874||1);UPSTREAM(MODIFIER||152||557|Pax|protein_coding|CODING|FBtr0081210||1);INTRON(MODIFIER||||596|CG16771|protein_coding|CODING|FBtr030293…
	2L_19426782_SNP	1.85e-05	SiteClass[FBgn0032779|CG16771|INTRON|0;FBgn0032780|CG13085|INTRON|0;FBgn0041789|Pax|UPSTREAM|186],TranscriptAnnot[UTR_5_PRIME(MODIFIER||466||596|CG16771|protein_coding|CODING|FBtr0081204|1|1);UPSTREAM(MODIFIER||305||596|CG16771|protein_coding|CODING|FBtr0302874||1);UPSTREAM(MODIFIER||186||557|Pax|protein_coding|CODING|FBtr0081210||1);INTRON(MODIFIER||||596|CG16771|protein_coding|CODING|FBtr030293…
	2L_19428030_SNP	1.27e-05	SiteClass[FBgn0032780|CG13085|INTRON|0;FBgn0032779|CG16771|SYNONYMOUS_CODING|0],TranscriptAnnot[SYNONYMOUS_CODING(LOW|SILENT|gaT/gaC|D261|596|CG16771|protein_coding|CODING|FBtr0334164|2|1);SYNONYMOUS_CODING(LOW|SILENT|gaT/gaC|D261|596|CG16771|protein_coding|CODING|FBtr0302938|2|1);SYNONYMOUS_CODING(LOW|SILENT|gaT/gaC|D261|596|CG16771|protein_coding|CODING|FBtr0302874|2|1);SYNONYMOUS_CODING(LOW|SI…
	2L_19428576_SNP	1.24e-05	SiteClass[FBgn0032779|CG16771|SYNONYMOUS_CODING|0;FBgn0032780|CG13085|INTRON|0],TranscriptAnnot[SYNONYMOUS_CODING(LOW|SILENT|tcT/tcC|S443|596|CG16771|protein_coding|CODING|FBtr0334164|2|1);SYNONYMOUS_CODING(LOW|SILENT|tcT/tcC|S443|596|CG16771|protein_coding|CODING|FBtr0302938|2|1);SYNONYMOUS_CODING(LOW|SILENT|tcT/tcC|S443|596|CG16771|protein_coding|CODING|FBtr0302874|2|1);SYNONYMOUS_CODING(LOW|SI…
	2L_19429239_SNP	1.97e-05	SiteClass[FBgn0032780|CG13085|INTRON|0;FBgn0032779|CG16771|DOWNSTREAM|15],TranscriptAnnot[DOWNSTREAM(MODIFIER||15||596|CG16771|protein_coding|CODING|FBtr0081204||1);DOWNSTREAM(MODIFIER||15||596|CG16771|protein_coding|CODING|FBtr0302874||1);DOWNSTREAM(MODIFIER||15||596|CG16771|protein_coding|CODING|FBtr0302938||1);DOWNSTREAM(MODIFIER||15||596|CG16771|protein_coding|CODING|FBtr0334164||1);DOWNSTREA…
	2L_19429322_SNP	3.78e-05	SiteClass[FBgn0032780|CG13085|INTRON|0;FBgn0032779|CG16771|DOWNSTREAM|98],TranscriptAnnot[DOWNSTREAM(MODIFIER||98||596|CG16771|protein_coding|CODING|FBtr0081204||1);DOWNSTREAM(MODIFIER||98||596|CG16771|protein_coding|CODING|FBtr0302874||1);DOWNSTREAM(MODIFIER||98||596|CG16771|protein_coding|CODING|FBtr0302938||1);DOWNSTREAM(MODIFIER||98||596|CG16771|protein_coding|CODING|FBtr0334164||1);DOWNSTREA…
	2L_19429383_SNP	1.37e-05	SiteClass[FBgn0032780|CG13085|INTRON|0;FBgn0032779|CG16771|DOWNSTREAM|159],TranscriptAnnot[DOWNSTREAM(MODIFIER||159||596|CG16771|protein_coding|CODING|FBtr0081204||1);DOWNSTREAM(MODIFIER||159||596|CG16771|protein_coding|CODING|FBtr0302874||1);DOWNSTREAM(MODIFIER||159||596|CG16771|protein_coding|CODING|FBtr0302938||1);DOWNSTREAM(MODIFIER||159||596|CG16771|protein_coding|CODING|FBtr0334164||1);DOWN…
	2L_19429387_SNP	6.91e-05	SiteClass[FBgn0032780|CG13085|INTRON|0;FBgn0032779|CG16771|DOWNSTREAM|163],TranscriptAnnot[DOWNSTREAM(MODIFIER||163||596|CG16771|protein_coding|CODING|FBtr0081204||1);DOWNSTREAM(MODIFIER||163||596|CG16771|protein_coding|CODING|FBtr0302874||1);DOWNSTREAM(MODIFIER||163||596|CG16771|protein_coding|CODING|FBtr0302938||1);DOWNSTREAM(MODIFIER||163||596|CG16771|protein_coding|CODING|FBtr0334164||1);DOWN…
	2L_19437195_SNP	1.3e-05	SiteClass[FBgn0032783|CG10237|INTRON|0],TranscriptAnnot[INTRON(MODIFIER||||301|CG10237|protein_coding|CODING|FBtr0081207|2|1);INTRON(MODIFIER||||324|CG10237|protein_coding|CODING|FBtr0081208|2|1);INTRON(MODIFIER||||306|CG10237|protein_coding|CODING|FBtr0081209|3|1);INTRON(MODIFIER||||301|CG10237|protein_coding|CODING|FBtr0308679|3|1);INTRON(MODIFIER||||306|CG10237|protein_coding|CODING|FBtr033417…
	2L_2552957_SNP	9.43e-05	SiteClass[FBgn0031431|CG3515|UPSTREAM|132],TranscriptAnnot[UPSTREAM(MODIFIER||132||395|CG3515|protein_coding|CODING|FBtr0077750||1);INTERGENIC(MODIFIER||||||||||1)]
	2L_3243400_SNP	2.92e-05	SiteClass[|||],TranscriptAnnot[INTERGENIC(MODIFIER||||||||||1)]
	2L_6742211_SNP	7.01e-05	SiteClass[FBgn0031855|CG11221|UPSTREAM|291],TranscriptAnnot[UPSTREAM(MODIFIER||291||456|CG11221|protein_coding|CODING|FBtr0079303||1);UPSTREAM(MODIFIER||291||456|CG11221|protein_coding|CODING|FBtr0339237||1);INTERGENIC(MODIFIER||||||||||1)]
	2L_6742213_DEL	8.21e-05	SiteClass[FBgn0031855|CG11221|UPSTREAM|288],TranscriptAnnot[UPSTREAM(MODIFIER||288||456|CG11221|protein_coding|CODING|FBtr0079303||1);UPSTREAM(MODIFIER||288||456|CG11221|protein_coding|CODING|FBtr0339237||1);INTERGENIC(MODIFIER||||||||||1)]
	2L_6742224_DEL	7.95e-05	SiteClass[FBgn0031855|CG11221|UPSTREAM|277],TranscriptAnnot[UPSTREAM(MODIFIER||277||456|CG11221|protein_coding|CODING|FBtr0079303||1);UPSTREAM(MODIFIER||277||456|CG11221|protein_coding|CODING|FBtr0339237||1);INTERGENIC(MODIFIER||||||||||1)]
	2L_8274876_DEL	5.42e-05	SiteClass[FBgn0003502|Btk29A|INTRON|0],TranscriptAnnot[UPSTREAM(MODIFIER||653||603|Btk29A|protein_coding|CODING|FBtr0112835||1);INTRON(MODIFIER||||786|Btk29A|protein_coding|CODING|FBtr0079616|5|1);INTRON(MODIFIER||||786|Btk29A|protein_coding|CODING|FBtr0079617|5|1);INTRON(MODIFIER||||786|Btk29A|protein_coding|CODING|FBtr0112836|5|1);INTRON(MODIFIER||||464|Btk29A|protein_coding|CODING|FBtr0330693|…
	2R_10330586_SNP	8.31e-05	SiteClass[FBgn0261613|Oaz|INTRON|0],TranscriptAnnot[INTRON(MODIFIER||||1366|Oaz|protein_coding|CODING|FBtr0302927|2|1)]
	2R_10330590_SNP	3.18e-05	SiteClass[FBgn0261613|Oaz|INTRON|0],TranscriptAnnot[INTRON(MODIFIER||||1366|Oaz|protein_coding|CODING|FBtr0302927|2|1)]
	2R_10330594_SNP	3.88e-05	SiteClass[FBgn0261613|Oaz|INTRON|0],TranscriptAnnot[INTRON(MODIFIER||||1366|Oaz|protein_coding|CODING|FBtr0302927|2|1)]
	2R_10330596_MNP	3.18e-05	SiteClass[FBgn0261613|Oaz|INTRON|0],TranscriptAnnot[INTRON(MODIFIER||||1366|Oaz|protein_coding|CODING|FBtr0302927|2|1)]
	2R_10330600_INS	3.18e-05	SiteClass[FBgn0261613|Oaz|INTRON|0],TranscriptAnnot[INTRON(MODIFIER||||1366|Oaz|protein_coding|CODING|FBtr0302927|2|1)]
	2R_10330606_SNP	3.44e-05	SiteClass[FBgn0261613|Oaz|INTRON|0],TranscriptAnnot[INTRON(MODIFIER||||1366|Oaz|protein_coding|CODING|FBtr0302927|2|1)]
	2R_10330615_SNP	1.63e-05	SiteClass[FBgn0261613|Oaz|INTRON|0],TranscriptAnnot[INTRON(MODIFIER||||1366|Oaz|protein_coding|CODING|FBtr0302927|2|1)]
	2R_10330626_SNP	1.04e-05	SiteClass[FBgn0261613|Oaz|INTRON|0],TranscriptAnnot[INTRON(MODIFIER||||1366|Oaz|protein_coding|CODING|FBtr0302927|2|1)]
	2R_10330630_SNP	1.04e-05	SiteClass[FBgn0261613|Oaz|INTRON|0],TranscriptAnnot[INTRON(MODIFIER||||1366|Oaz|protein_coding|CODING|FBtr0302927|2|1)]
	2R_10330633_INS	1.02e-05	SiteClass[FBgn0261613|Oaz|INTRON|0],TranscriptAnnot[INTRON(MODIFIER||||1366|Oaz|protein_coding|CODING|FBtr0302927|2|1)]
	2R_10330636_SNP	1.43e-05	SiteClass[FBgn0261613|Oaz|INTRON|0],TranscriptAnnot[INTRON(MODIFIER||||1366|Oaz|protein_coding|CODING|FBtr0302927|2|1)]
	2R_10330637_SNP	1.04e-05	SiteClass[FBgn0261613|Oaz|INTRON|0],TranscriptAnnot[INTRON(MODIFIER||||1366|Oaz|protein_coding|CODING|FBtr0302927|2|1)]
	2R_10330665_SNP	1.7e-05	SiteClass[FBgn0261613|Oaz|INTRON|0],TranscriptAnnot[INTRON(MODIFIER||||1366|Oaz|protein_coding|CODING|FBtr0302927|2|1)]
	2R_10330676_DEL	1.25e-05	SiteClass[FBgn0261613|Oaz|INTRON|0],TranscriptAnnot[INTRON(MODIFIER||||1366|Oaz|protein_coding|CODING|FBtr0302927|2|1)]
	2R_10330686_SNP	1.32e-05	SiteClass[FBgn0261613|Oaz|INTRON|0],TranscriptAnnot[INTRON(MODIFIER||||1366|Oaz|protein_coding|CODING|FBtr0302927|2|1)]
	2R_10330688_SNP	1.25e-05	SiteClass[FBgn0261613|Oaz|INTRON|0],TranscriptAnnot[INTRON(MODIFIER||||1366|Oaz|protein_coding|CODING|FBtr0302927|2|1)]
	2R_10330693_SNP	1.25e-05	SiteClass[FBgn0261613|Oaz|INTRON|0],TranscriptAnnot[INTRON(MODIFIER||||1366|Oaz|protein_coding|CODING|FBtr0302927|2|1)]
	2R_10344322_SNP	9.29e-05	SiteClass[FBgn0261613|Oaz|INTRON|0],TranscriptAnnot[INTRON(MODIFIER||||1366|Oaz|protein_coding|CODING|FBtr0302927|3|1)]
	2R_10615404_SNP	9.56e-05	SiteClass[|||],TranscriptAnnot[INTERGENIC(MODIFIER||||||||||1)]
	2R_17082950_SNP	9.03e-05	SiteClass[FBgn0034602|Lapsyn|INTRON|0],TranscriptAnnot[INTRON(MODIFIER||||343|Lapsyn|protein_coding|CODING|FBtr0071583|1|1)]
	2R_17564481_SNP	2.42e-05	SiteClass[FBgn0050263|CG30263|SYNONYMOUS_CODING|0],TranscriptAnnot[SYNONYMOUS_CODING(LOW|SILENT|ctG/ctA|L154|1870|CG30263|protein_coding|CODING|FBtr0273308|2|1);SYNONYMOUS_CODING(LOW|SILENT|ctG/ctA|L154|1959|CG30263|protein_coding|CODING|FBtr0331982|2|1)]
	2R_17565035_SNP	7.24e-05	SiteClass[FBgn0050263|CG30263|SYNONYMOUS_CODING|0],TranscriptAnnot[SYNONYMOUS_CODING(LOW|SILENT|ccA/ccG|P318|1870|CG30263|protein_coding|CODING|FBtr0273308|3|1);SYNONYMOUS_CODING(LOW|SILENT|ccA/ccG|P318|1959|CG30263|protein_coding|CODING|FBtr0331982|3|1)]
	2R_17584882_SNP	7.74e-05	SiteClass[FBgn0010228|HmgZ|DOWNSTREAM|111;FBgn0266346|CngB|UPSTREAM|225],TranscriptAnnot[UPSTREAM(MODIFIER||225||1040|CngB|protein_coding|CODING|FBtr0071675||1);DOWNSTREAM(MODIFIER||111||111|HmgZ|protein_coding|CODING|FBtr0071674||1);DOWNSTREAM(MODIFIER||111||111|HmgZ|protein_coding|CODING|FBtr0342960||1);DOWNSTREAM(MODIFIER||613||111|HmgZ|protein_coding|CODING|FBtr0071673||1);DOWNSTREAM(MODIFIER…
	2R_17588521_MNP	8.63e-05	SiteClass[FBgn0010228|HmgZ|INTRON|0;FBgn0004362|HmgD|UPSTREAM|442],TranscriptAnnot[UPSTREAM(MODIFIER||442||112|HmgD|protein_coding|CODING|FBtr0345487||1);INTRON(MODIFIER||||111|HmgZ|protein_coding|CODING|FBtr0342960|1|1);INTRON(MODIFIER||||111|HmgZ|protein_coding|CODING|FBtr0071674|1|1);INTRON(MODIFIER||||111|HmgZ|protein_coding|CODING|FBtr0071673|1|1);INTRON(MODIFIER||||111|HmgZ|protein_coding|C…
	2R_18905268_SNP	3.06e-05	SiteClass[FBgn0003900|twi|INTRON|0;FBgn0261705|CG42741|INTRON|0],TranscriptAnnot[INTRON(MODIFIER||||490|twi|protein_coding|CODING|FBtr0345653|2|1);INTRON(MODIFIER||||362|CG42741|protein_coding|CODING|FBtr0303203|3|1)]
	2R_2894462_SNP	2.92e-05	SiteClass[FBgn0033124|Tsp42Ec|INTRON|0;FBgn0050160|CG30160|DOWNSTREAM|821],TranscriptAnnot[DOWNSTREAM(MODIFIER||821||222|CG30160|protein_coding|CODING|FBtr0086178||1);INTRON(MODIFIER||||232|Tsp42Ec|protein_coding|CODING|FBtr0086179|1|1)]
	2R_3514811_SNP	6.88e-05	SiteClass[FBgn0263077|CG43340|INTRON|0],TranscriptAnnot[INTRON(MODIFIER||||1020|CG43340|protein_coding|CODING|FBtr0306932|2|1);INTRON(MODIFIER||||938|CG43340|protein_coding|CODING|FBtr0306933|2|1);INTRON(MODIFIER||||1020|CG43340|protein_coding|CODING|FBtr0306936|2|1);INTRON(MODIFIER||||968|CG43340|protein_coding|CODING|FBtr0306938|2|1)]
	2R_4548600_SNP	3.13e-05	SiteClass[FBgn0003892|ptc|SYNONYMOUS_CODING|0],TranscriptAnnot[SYNONYMOUS_CODING(LOW|SILENT|ggC/ggT|G312|1286|ptc|protein_coding|CODING|FBtr0089427|3|1)]
	2R_6398430_SNP	1.88e-05	SiteClass[FBgn0005630|lola|INTRON|0],TranscriptAnnot[SYNONYMOUS_CODING(LOW|SILENT|ccA/ccG|P481|575|lola|protein_coding|CODING|FBtr0089351|6|1);SYNONYMOUS_CODING(LOW|SILENT|ccA/ccG|P481|575|lola|protein_coding|CODING|FBtr0089359|6|1);INTRON(MODIFIER||||891|lola|protein_coding|CODING|FBtr0089347|5|1);INTRON(MODIFIER||||891|lola|protein_coding|CODING|FBtr0089357|5|1);INTRON(MODIFIER||||602|lola|prot…
	2R_6417213_SNP	8.84e-05	SiteClass[FBgn0005630|lola|INTRON|0],TranscriptAnnot[INTRON(MODIFIER||||891|lola|protein_coding|CODING|FBtr0089347|5|1);INTRON(MODIFIER||||891|lola|protein_coding|CODING|FBtr0089357|5|1);INTRON(MODIFIER||||602|lola|protein_coding|CODING|FBtr0089365|5|1);INTRON(MODIFIER||||577|lola|protein_coding|CODING|FBtr0089366|5|1);INTRON(MODIFIER||||771|lola|protein_coding|CODING|FBtr0089364|5|1);INTRON(MODI…
	2R_6419048_SNP	9.42e-05	SiteClass[FBgn0005630|lola|DOWNSTREAM|111],TranscriptAnnot[DOWNSTREAM(MODIFIER||111||465|lola|protein_coding|CODING|FBtr0089362||1);INTRON(MODIFIER||||891|lola|protein_coding|CODING|FBtr0089347|5|1);INTRON(MODIFIER||||891|lola|protein_coding|CODING|FBtr0089357|5|1);INTRON(MODIFIER||||602|lola|protein_coding|CODING|FBtr0089365|5|1);INTRON(MODIFIER||||577|lola|protein_coding|CODING|FBtr0089366|5|1)…
	2R_6426324_SNP	9.38e-05	SiteClass[FBgn0005630|lola|INTRON|0],TranscriptAnnot[INTRON(MODIFIER||||787|lola|protein_coding|CODING|FBtr0089345|1|1);INTRON(MODIFIER||||518|lola|protein_coding|CODING|FBtr0089346|1|1);INTRON(MODIFIER||||891|lola|protein_coding|CODING|FBtr0089347|1|1);INTRON(MODIFIER||||963|lola|protein_coding|CODING|FBtr0089355|1|1);INTRON(MODIFIER||||757|lola|protein_coding|CODING|FBtr0089360|1|1);INTRON(MODI…
	2R_7460403_SNP	8.63e-05	SiteClass[|||],TranscriptAnnot[INTERGENIC(MODIFIER||||||||||1)]
	2R_8432371_SNP	4.71e-05	SiteClass[FBgn0011592|fra|INTRON|0;FBgn0053752|CG33752|UPSTREAM|823],TranscriptAnnot[UPSTREAM(MODIFIER||823||185|CG33752|protein_coding|CODING|FBtr0091753||1);INTRON(MODIFIER||||1375|fra|protein_coding|CODING|FBtr0087821|1|1);INTRON(MODIFIER||||1526|fra|protein_coding|CODING|FBtr0087822|1|1);INTRON(MODIFIER||||1517|fra|protein_coding|CODING|FBtr0339649|1|1)]
	2R_9958844_SNP	3.56e-05	SiteClass[FBgn0040752|Prosap|INTRON|0],TranscriptAnnot[INTRON(MODIFIER||||1871|Prosap|protein_coding|CODING|FBtr0087601|3|1);INTRON(MODIFIER||||1725|Prosap|protein_coding|CODING|FBtr0339763|3|1);INTRON(MODIFIER||||1806|Prosap|protein_coding|CODING|FBtr0339764|3|1);INTRON(MODIFIER||||1660|Prosap|protein_coding|CODING|FBtr0339765|3|1)]
	3L_10498413_SNP	8.48e-05	SiteClass[FBgn0052062|A2bp1|INTRON|0],TranscriptAnnot[INTRON(MODIFIER||||962|A2bp1|protein_coding|CODING|FBtr0305093|1|1);INTRON(MODIFIER||||858|A2bp1|protein_coding|CODING|FBtr0305097|1|1)]
	3L_10498416_MNP	8.48e-05	SiteClass[FBgn0052062|A2bp1|INTRON|0],TranscriptAnnot[INTRON(MODIFIER||||962|A2bp1|protein_coding|CODING|FBtr0305093|1|1);INTRON(MODIFIER||||858|A2bp1|protein_coding|CODING|FBtr0305097|1|1)]
	3L_11137528_SNP	1.75e-05	SiteClass[FBgn0052082|CG32082|INTRON|0],TranscriptAnnot[INTRON(MODIFIER||||1076|CG32082|protein_coding|CODING|FBtr0076216|1|1);INTRON(MODIFIER||||630|CG32082|protein_coding|CODING|FBtr0113422|1|1);INTRON(MODIFIER||||629|CG32082|protein_coding|CODING|FBtr0334096|1|1);INTRON(MODIFIER||||646|CG32082|protein_coding|CODING|FBtr0344833|1|1)]
	3L_14152551_SNP	5.93e-05	SiteClass[|||],TranscriptAnnot[INTERGENIC(MODIFIER||||||||||1)]
	3L_14152568_SNP	3.73e-05	SiteClass[|||],TranscriptAnnot[INTERGENIC(MODIFIER||||||||||1)]
	3L_14339933_SNP	3.23e-05	SiteClass[FBgn0001085|fz|INTRON|0],TranscriptAnnot[INTRON(MODIFIER||||581|fz|protein_coding|CODING|FBtr0075743|4|1);INTRON(MODIFIER||||612|fz|protein_coding|CODING|FBtr0330102|4|1)]
	3L_14404836_SNP	3.68e-05	SiteClass[FBgn0036423|CG3919|NON_SYNONYMOUS_CODING|0],TranscriptAnnot[NON_SYNONYMOUS_CODING(MODERATE|MISSENSE|Tcc/Ccc|S139P|302|CG3919|protein_coding|CODING|FBtr0273239|3|1);NON_SYNONYMOUS_CODING(MODERATE|MISSENSE|Tcc/Ccc|S139P|318|CG3919|protein_coding|CODING|FBtr0333040|3|1)]
	3L_14412291_SNP	7.36e-05	SiteClass[FBgn0087007|bbg|INTRON|0],TranscriptAnnot[INTRON(MODIFIER||||1033|bbg|protein_coding|CODING|FBtr0273424|2|1);INTRON(MODIFIER||||1033|bbg|protein_coding|CODING|FBtr0273425|2|1);INTRON(MODIFIER||||1033|bbg|protein_coding|CODING|FBtr0273426|2|1);INTRON(MODIFIER||||1095|bbg|protein_coding|CODING|FBtr0273428|2|1);INTRON(MODIFIER||||1101|bbg|protein_coding|CODING|FBtr0273423|1|1);INTRON(MODIF…
	3L_14419091_SNP	1.03e-05	SiteClass[FBgn0087007|bbg|INTRON|0],TranscriptAnnot[INTRON(MODIFIER||||1033|bbg|protein_coding|CODING|FBtr0273424|2|1);INTRON(MODIFIER||||1033|bbg|protein_coding|CODING|FBtr0273425|2|1);INTRON(MODIFIER||||1033|bbg|protein_coding|CODING|FBtr0273426|2|1);INTRON(MODIFIER||||1095|bbg|protein_coding|CODING|FBtr0273428|2|1);INTRON(MODIFIER||||1101|bbg|protein_coding|CODING|FBtr0273423|1|1);INTRON(MODIF…
	3L_14421116_SNP	2.44e-05	SiteClass[FBgn0087007|bbg|INTRON|0],TranscriptAnnot[UPSTREAM(MODIFIER||638||1033|bbg|protein_coding|CODING|FBtr0273424||1);UPSTREAM(MODIFIER||638||1033|bbg|protein_coding|CODING|FBtr0273425||1);UPSTREAM(MODIFIER||638||1033|bbg|protein_coding|CODING|FBtr0273426||1);INTRON(MODIFIER||||1095|bbg|protein_coding|CODING|FBtr0273428|2|1);INTRON(MODIFIER||||1101|bbg|protein_coding|CODING|FBtr0273423|1|1);…
	3L_14691172_SNP	8.94e-05	SiteClass[FBgn0036440|CG17177|NON_SYNONYMOUS_CODING|0;FBgn0259175|ome|INTRON|0;FBgn0036439|CG13474|UPSTREAM|967],TranscriptAnnot[NON_SYNONYMOUS_CODING(MODERATE|MISSENSE|aaG/aaT|K83N|335|CG17177|protein_coding|CODING|FBtr0333018|1|1);NON_SYNONYMOUS_CODING(MODERATE|MISSENSE|aaG/aaT|K1081N|1333|CG17177|protein_coding|CODING|FBtr0075710|2|1);UPSTREAM(MODIFIER||967||148|CG13474|protein_coding|CODING|F…
	3L_16156405_SNP	8.3e-05	SiteClass[FBgn0036576|CG5151|INTRON|0],TranscriptAnnot[INTRON(MODIFIER||||493|CG5151|protein_coding|CODING|FBtr0307521|1|1)]
	3L_16157384_SNP	3.55e-05	SiteClass[FBgn0036576|CG5151|UTR_5_PRIME|0],TranscriptAnnot[UTR_5_PRIME(MODIFIER||22156||493|CG5151|protein_coding|CODING|FBtr0307521|1|1)]
	3L_16647994_SNP	4.12e-05	SiteClass[FBgn0260960|Baldspot|INTRON|0;FBgn0041721|snRNA:U12:73B|DOWNSTREAM|888],TranscriptAnnot[DOWNSTREAM(MODIFIER||888|||snRNA:U12:73B|snRNA|NON_CODING|FBtr0075315||1);INTRON(MODIFIER||||316|Baldspot|protein_coding|CODING|FBtr0075355|2|1);INTRON(MODIFIER||||316|Baldspot|protein_coding|CODING|FBtr0075356|2|1)]
	3L_1852858_SNP	4.52e-05	SiteClass[FBgn0035282|CG13936|INTRON|0],TranscriptAnnot[INTRON(MODIFIER||||193|CG13936|protein_coding|CODING|FBtr0300713|1|1);INTRON(MODIFIER||||193|CG13936|protein_coding|CODING|FBtr0303155|1|1);INTRON(MODIFIER||||189|CG13936|protein_coding|CODING|FBtr0332672|1|1)]
	3L_1853640_SNP	3.62e-05	SiteClass[FBgn0035282|CG13936|INTRON|0],TranscriptAnnot[INTRON(MODIFIER||||193|CG13936|protein_coding|CODING|FBtr0300713|1|1);INTRON(MODIFIER||||193|CG13936|protein_coding|CODING|FBtr0303155|1|1);INTRON(MODIFIER||||189|CG13936|protein_coding|CODING|FBtr0332672|1|1)]
	3L_1853643_SNP	1.42e-05	SiteClass[FBgn0035282|CG13936|INTRON|0],TranscriptAnnot[INTRON(MODIFIER||||193|CG13936|protein_coding|CODING|FBtr0300713|1|1);INTRON(MODIFIER||||193|CG13936|protein_coding|CODING|FBtr0303155|1|1);INTRON(MODIFIER||||189|CG13936|protein_coding|CODING|FBtr0332672|1|1)]
	3L_19200340_SNP	8.85e-05	SiteClass[FBgn0016797|fz2|INTRON|0],TranscriptAnnot[INTRON(MODIFIER||||694|fz2|protein_coding|CODING|FBtr0330194|3|1);INTRON(MODIFIER||||694|fz2|protein_coding|CODING|FBtr0299586|3|1)]
	3L_19857214_SNP	7.27e-05	SiteClass[|||],TranscriptAnnot[INTERGENIC(MODIFIER||||||||||1)]
	3L_2048836_SNP	2.3e-05	SiteClass[FBgn0086906|sls|SYNONYMOUS_CODING|0],TranscriptAnnot[SYNONYMOUS_CODING(LOW|SILENT|gtT/gtA|V16052|18117|sls|protein_coding|CODING|FBtr0332676|28|1);SYNONYMOUS_CODING(LOW|SILENT|gtT/gtA|V16052|18440|sls|protein_coding|CODING|FBtr0332675|28|1);SYNONYMOUS_CODING(LOW|SILENT|gtT/gtA|V15629|18017|sls|protein_coding|CODING|FBtr0332678|24|1);SYNONYMOUS_CODING(LOW|SILENT|gtT/gtA|V13093|15481|sls|…
	3L_22144030_SNP	3.03e-05	SiteClass[FBgn0037153|olf413|INTRON|0],TranscriptAnnot[INTRON(MODIFIER||||760|olf413|protein_coding|CODING|FBtr0301492|1|1);INTRON(MODIFIER||||760|olf413|protein_coding|CODING|FBtr0333219|1|1)]
	3L_22152549_DEL	5.86e-05	SiteClass[FBgn0037153|olf413|INTRON|0],TranscriptAnnot[INTRON(MODIFIER||||760|olf413|protein_coding|CODING|FBtr0301492|1|1);INTRON(MODIFIER||||760|olf413|protein_coding|CODING|FBtr0333219|1|1)]
	3L_22174657_SNP	2.06e-05	SiteClass[FBgn0037153|olf413|INTRON|0],TranscriptAnnot[INTRON(MODIFIER||||760|olf413|protein_coding|CODING|FBtr0301492|1|1);INTRON(MODIFIER||||760|olf413|protein_coding|CODING|FBtr0333219|1|1)]
	3L_22193099_INS	1.75e-05	SiteClass[FBgn0037153|olf413|INTRON|0],TranscriptAnnot[INTRON(MODIFIER||||760|olf413|protein_coding|CODING|FBtr0301492|2|1);INTRON(MODIFIER||||760|olf413|protein_coding|CODING|FBtr0333219|2|1)]
	3L_22305238_SNP	3.43e-05	SiteClass[FBgn0004449|Ten-m|INTRON|0],TranscriptAnnot[INTRON(MODIFIER||||2731|Ten-m|protein_coding|CODING|FBtr0078509|2|1);INTRON(MODIFIER||||3297|Ten-m|protein_coding|CODING|FBtr0306107|2|1);INTRON(MODIFIER||||3349|Ten-m|protein_coding|CODING|FBtr0330159|2|1)]
	3L_22646528_DEL	3.91e-05	SiteClass[FBgn0053772|CG33772|UPSTREAM|904],TranscriptAnnot[UPSTREAM(MODIFIER||904||185|CG33772|protein_coding|CODING|FBtr0303714||1);INTERGENIC(MODIFIER||||||||||1)]
	3L_2402512_SNP	9e-05	SiteClass[FBgn0266696|CG45186|INTRON|0],TranscriptAnnot[INTRON(MODIFIER||||1877|CG45186|protein_coding|CODING|FBtr0345102|1|1);INTRON(MODIFIER||||3115|CG45186|protein_coding|CODING|FBtr0345110|1|1);INTRON(MODIFIER||||1872|CG45186|protein_coding|CODING|FBtr0345115|1|1);INTRON(MODIFIER||||3359|CG45186|protein_coding|CODING|FBtr0345109|1|1);INTRON(MODIFIER||||4526|CG45186|protein_coding|CODING|FBtr0…
	3L_3050532_SNP	7.37e-05	SiteClass[FBgn0052485|CG32485|UTR_5_PRIME|0;FBgn0052484|Sk2|DOWNSTREAM|373],TranscriptAnnot[UTR_5_PRIME(MODIFIER||7||222|CG32485|protein_coding|CODING|FBtr0072985|1|1);DOWNSTREAM(MODIFIER||373||661|Sk2|protein_coding|CODING|FBtr0072984||1)]
	3L_4318551_SNP	3.04e-05	SiteClass[FBgn0052251|Claspin|DOWNSTREAM|78;FBgn0052250|CG32250|UPSTREAM|204],TranscriptAnnot[UTR_3_PRIME(MODIFIER||172||1465|Claspin|protein_coding|CODING|FBtr0346538|7|1);UPSTREAM(MODIFIER||204||314|CG32250|protein_coding|CODING|FBtr0073287||1);UPSTREAM(MODIFIER||204||314|CG32250|protein_coding|CODING|FBtr0306092||1);DOWNSTREAM(MODIFIER||78||1465|Claspin|protein_coding|CODING|FBtr0073286||1)]
	3L_4596471_DEL	4.74e-05	SiteClass[FBgn0262733|Src64B|INTRON|0],TranscriptAnnot[INTRON(MODIFIER||||552|Src64B|protein_coding|CODING|FBtr0073321|4|1);INTRON(MODIFIER||||552|Src64B|protein_coding|CODING|FBtr0100504|2|1);INTRON(MODIFIER||||552|Src64B|protein_coding|CODING|FBtr0100505|3|1);INTRON(MODIFIER||||552|Src64B|protein_coding|CODING|FBtr0100507|4|1);INTRON(MODIFIER||||552|Src64B|protein_coding|CODING|FBtr0100508|4|1)…
	3L_5608245_SNP	7.42e-05	SiteClass[|||],TranscriptAnnot[INTERGENIC(MODIFIER||||||||||1)]
	3L_6589428_SNP	8.41e-05	SiteClass[FBgn0002926|ndl|NON_SYNONYMOUS_CODING|0],TranscriptAnnot[NON_SYNONYMOUS_CODING(MODERATE|MISSENSE|Acc/Tcc|T1958S|2616|ndl|protein_coding|CODING|FBtr0076984|10|1)]
	3L_843314_SNP	7.42e-05	SiteClass[FBgn0035167|Gr61a|INTRON|0;FBgn0035168|CG13889|UPSTREAM|612],TranscriptAnnot[UPSTREAM(MODIFIER||612||1978|CG13889|protein_coding|CODING|FBtr0332752||1);UPSTREAM(MODIFIER||954||1978|CG13889|protein_coding|CODING|FBtr0072586||1);INTRON(MODIFIER||||436|Gr61a|protein_coding|CODING|FBtr0072585|7|1);INTRON(MODIFIER||||436|Gr61a|protein_coding|CODING|FBtr0331401|7|1);INTRON(MODIFIER||||233|Gr6…
	3L_8624605_SNP	8.54e-05	SiteClass[FBgn0035917|Zasp66|INTRON|0;FBgn0035918|Cdc6|DOWNSTREAM|4],TranscriptAnnot[DOWNSTREAM(MODIFIER||4||662|Cdc6|protein_coding|CODING|FBtr0076647||1);INTRON(MODIFIER||||430|Zasp66|protein_coding|CODING|FBtr0089561|3|1);INTRON(MODIFIER||||402|Zasp66|protein_coding|CODING|FBtr0089563|3|1);INTRON(MODIFIER||||298|Zasp66|protein_coding|CODING|FBtr0089568|3|1);INTRON(MODIFIER||||378|Zasp66|protei…
	3L_8918810_SNP	8.27e-05	SiteClass[FBgn0035936|Tsp66E|INTRON|0],TranscriptAnnot[INTRON(MODIFIER||||267|Tsp66E|protein_coding|CODING|FBtr0076506|2|1);INTRON(MODIFIER||||267|Tsp66E|protein_coding|CODING|FBtr0076507|2|1);INTRON(MODIFIER||||267|Tsp66E|protein_coding|CODING|FBtr0076508|2|1)]
	3L_9061593_SNP	8.76e-05	SiteClass[FBgn0035959|CG4911|UTR_3_PRIME|0],TranscriptAnnot[UTR_3_PRIME(MODIFIER||2023||450|CG4911|protein_coding|CODING|FBtr0345351|5|1)]
	3L_920622_SNP	8.69e-05	SiteClass[FBgn0264574|Glut1|INTRON|0],TranscriptAnnot[INTRON(MODIFIER||||308|Glut1|protein_coding|CODING|FBtr0333506|1|1);INTRON(MODIFIER||||571|Glut1|protein_coding|CODING|FBtr0333500|2|1);INTRON(MODIFIER||||802|Glut1|protein_coding|CODING|FBtr0333503|2|1);INTRON(MODIFIER||||647|Glut1|protein_coding|CODING|FBtr0333504|2|1);INTRON(MODIFIER||||149|Glut1|protein_coding|CODING|FBtr0333505|2|1)]
	3L_9575411_SNP	6.69e-05	SiteClass[FBgn0261555|CG42673|INTRON|0],TranscriptAnnot[INTRON(MODIFIER||||698|CG42673|protein_coding|CODING|FBtr0302709|5|1);INTRON(MODIFIER||||438|CG42673|protein_coding|CODING|FBtr0302711|5|1)]
	3R_12743496_SNP	4.76e-05	SiteClass[FBgn0264857|iab-8|INTRON|0],TranscriptAnnot[INTRON(MODIFIER|||||iab-8|ncRNA|NON_CODING|FBtr0306340|1|1);INTRON(MODIFIER|||||iab-8|ncRNA|NON_CODING|FBtr0309897|1|1);INTRON(MODIFIER|||||iab-8|ncRNA|NON_CODING|FBtr0336892|1|1);INTRON(MODIFIER|||||iab-8|ncRNA|NON_CODING|FBtr0336893|1|1);INTRON(MODIFIER|||||iab-8|ncRNA|NON_CODING|FBtr0336894|1|1)]
	3R_12743515_SNP	1.18e-05	SiteClass[FBgn0264857|iab-8|INTRON|0],TranscriptAnnot[INTRON(MODIFIER|||||iab-8|ncRNA|NON_CODING|FBtr0306340|1|1);INTRON(MODIFIER|||||iab-8|ncRNA|NON_CODING|FBtr0309897|1|1);INTRON(MODIFIER|||||iab-8|ncRNA|NON_CODING|FBtr0336892|1|1);INTRON(MODIFIER|||||iab-8|ncRNA|NON_CODING|FBtr0336893|1|1);INTRON(MODIFIER|||||iab-8|ncRNA|NON_CODING|FBtr0336894|1|1)]
	3R_14376982_SNP	4.74e-05	SiteClass[|||],TranscriptAnnot[INTERGENIC(MODIFIER||||||||||1)]
	3R_16565056_SNP	8.26e-05	SiteClass[FBgn0038821|CG17267|UPSTREAM|234;FBgn0259222|CG42322|UPSTREAM|774;FBgn0004107|cdc2c|DOWNSTREAM|920],TranscriptAnnot[UPSTREAM(MODIFIER||234||362|CG17267|protein_coding|CODING|FBtr0344115||1|WARNING_TRANSCRIPT_INCOMPLETE);UPSTREAM(MODIFIER||774||578|CG42322|protein_coding|CODING|FBtr0299768||1);UPSTREAM(MODIFIER||774||733|CG42322|protein_coding|CODING|FBtr0299771||1);UPSTREAM(MODIFIER||77…
	3R_17167115_SNP	9.12e-05	SiteClass[FBgn0038881|CG16791|INTRON|0],TranscriptAnnot[INTRON(MODIFIER||||1108|CG16791|protein_coding|CODING|FBtr0084095|2|1);INTRON(MODIFIER||||1049|CG16791|protein_coding|CODING|FBtr0343805|2|1);INTRON(MODIFIER||||1105|CG16791|protein_coding|CODING|FBtr0343806|2|1);INTRON(MODIFIER||||1046|CG16791|protein_coding|CODING|FBtr0343807|2|1)]
	3R_18941021_SNP	2.59e-05	SiteClass[FBgn0039055|Rassf|INTRON|0],TranscriptAnnot[INTRON(MODIFIER||||806|Rassf|protein_coding|CODING|FBtr0084407|5|1)]
	3R_19830988_DEL	6.28e-05	SiteClass[FBgn0020647|KrT95D|INTRON|0],TranscriptAnnot[INTRON(MODIFIER||||1175|KrT95D|protein_coding|CODING|FBtr0084506|5|1);INTRON(MODIFIER||||1175|KrT95D|protein_coding|CODING|FBtr0084507|4|1);INTRON(MODIFIER||||1133|KrT95D|protein_coding|CODING|FBtr0084508|5|1);INTRON(MODIFIER||||842|KrT95D|protein_coding|CODING|FBtr0301418|2|1);INTRON(MODIFIER||||1133|KrT95D|protein_coding|CODING|FBtr0339250|…
	3R_20025331_SNP	1.44e-05	SiteClass[FBgn0011725|twin|INTRON|0],TranscriptAnnot[INTRON(MODIFIER||||552|twin|protein_coding|CODING|FBtr0084566|6|1);INTRON(MODIFIER||||545|twin|protein_coding|CODING|FBtr0084567|5|1);INTRON(MODIFIER||||552|twin|protein_coding|CODING|FBtr0084568|6|1);INTRON(MODIFIER||||567|twin|protein_coding|CODING|FBtr0084569|6|1);INTRON(MODIFIER||||358|twin|protein_coding|CODING|FBtr0084570|2|1);INTRON(MODI…
	3R_20196586_SNP	6.84e-05	SiteClass[FBgn0039195|CG17782|NON_SYNONYMOUS_CODING|0;FBgn0039194|CG13614|DOWNSTREAM|133],TranscriptAnnot[NON_SYNONYMOUS_CODING(MODERATE|MISSENSE|Tcc/Acc|S449T|479|CG17782|protein_coding|CODING|FBtr0084624|4|1);DOWNSTREAM(MODIFIER||133||348|CG13614|protein_coding|CODING|FBtr0084614||1)]
	3R_22137592_SNP	2.27e-05	SiteClass[|||],TranscriptAnnot[INTERGENIC(MODIFIER||||||||||1)]
	3R_22137625_SNP	1.46e-05	SiteClass[|||],TranscriptAnnot[INTERGENIC(MODIFIER||||||||||1)]
	3R_22180208_SNP	5.02e-05	SiteClass[FBgn0053970|CG33970|INTRON|0],TranscriptAnnot[UPSTREAM(MODIFIER||952||518|CG33970|protein_coding|CODING|FBtr0100013||1);INTRON(MODIFIER||||777|CG33970|protein_coding|CODING|FBtr0100012|5|1);INTRON(MODIFIER||||777|CG33970|protein_coding|CODING|FBtr0346107|5|1)]
	3R_22504616_SNP	1.2e-05	SiteClass[FBgn0250908|beat-VII|INTRON|0],TranscriptAnnot[INTRON(MODIFIER||||517|beat-VII|protein_coding|CODING|FBtr0290328|1|1)]
	3R_22504708_SNP	8.34e-05	SiteClass[FBgn0250908|beat-VII|INTRON|0],TranscriptAnnot[INTRON(MODIFIER||||517|beat-VII|protein_coding|CODING|FBtr0290328|1|1)]
	3R_22504742_SNP	3.15e-05	SiteClass[FBgn0250908|beat-VII|INTRON|0],TranscriptAnnot[INTRON(MODIFIER||||517|beat-VII|protein_coding|CODING|FBtr0290328|1|1)]
	3R_22805400_SNP	3.97e-05	SiteClass[FBgn0039467|CG14253|INTRON|0],TranscriptAnnot[UPSTREAM(MODIFIER||840||390|CG14253|protein_coding|CODING|FBtr0085071||1);UPSTREAM(MODIFIER||840||390|CG14253|protein_coding|CODING|FBtr0085072||1);UPSTREAM(MODIFIER||840||390|CG14253|protein_coding|CODING|FBtr0085073||1);UPSTREAM(MODIFIER||840||390|CG14253|protein_coding|CODING|FBtr0085074||1);UPSTREAM(MODIFIER||840||390|CG14253|protein_cod…
	3R_23411999_SNP	4.13e-05	SiteClass[FBgn0040080|raps|UTR_3_PRIME|0;FBgn0039527|CG5639|DOWNSTREAM|197],TranscriptAnnot[UTR_3_PRIME(MODIFIER||955||658|raps|protein_coding|CODING|FBtr0085189|2|1);DOWNSTREAM(MODIFIER||197||1511|CG5639|protein_coding|CODING|FBtr0085202||1)]
	3R_24089238_SNP	6.51e-05	SiteClass[FBgn0262588|CG43125|NON_SYNONYMOUS_CODING|0;FBgn0262587|CG43124|DOWNSTREAM|355],TranscriptAnnot[NON_SYNONYMOUS_CODING(MODERATE|MISSENSE|gCt/gTt|A36V|258|CG43125|protein_coding|CODING|FBtr0305117|1|1);DOWNSTREAM(MODIFIER||355||245|CG43124|protein_coding|CODING|FBtr0305116||1)]
	3R_24785872_SNP	8.77e-05	SiteClass[FBgn0039617|CG14521|INTRON|0],TranscriptAnnot[INTRON(MODIFIER||||413|CG14521|protein_coding|CODING|FBtr0085347|1|1)]
	3R_27479386_SNP	9.97e-05	SiteClass[FBgn0039862|kek6|INTRON|0],TranscriptAnnot[INTRON(MODIFIER||||836|kek6|protein_coding|CODING|FBtr0085821|2|1);INTRON(MODIFIER||||843|kek6|protein_coding|CODING|FBtr0330107|2|1)]
	3R_3427301_SNP	1.62e-05	SiteClass[FBgn0083963|CG34127|INTRON|0],TranscriptAnnot[INTRON(MODIFIER||||1159|CG34127|protein_coding|CODING|FBtr0301072|3|1);INTRON(MODIFIER||||1159|CG34127|protein_coding|CODING|FBtr0333927|3|1)]
	3R_6110171_SNP	2.75e-05	SiteClass[FBgn0262617|CG43143|INTRON|0],TranscriptAnnot[UPSTREAM(MODIFIER||141||1427|CG43143|protein_coding|CODING|FBtr0305353||1);UPSTREAM(MODIFIER||141||1551|CG43143|protein_coding|CODING|FBtr0337049||1);INTRON(MODIFIER||||1180|CG43143|protein_coding|CODING|FBtr0305351|1|1);INTRON(MODIFIER||||1427|CG43143|protein_coding|CODING|FBtr0305354|1|1);INTRON(MODIFIER||||1532|CG43143|protein_coding|CODI…
	3R_6790711_SNP	1.56e-05	SiteClass[|||],TranscriptAnnot[INTERGENIC(MODIFIER||||||||||1)]
	3R_7950239_SNP	5.4e-05	SiteClass[FBgn0037992|CG4702|INTRON|0],TranscriptAnnot[INTRON(MODIFIER||||314|CG4702|protein_coding|CODING|FBtr0308292|1|1);INTRON(MODIFIER||||286|CG4702|protein_coding|CODING|FBtr0082550|1|1);INTRON(MODIFIER||||286|CG4702|protein_coding|CODING|FBtr0308293|2|1);INTRON(MODIFIER||||314|CG4702|protein_coding|CODING|FBtr0308294|2|1)]
	3R_7950242_SNP	3.67e-05	SiteClass[FBgn0037992|CG4702|INTRON|0],TranscriptAnnot[INTRON(MODIFIER||||314|CG4702|protein_coding|CODING|FBtr0308292|1|1);INTRON(MODIFIER||||286|CG4702|protein_coding|CODING|FBtr0082550|1|1);INTRON(MODIFIER||||286|CG4702|protein_coding|CODING|FBtr0308293|2|1);INTRON(MODIFIER||||314|CG4702|protein_coding|CODING|FBtr0308294|2|1)]
	3R_8087122_SNP	5.22e-05	SiteClass[FBgn0003651|svp|INTRON|0;FBgn0264829|CG44037|INTRON|0;FBgn0264830|CG44038|DOWNSTREAM|170],TranscriptAnnot[DOWNSTREAM(MODIFIER||170||50|CG44038|protein_coding|CODING|FBtr0334692||1);INTRON(MODIFIER||||71|CG44037|protein_coding|CODING|FBtr0334691|1|1);INTRON(MODIFIER||||281|svp|protein_coding|CODING|FBtr0082562|1|1)]
	3R_8103955_SNP	6.1e-05	SiteClass[FBgn0003651|svp|INTRON|0],TranscriptAnnot[INTRON(MODIFIER||||281|svp|protein_coding|CODING|FBtr0082562|1|1)]
	3R_8110301_SNP	9.11e-05	SiteClass[FBgn0003651|svp|INTRON|0],TranscriptAnnot[INTRON(MODIFIER||||281|svp|protein_coding|CODING|FBtr0082562|1|1);INTRON(MODIFIER||||746|svp|protein_coding|CODING|FBtr0082563|1|1);INTRON(MODIFIER||||543|svp|protein_coding|CODING|FBtr0082564|1|1);INTRON(MODIFIER||||554|svp|protein_coding|CODING|FBtr0331183|1|1)]
	X_10125128_DEL	1.59e-05	SiteClass[FBgn0030187|Ipod|UTR_3_PRIME|0],TranscriptAnnot[UTR_3_PRIME(MODIFIER||85||349|Ipod|protein_coding|CODING|FBtr0346336|3|1);UTR_3_PRIME(MODIFIER||85||349|Ipod|protein_coding|CODING|FBtr0071484|2|1);UTR_3_PRIME(MODIFIER||85||349|Ipod|protein_coding|CODING|FBtr0346337|2|1)]
	X_10735231_INS	1.88e-05	SiteClass[FBgn0003321|sbr|INTRON|0],TranscriptAnnot[INTRON(MODIFIER||||672|sbr|protein_coding|CODING|FBtr0073411|3|1)]
	X_10735255_SNP	1.32e-05	SiteClass[FBgn0003321|sbr|INTRON|0;FBgn0030237|CG15209|UPSTREAM|983],TranscriptAnnot[UPSTREAM(MODIFIER||983||147|CG15209|protein_coding|CODING|FBtr0073378||1);INTRON(MODIFIER||||672|sbr|protein_coding|CODING|FBtr0073411|3|1)]
	X_10735262_INS	1.32e-05	SiteClass[FBgn0003321|sbr|INTRON|0;FBgn0030237|CG15209|UPSTREAM|975],TranscriptAnnot[UPSTREAM(MODIFIER||975||147|CG15209|protein_coding|CODING|FBtr0073378||1);INTRON(MODIFIER||||672|sbr|protein_coding|CODING|FBtr0073411|3|1)]
	X_13014365_SNP	6.67e-05	SiteClass[FBgn0250862|CG42237|INTRON|0],TranscriptAnnot[INTRON(MODIFIER||||363|CG42237|protein_coding|CODING|FBtr0073722|1|1);INTRON(MODIFIER||||309|CG42237|protein_coding|CODING|FBtr0340302|1|1)]
	X_14256062_SNP	1.81e-05	SiteClass[FBgn0052600|dpr8|INTRON|0],TranscriptAnnot[INTRON(MODIFIER||||344|dpr8|protein_coding|CODING|FBtr0073913|3|1);INTRON(MODIFIER||||344|dpr8|protein_coding|CODING|FBtr0343518|2|1)]
	X_14256077_SNP	1.86e-05	SiteClass[FBgn0052600|dpr8|INTRON|0],TranscriptAnnot[INTRON(MODIFIER||||344|dpr8|protein_coding|CODING|FBtr0073913|3|1);INTRON(MODIFIER||||344|dpr8|protein_coding|CODING|FBtr0343518|2|1)]
	X_14256080_SNP	2.23e-05	SiteClass[FBgn0052600|dpr8|INTRON|0],TranscriptAnnot[INTRON(MODIFIER||||344|dpr8|protein_coding|CODING|FBtr0073913|3|1);INTRON(MODIFIER||||344|dpr8|protein_coding|CODING|FBtr0343518|2|1)]
	X_15304333_SNP	4.89e-05	SiteClass[FBgn0263257|Cngl|INTRON|0],TranscriptAnnot[INTRON(MODIFIER||||1955|Cngl|protein_coding|CODING|FBtr0308308|3|1);INTRON(MODIFIER||||1970|Cngl|protein_coding|CODING|FBtr0308309|3|1);INTRON(MODIFIER||||1942|Cngl|protein_coding|CODING|FBtr0345071|3|1);INTRON(MODIFIER||||1970|Cngl|protein_coding|CODING|FBtr0345072|3|1);INTRON(MODIFIER||||319|Cngl|protein_coding|CODING|FBtr0308310|3|1)]
	X_15413373_SNP	2.62e-05	SiteClass[FBgn0022710|Ac13E|INTRON|0],TranscriptAnnot[INTRON(MODIFIER||||1690|Ac13E|protein_coding|CODING|FBtr0074073|2|1);INTRON(MODIFIER||||1690|Ac13E|protein_coding|CODING|FBtr0100142|2|1);INTRON(MODIFIER||||1703|Ac13E|protein_coding|CODING|FBtr0332497|3|1)]
	X_16041977_SNP	1.7e-05	SiteClass[FBgn0042650|disco-r|INTRON|0],TranscriptAnnot[START_GAINED(LOW||||1311|disco-r|protein_coding|CODING|FBtr0310302|1|1);UTR_5_PRIME(MODIFIER||24750||1311|disco-r|protein_coding|CODING|FBtr0310302|1|1);INTRON(MODIFIER||||1311|disco-r|protein_coding|CODING|FBtr0074251|1|1);INTRON(MODIFIER||||1311|disco-r|protein_coding|CODING|FBtr0310301|1|1)]
	X_3381054_SNP	1.78e-05	SiteClass[FBgn0266350|CR44999|INTRON|0;FBgn0029666|CG10803|NON_SYNONYMOUS_CODING|0],TranscriptAnnot[NON_SYNONYMOUS_CODING(MODERATE|MISSENSE|aCc/aAc|T297N|617|CG10803|protein_coding|CODING|FBtr0332285|2|1);NON_SYNONYMOUS_CODING(MODERATE|MISSENSE|aCc/aAc|T234N|574|CG10803|protein_coding|CODING|FBtr0331611|3|1);NON_SYNONYMOUS_CODING(MODERATE|MISSENSE|aCc/aAc|T234N|574|CG10803|protein_coding|CODING|F…
	X_3381344_SNP	5.55e-05	SiteClass[FBgn0266350|CR44999|INTRON|0;FBgn0029666|CG10803|SYNONYMOUS_CODING|0],TranscriptAnnot[SYNONYMOUS_CODING(LOW|SILENT|Ttg/Ctg|L394|617|CG10803|protein_coding|CODING|FBtr0332285|2|1);SYNONYMOUS_CODING(LOW|SILENT|Ttg/Ctg|L331|574|CG10803|protein_coding|CODING|FBtr0331611|3|1);SYNONYMOUS_CODING(LOW|SILENT|Ttg/Ctg|L331|574|CG10803|protein_coding|CODING|FBtr0331610|3|1);SYNONYMOUS_CODING(LOW|SI…
	X_3381915_SNP	7.57e-05	SiteClass[FBgn0029666|CG10803|SYNONYMOUS_CODING|0;FBgn0266350|CR44999|INTRON|0],TranscriptAnnot[SYNONYMOUS_CODING(LOW|SILENT|agA/agG|R481|574|CG10803|protein_coding|CODING|FBtr0331611|5|1);SYNONYMOUS_CODING(LOW|SILENT|agA/agG|R481|574|CG10803|protein_coding|CODING|FBtr0331610|5|1);SYNONYMOUS_CODING(LOW|SILENT|agA/agG|R481|574|CG10803|protein_coding|CODING|FBtr0331612|4|1);SYNONYMOUS_CODING(LOW|SI…
	X_3381972_SNP	1.6e-05	SiteClass[FBgn0029666|CG10803|SYNONYMOUS_CODING|0;FBgn0266350|CR44999|INTRON|0],TranscriptAnnot[SYNONYMOUS_CODING(LOW|SILENT|gcC/gcT|A500|574|CG10803|protein_coding|CODING|FBtr0331611|5|1);SYNONYMOUS_CODING(LOW|SILENT|gcC/gcT|A500|574|CG10803|protein_coding|CODING|FBtr0331610|5|1);SYNONYMOUS_CODING(LOW|SILENT|gcC/gcT|A500|574|CG10803|protein_coding|CODING|FBtr0331612|4|1);SYNONYMOUS_CODING(LOW|SI…
	X_3382079_SNP	2.27e-05	SiteClass[FBgn0029666|CG10803|INTRON|0;FBgn0266350|CR44999|INTRON|0],TranscriptAnnot[INTRON(MODIFIER|||||CR44999|ncRNA|NON_CODING|FBtr0344076|3|1);INTRON(MODIFIER||||637|CG10803|protein_coding|CODING|FBtr0070569|4|1);INTRON(MODIFIER||||574|CG10803|protein_coding|CODING|FBtr0331610|5|1);INTRON(MODIFIER||||574|CG10803|protein_coding|CODING|FBtr0331611|5|1);INTRON(MODIFIER||||574|CG10803|protein_cod…
	X_3382087_SNP	4.91e-05	SiteClass[FBgn0029666|CG10803|INTRON|0;FBgn0266350|CR44999|INTRON|0],TranscriptAnnot[INTRON(MODIFIER|||||CR44999|ncRNA|NON_CODING|FBtr0344076|3|1);INTRON(MODIFIER||||637|CG10803|protein_coding|CODING|FBtr0070569|4|1);INTRON(MODIFIER||||574|CG10803|protein_coding|CODING|FBtr0331610|5|1);INTRON(MODIFIER||||574|CG10803|protein_coding|CODING|FBtr0331611|5|1);INTRON(MODIFIER||||574|CG10803|protein_cod…
	X_3382150_SNP	8.86e-05	SiteClass[FBgn0266350|CR44999|INTRON|0;FBgn0029666|CG10803|SYNONYMOUS_CODING|0],TranscriptAnnot[SYNONYMOUS_CODING(LOW|SILENT|atA/atT|I542|574|CG10803|protein_coding|CODING|FBtr0331611|6|1);SYNONYMOUS_CODING(LOW|SILENT|atA/atT|I542|574|CG10803|protein_coding|CODING|FBtr0331610|6|1);SYNONYMOUS_CODING(LOW|SILENT|atA/atT|I605|637|CG10803|protein_coding|CODING|FBtr0070569|5|1);SYNONYMOUS_CODING(LOW|SI…
	X_3382189_SNP	5.67e-05	SiteClass[FBgn0029666|CG10803|SYNONYMOUS_CODING|0;FBgn0266350|CR44999|INTRON|0],TranscriptAnnot[SYNONYMOUS_CODING(LOW|SILENT|tgC/tgT|C555|574|CG10803|protein_coding|CODING|FBtr0331611|6|1);SYNONYMOUS_CODING(LOW|SILENT|tgC/tgT|C555|574|CG10803|protein_coding|CODING|FBtr0331610|6|1);SYNONYMOUS_CODING(LOW|SILENT|tgC/tgT|C618|637|CG10803|protein_coding|CODING|FBtr0070569|5|1);SYNONYMOUS_CODING(LOW|SI…
	X_5671081_SNP	7.76e-05	SiteClass[FBgn0261610|CG42699|INTRON|0;FBgn0029807|CG3108|DOWNSTREAM|147;FBgn0259149|CG42264|UPSTREAM|401],TranscriptAnnot[UPSTREAM(MODIFIER||401||634|CG42264|protein_coding|CODING|FBtr0299596||1);UPSTREAM(MODIFIER||401||521|CG42264|protein_coding|CODING|FBtr0307205||1);DOWNSTREAM(MODIFIER||147||1132|CG3108|protein_coding|CODING|FBtr0070833||1);INTRON(MODIFIER||||897|CG42699|protein_coding|CODING…
	X_5754038_SNP	2.95e-05	SiteClass[|||],TranscriptAnnot[INTERGENIC(MODIFIER||||||||||1)]
	X_5876030_SNP	1.48e-05	SiteClass[FBgn0029830|Grip|INTRON|0],TranscriptAnnot[INTRON(MODIFIER||||1058|Grip|protein_coding|CODING|FBtr0070865|2|1);INTRON(MODIFIER||||1057|Grip|protein_coding|CODING|FBtr0343413|3|1);INTRON(MODIFIER||||1057|Grip|protein_coding|CODING|FBtr0343414|2|1)]
	X_5928662_SNP	3.58e-05	SiteClass[|||],TranscriptAnnot[INTERGENIC(MODIFIER||||||||||1)]
	X_731454_SNP	7.22e-05	SiteClass[FBgn0264449|CG43867|INTRON|0],TranscriptAnnot[INTRON(MODIFIER||||1428|CG43867|protein_coding|CODING|FBtr0332605|1|1);INTRON(MODIFIER||||1490|CG43867|protein_coding|CODING|FBtr0343360|1|1);INTRON(MODIFIER||||1820|CG43867|protein_coding|CODING|FBtr0332604|4|1);INTRON(MODIFIER||||1694|CG43867|protein_coding|CODING|FBtr0332606|3|1);INTRON(MODIFIER||||1820|CG43867|protein_coding|CODING|FBtr0…
	X_7994276_SNP	9.26e-05	SiteClass[FBgn0029997|CG2258|INTRON|0],TranscriptAnnot[UPSTREAM(MODIFIER||172||801|CG2258|protein_coding|CODING|FBtr0071110||1);INTRON(MODIFIER||||801|CG2258|protein_coding|CODING|FBtr0071109|1|1);INTRON(MODIFIER||||801|CG2258|protein_coding|CODING|FBtr0340140|1|1);INTRON(MODIFIER||||801|CG2258|protein_coding|CODING|FBtr0071111|2|1)]
	X_7994327_SNP	8.71e-05	SiteClass[FBgn0029997|CG2258|INTRON|0],TranscriptAnnot[UPSTREAM(MODIFIER||223||801|CG2258|protein_coding|CODING|FBtr0071110||1);INTRON(MODIFIER||||801|CG2258|protein_coding|CODING|FBtr0071109|1|1);INTRON(MODIFIER||||801|CG2258|protein_coding|CODING|FBtr0340140|1|1);INTRON(MODIFIER||||801|CG2258|protein_coding|CODING|FBtr0071111|2|1)]
	X_7994535_SNP	9.46e-05	SiteClass[FBgn0029997|CG2258|INTRON|0],TranscriptAnnot[UPSTREAM(MODIFIER||431||801|CG2258|protein_coding|CODING|FBtr0071110||1);INTRON(MODIFIER||||801|CG2258|protein_coding|CODING|FBtr0071109|1|1);INTRON(MODIFIER||||801|CG2258|protein_coding|CODING|FBtr0340140|1|1);INTRON(MODIFIER||||801|CG2258|protein_coding|CODING|FBtr0071111|2|1)]
	X_8790818_SNP	8.79e-05	SiteClass[FBgn0011661|Moe|INTRON|0],TranscriptAnnot[INTRON(MODIFIER||||575|Moe|protein_coding|CODING|FBtr0071274|1|1);INTRON(MODIFIER||||575|Moe|protein_coding|CODING|FBtr0071276|1|1);INTRON(MODIFIER||||575|Moe|protein_coding|CODING|FBtr0071275|1|1);INTRON(MODIFIER||||584|Moe|protein_coding|CODING|FBtr0331601|1|1)]
	X_8790829_SNP	8.79e-05	SiteClass[FBgn0011661|Moe|INTRON|0],TranscriptAnnot[INTRON(MODIFIER||||575|Moe|protein_coding|CODING|FBtr0071274|1|1);INTRON(MODIFIER||||575|Moe|protein_coding|CODING|FBtr0071276|1|1);INTRON(MODIFIER||||575|Moe|protein_coding|CODING|FBtr0071275|1|1);INTRON(MODIFIER||||584|Moe|protein_coding|CODING|FBtr0331601|1|1)]
	X_9642410_SNP	7.15e-05	SiteClass[FBgn0020378|Sp1|INTRON|0],TranscriptAnnot[INTRON(MODIFIER||||520|Sp1|protein_coding|CODING|FBtr0071381|2|1);INTRON(MODIFIER||||715|Sp1|protein_coding|CODING|FBtr0273354|1|1);INTRON(MODIFIER||||720|Sp1|protein_coding|CODING|FBtr0310290|2|1);INTRON(MODIFIER||||726|Sp1|protein_coding|CODING|FBtr0331335|1|1)]
