# Supplementary material for: Integrating GWAS and Transcriptomics to Identify the Molecular Underpinnings of Thermal Stress Responses in Drosophila melanogaster
Source: Front Genet. 2020 Jun 23;11:658. doi: 10.3389/fgene.2020.00658 (PMC7324644; doi:10.3389/fgene.2020.00658)
Supplement: Supplementary file 5 [file Table_5.xlsx]

## Sheet: Sheet1
Supplementary Table 5. Results of gene-based GWAS for both CTmin and CTmax.

## Sheet: CTmin
SET	NSNP	NSIG	ISIG	EMP1	SNPS	fdr
FBgn0259210	245	92	5	2.2e-05	2R_20313579_SNP|2R_20306042_SNP|2R_20313730_SNP|2R_20306197_SNP|2R_20307892_SNP	0.332816
FBgn0038206	39	2	1	2.7e-05	3R_9949217_SNP	0.408429
FBgn0038492	852	243	5	7.02e-05	3R_12992895_SNP|3R_12990694_SNP|3R_13002842_SNP|3R_12992004_SNP|3R_12989856_SNP	1
FBgn0016650	189	42	5	0.0002135	3R_13552400_SNP|3R_13552459_DEL|3R_13556010_SNP|3R_13552046_SNP|3R_13552687_SNP	1
FBgn0031776	10	4	1	0.0002405	2L_6068988_SNP	1
FBgn0025827	26	9	1	0.0002427	2R_12760328_SNP	1
FBgn0264480	12	1	1	0.0003343	3L_21730003_SNP	1
FBgn0035002	72	30	5	0.0003652	2R_20301097_SNP|2R_20301745_SNP|2R_20301154_SNP|2R_20300857_SNP|2R_20300125_SNP	1
FBgn0035000	30	7	1	0.0004303	2R_20264927_SNP	1
FBgn0004101	364	131	5	0.0004692	2R_20250118_SNP|2R_20263633_SNP|2R_20254357_SNP|2R_20240739_SNP|2R_20261339_SNP	1
FBgn0051242	1	1	1	0.0004964	3R_13934428_SNP	1
FBgn0035569	12	4	2	0.0005231	3L_4694662_SNP|3L_4694763_SNP	1
FBgn0033141	35	1	1	0.0005316	2R_2961430_SNP	1
FBgn0053534	19	1	1	0.0006704	3R_13448666_DEL	1
FBgn0036354	65	9	2	0.0009728	3L_13381805_SNP|3L_13381299_DEL	1
FBgn0039110	18	1	1	0.001042	3R_19577339_SNP	1
FBgn0030551	29	9	1	0.001046	X_14120115_SNP	1
FBgn0029504	338	105	5	0.001142	X_7587146_DEL|X_7591890_SNP|X_7604096_SNP|X_7588115_SNP|X_7583331_SNP	1
FBgn0028429	35	1	1	0.001182	3L_9827806_SNP	1
FBgn0039890	38	20	2	0.001396	4_212564_SNP|4_214914_SNP	1
FBgn0264714	15	2	1	0.001498	2R_17652150_SNP	1
FBgn0037078	16	4	2	0.001512	3L_21349740_SNP|3L_21348190_SNP	1
FBgn0034724	237	24	5	0.001602	2R_18283546_SNP|2R_18283575_SNP|2R_18284339_SNP|2R_18283473_SNP|2R_18284324_SNP	1
FBgn0261885	299	67	5	0.001731	3R_13524790_SNP|3R_13523688_SNP|3R_13523192_SNP|3R_13527889_SNP|3R_13521494_SNP	1
FBgn0085455	46	2	1	0.001946	3L_8796080_SNP	1
FBgn0264349	24	9	2	0.001979	2L_14840839_SNP|2L_14840982_SNP	1
FBgn0003935	27	5	1	0.001998	2L_13244843_SNP	1
FBgn0043471	22	2	1	0.002012	2R_7226029_SNP	1
FBgn0031596	81	4	2	0.002031	2L_4353069_SNP|2L_4352667_INS	1
FBgn0028886	229	65	5	0.002112	2L_14847936_SNP|2L_14849951_SNP|2L_14852366_SNP|2L_14850065_SNP|2L_14851925_SNP	1
FBgn0030613	204	74	5	0.002145	X_14991448_SNP|X_14994016_SNP|X_14989355_SNP|X_14993216_SNP|X_14991132_SNP	1
FBgn0037506	12	1	1	0.002145	3R_3326809_DEL	1
FBgn0051999	38	11	1	0.002233	4_234916_SNP	1
FBgn0005411	17	4	1	0.002268	X_16252623_SNP	1
FBgn0038348	93	68	5	0.002338	3R_11367299_SNP|3R_11366920_SNP|3R_11365928_SNP|3R_11364549_SNP|3R_11367614_SNP	1
FBgn0037102	9	2	1	0.002413	3L_21561048_SNP	1
FBgn0035001	98	35	5	0.002492	2R_20280640_SNP|2R_20289501_SNP|2R_20280341_SNP|2R_20287931_SNP|2R_20282821_SNP	1
FBgn0011272	69	7	1	0.00263	2L_9968590_SNP	1
FBgn0013263	15	2	1	0.00266	3L_14752954_SNP	1
FBgn0033061	15	2	1	0.002714	2R_1966871_SNP	1
FBgn0037086	9	1	1	0.002717	3L_21484859_SNP	1
FBgn0037697	27	4	2	0.002738	3R_5285535_SNP|3R_5285694_SNP	1
FBgn0039413	76	6	2	0.002814	3R_21954014_SNP|3R_21953982_SNP	1
FBgn0033540	103	2	1	0.00284	2R_6534206_SNP	1
FBgn0003391	221	46	5	0.002903	2R_16942481_SNP|2R_16938611_SNP|2R_16941995_SNP|2R_16942142_SNP|2R_16942256_SNP	1
FBgn0033060	10	1	1	0.002906	2R_1964922_SNP	1
FBgn0025633	130	2	1	0.002944	X_502553_SNP	1
FBgn0086059	2	1	1	0.002989	3R_20549586_SNP	1
FBgn0085486	90	10	2	0.002998	2R_12559097_DEL|2R_12558545_INS	1
FBgn0032294	16	6	1	0.003035	2L_10736478_SNP	1
FBgn0037549	12	1	1	0.00306	3R_3948262_DEL	1
FBgn0036298	86	7	2	0.003107	3L_12523388_SNP|3L_12520758_SNP	1
FBgn0033674	93	1	1	0.00322	2R_7911957_SNP	1
FBgn0011966	8	2	1	0.003259	3R_4687675_INS	1
FBgn0037094	26	2	1	0.003342	3L_21516605_SNP	1
FBgn0030746	143	22	5	0.003386	X_16295460_SNP|X_16295813_SNP|X_16295446_SNP|X_16298557_SNP|X_16295520_SNP	1
FBgn0036975	29	5	1	0.0034	3L_20348190_SNP	1
FBgn0085390	601	54	5	0.003407	2R_3769346_SNP|2R_3772050_SNP|2R_3772313_SNP|2R_3769909_SNP|2R_3769746_SNP	1
FBgn0262004	35	23	1	0.003418	3R_13240236_SNP	1
FBgn0015283	8	2	1	0.003585	3L_21529925_SNP	1
FBgn0027868	29	1	1	0.003665	2L_10736184_SNP	1
FBgn0262513	17	4	1	0.003724	2R_12835148_SNP	1
FBgn0033578	200	31	5	0.003833	2R_7024700_SNP|2R_7025461_SNP|2R_7024525_SNP|2R_7025189_SNP|2R_7024534_SNP	1
FBgn0035772	77	1	1	0.003841	3L_7357903_SNP	1
FBgn0035464	63	24	5	0.003882	3L_3812775_SNP|3L_3812970_SNP|3L_3811686_SNP|3L_3814032_DEL|3L_3813111_SNP	1
FBgn0033202	7	2	2	0.003911	2R_3546887_SNP|2R_3547390_SNP	1
FBgn0033204	38	2	2	0.003987	2R_3551128_SNP|2R_3552364_SNP	1
FBgn0015574	45	1	1	0.004	3R_3350035_SNP	1
FBgn0039801	46	1	1	0.004072	3R_26571642_SNP	1
FBgn0050462	22	1	1	0.004236	2R_12885219_SNP	1
FBgn0037786	15	4	3	0.004267	3R_5901971_SNP|3R_5900891_SNP|3R_5900769_SNP	1
FBgn0052850	41	17	3	0.004389	4_335625_DEL|4_339998_SNP|4_335196_SNP	1
FBgn0003375	35	10	5	0.004399	3R_13421753_SNP|3R_13421562_SNP|3R_13421754_SNP|3R_13421999_INS|3R_13421472_SNP	1
FBgn0038889	161	74	5	0.004456	3R_17309591_SNP|3R_17313134_SNP|3R_17308003_SNP|3R_17311794_SNP|3R_17307234_SNP	1
FBgn0021847	31	2	1	0.004564	2R_2101829_SNP	1
FBgn0011880	10	1	1	0.004595	2R_2053777_SNP	1
FBgn0027109	14	6	3	0.004615	3R_12435590_SNP|3R_12435141_SNP|3R_12435869_SNP	1
FBgn0034198	78	2	1	0.004657	2R_13022147_SNP	1
FBgn0029958	45	3	2	0.004715	X_7626315_DEL|X_7626337_SNP	1
FBgn0259729	40	12	5	0.004739	2R_20313579_SNP|2R_20312675_SNP|2R_20312765_SNP|2R_20313589_SNP|2R_20313151_SNP	1
FBgn0039518	102	11	5	0.004821	3R_23291690_SNP|3R_23292865_SNP|3R_23291537_SNP|3R_23289788_INS|3R_23292059_SNP	1
FBgn0086679	17	3	3	0.005	3R_4487071_SNP|3R_4488005_SNP|3R_4487141_SNP	1
FBgn0034605	119	20	5	0.005075	2R_17103833_SNP|2R_17103509_SNP|2R_17103668_SNP|2R_17104276_SNP|2R_17105172_INS	1
FBgn0042105	21	1	1	0.005131	3R_3612681_SNP	1
FBgn0263320	81	11	3	0.005142	2L_1428446_SNP|2L_1429819_SNP|2L_1428998_SNP	1
FBgn0035144	99	11	3	0.005328	3L_584350_SNP|3L_589755_SNP|3L_584608_SNP	1
FBgn0262452	5	2	2	0.005358	2L_16698671_SNP|2L_16698523_SNP	1
FBgn0010414	93	37	5	0.005389	2R_20296526_SNP|2R_20297885_SNP|2R_20298292_SNP|2R_20298160_SNP|2R_20298491_SNP	1
FBgn0020640	24	3	2	0.005401	3L_6130584_SNP|3L_6131606_DEL	1
FBgn0014143	22	1	1	0.005426	3L_21470045_SNP	1
FBgn0032246	61	7	1	0.005659	2L_10424144_SNP	1
FBgn0263339	56	7	2	0.005846	2L_17893356_INS|2L_17893712_SNP	1
FBgn0000109	75	11	1	0.005973	3L_1883667_DEL	1
FBgn0032371	67	5	1	0.006085	2L_11654421_SNP	1
FBgn0032644	29	3	1	0.006105	2L_17485286_SNP	1
FBgn0031440	80	22	5	0.006209	2L_2612282_INS|2L_2609421_SNP|2L_2610106_SNP|2L_2609909_SNP|2L_2611938_SNP	1
FBgn0036290	66	1	1	0.006316	3L_12491635_SNP	1
FBgn0014848	28	3	1	0.006338	3L_15652352_SNP	1
FBgn0004465	3	1	1	0.00658	3L_16603835_SNP	1
FBgn0046296	47	17	2	0.006683	3L_12125125_SNP|3L_12125670_SNP	1
FBgn0040967	33	3	1	0.006696	2L_11036042_SNP	1
FBgn0010052	84	22	5	0.006758	2R_12009356_SNP|2R_12009824_SNP|2R_12009132_SNP|2R_12008183_SNP|2R_12010102_SNP	1
FBgn0034136	221	33	5	0.006892	2R_12447854_SNP|2R_12448058_SNP|2R_12448097_SNP|2R_12451205_DEL|2R_12451230_SNP	1
FBgn0052806	15	1	1	0.006943	X_1684349_SNP	1
FBgn0000256	987	47	5	0.007039	2L_3885863_SNP|2L_3885890_SNP|2L_3885720_SNP|2L_3885855_SNP|2L_3875896_SNP	1
FBgn0013718	1264	138	5	0.007232	3L_14188075_SNP|3L_14185218_SNP|3L_14197669_SNP|3L_14196798_SNP|3L_14188033_SNP	1
FBgn0263601	81	1	1	0.007419	3L_16000717_SNP	1
FBgn0037239	2	1	1	0.007427	3R_203564_DEL	1
FBgn0264377	63	3	2	0.007436	2R_11082462_SNP|2R_11081948_SNP	1
FBgn0086071	4	2	1	0.007495	3L_3222238_SNP	1
FBgn0264880	15	1	1	0.007503	2R_3231150_SNP	1
FBgn0053207	464	60	5	0.007564	3R_11509233_SNP|3R_11492155_SNP|3R_11504355_SNP|3R_11494454_SNP|3R_11515356_DEL	1
FBgn0265146	43	1	1	0.007564	3R_9980219_SNP	1
FBgn0053329	55	1	1	0.00759	3R_10047840_SNP	1
FBgn0027376	55	1	1	0.007669	3R_21167981_DEL	1
FBgn0033827	127	25	5	0.007696	2R_9188525_SNP|2R_9188262_SNP|2R_9187181_SNP|2R_9189666_SNP|2R_9189166_SNP	1
FBgn0035782	30	1	1	0.007723	3L_7429327_SNP	1
FBgn0039234	33	6	1	0.007732	3R_20677777_SNP	1
FBgn0034093	116	25	5	0.007805	2R_12112229_SNP|2R_12112158_SNP|2R_12110746_SNP|2R_12111030_SNP|2R_12112553_SNP	1
FBgn0261112	25	1	1	0.007842	3L_11091855_DEL	1
FBgn0261453	1	1	1	0.007842	3R_3747774_SNP	1
FBgn0053798	28	2	1	0.007917	2R_8881972_SNP	1
FBgn0001233	26	3	1	0.008043	3L_3193430_SNP	1
FBgn0031128	48	1	1	0.008063	X_20543538_SNP	1
FBgn0040324	13	1	1	0.008072	4_598316_SNP	1
FBgn0050001	19	2	2	0.008112	2R_5709793_SNP|2R_5709657_SNP	1
FBgn0035004	38	13	3	0.008361	2R_20321097_SNP|2R_20320574_SNP|2R_20320327_SNP	1
FBgn0036974	34	6	1	0.008551	3L_20343211_SNP	1
FBgn0040279	10	1	1	0.008551	3R_2125304_SNP	1
FBgn0037852	23	1	1	0.008596	3R_6706525_SNP	1
FBgn0039911	22	1	1	0.008641	4_604477_SNP	1
FBgn0261817	5	1	1	0.008668	3R_5968836_SNP	1
FBgn0037205	26	1	1	0.008873	3L_22899521_SNP	1
FBgn0036711	42	1	1	0.00897	3L_17333801_SNP	1
FBgn0040816	101	19	4	0.00898	3L_11839760_SNP|3L_11840136_SNP|3L_11839959_SNP|3L_11839702_INS	1
FBgn0029672	60	1	1	0.008999	X_3466419_SNP	1
FBgn0031942	70	11	2	0.009078	2L_7751417_SNP|2L_7752010_SNP	1
FBgn0086069	1	1	1	0.009129	3L_3221795_SNP	1
FBgn0034151	105	5	2	0.00941	2R_12634506_SNP|2R_12632717_SNP	1
FBgn0030614	4	3	2	0.009518	X_14990000_SNP|X_14989943_SNP	1
FBgn0037502	24	3	2	0.009551	3R_3249528_SNP|3R_3248587_SNP	1
FBgn0052412	29	3	1	0.009607	3L_5894377_SNP	1
FBgn0052758	207	64	5	0.009663	X_5631703_INS|X_5626729_SNP|X_5617923_SNP|X_5629347_SNP|X_5620422_SNP	1
FBgn0263381	4	1	1	0.009709	3L_17159985_SNP	1
FBgn0264471	8	2	1	0.009732	3L_4703450_SNP	1
FBgn0003515	8	2	1	0.009778	3L_16494158_SNP	1
FBgn0039908	65	2	1	0.009801	4_498580_SNP	1
FBgn0021760	48	1	1	0.009813	3L_21165937_SNP	1
FBgn0032296	49	5	4	0.009848	2L_10744385_SNP|2L_10744141_SNP|2L_10742472_SNP|2L_10742556_SNP	1
FBgn0022344	7	1	1	0.009907	3R_12439241_SNP	1
FBgn0034582	95	1	1	0.00991	2R_16955831_SNP	1
FBgn0036911	10	1	1	0.009919	3L_19810947_SNP	1
FBgn0264617	12	7	1	0.009931	4_81839_SNP	1
FBgn0053223	257	63	5	0.009943	X_8375472_SNP|X_8375151_DEL|X_8367189_SNP|X_8362164_SNP|X_8376147_SNP	1
FBgn0264269	48	1	1	0.009955	2L_9470380_SNP	1
FBgn0036195	47	12	4	0.009991	3L_11690683_SNP|3L_11690784_SNP|3L_11691844_SNP|3L_11689990_SNP	1
FBgn0051627	13	3	1	0.01005	2L_21173301_SNP	1
FBgn0025640	6	1	1	0.01024	X_518765_SNP	1
FBgn0031313	93	1	1	0.01035	2L_1161875_SNP	1
FBgn0025806	32	4	3	0.01041	2R_19953122_SNP|2R_19952703_SNP|2R_19953153_SNP	1
FBgn0028410	34	6	1	0.01041	2L_13158172_SNP	1
FBgn0001128	132	31	5	0.01042	2L_5945189_SNP|2L_5943728_SNP|2L_5947571_SNP|2L_5946531_SNP|2L_5945821_SNP	1
FBgn0051924	17	1	1	0.01053	2L_1354177_SNP	1
FBgn0051702	26	1	1	0.01063	2L_22073454_DEL	1
FBgn0037115	18	1	1	0.01066	3L_21664565_SNP	1
FBgn0038674	25	4	4	0.01073	3R_14850882_SNP|3R_14851132_SNP|3R_14851901_SNP|3R_14851174_SNP	1
FBgn0036380	58	4	2	0.01116	3L_13833512_SNP|3L_13833495_SNP	1
FBgn0039227	54	15	2	0.01118	3R_20630511_SNP|3R_20627157_SNP	1
FBgn0261552	260	33	5	0.01133	3R_5262844_SNP|3R_5256313_SNP|3R_5266983_SNP|3R_5262945_SNP|3R_5273881_SNP	1
FBgn0015558	150	29	5	0.01135	X_21202915_SNP|X_21210364_SNP|X_21201951_SNP|X_21208444_INS|X_21202004_SNP	1
FBgn0003920	45	2	1	0.01138	X_16148546_SNP	1
FBgn0031270	96	3	1	0.0114	2L_602214_SNP	1
FBgn0003885	13	6	3	0.01153	3R_3358796_SNP|3R_3358829_SNP|3R_3358689_SNP	1
FBgn0263442	30	3	1	0.01157	2L_5970579_SNP	1
FBgn0035519	22	1	1	0.01158	3L_4259678_DEL	1
FBgn0036382	74	7	2	0.01183	3L_13874019_SNP|3L_13873779_SNP	1
FBgn0035517	11	6	3	0.0119	3L_4254603_DEL|3L_4254617_SNP|3L_4255575_SNP	1
FBgn0029771	60	1	1	0.01206	X_5413211_SNP	1
FBgn0038673	16	2	1	0.01217	3R_14850309_SNP	1
FBgn0086346	52	14	5	0.01229	3R_23524163_SNP|3R_23524135_SNP|3R_23522397_SNP|3R_23524517_SNP|3R_23525580_SNP	1
FBgn0263239	467	104	5	0.0123	3L_3637779_SNP|3L_3648102_SNP|3L_3642179_SNP|3L_3638568_SNP|3L_3644746_SNP	1
FBgn0038357	82	2	1	0.01236	3R_11593798_SNP	1
FBgn0263526	54	2	2	0.01251	2L_3464348_SNP|2L_3464050_SNP	1
FBgn0031240	7	1	1	0.01254	2L_271430_SNP	1
FBgn0011573	28	1	1	0.01259	3L_1796156_SNP	1
FBgn0031261	32	2	2	0.01259	2L_546452_SNP|2L_546684_SNP	1
FBgn0027539	77	15	3	0.01266	3R_20632913_SNP|3R_20631367_SNP|3R_20638477_SNP	1
FBgn0011554	25	5	3	0.0127	2R_7228042_SNP|2R_7228039_SNP|2R_7227862_DEL	1
FBgn0031321	51	22	5	0.01279	2L_1184136_SNP|2L_1184648_SNP|2L_1184710_SNP|2L_1185061_SNP|2L_1185765_SNP	1
FBgn0038523	46	8	5	0.01284	3R_13420789_SNP|3R_13419831_SNP|3R_13420871_SNP|3R_13420906_SNP|3R_13420674_SNP	1
FBgn0037200	3	1	1	0.0129	3L_22865658_SNP	1
FBgn0263507	19	2	1	0.01294	X_6651839_INS	1
FBgn0264567	20	4	1	0.01299	3L_21569113_SNP	1
FBgn0262976	21	1	1	0.013	X_8303114_INS	1
FBgn0028867	100	22	5	0.01306	2L_14781915_SNP|2L_14782742_SNP|2L_14781137_SNP|2L_14781529_SNP|2L_14782961_SNP	1
FBgn0053481	16	5	2	0.01314	4_269232_SNP|4_271849_DEL	1
FBgn0031351	67	12	5	0.01325	2L_1611896_SNP|2L_1611892_SNP|2L_1611285_SNP|2L_1611501_SNP|2L_1612277_SNP	1
FBgn0033543	26	6	2	0.01353	2R_6618149_SNP|2R_6617887_SNP	1
FBgn0033199	14	6	3	0.01372	2R_3538352_SNP|2R_3541581_SNP|2R_3541566_SNP	1
FBgn0034160	79	14	5	0.0138	2R_12704274_SNP|2R_12704507_SNP|2R_12704195_SNP|2R_12703883_SNP|2R_12704631_SNP	1
FBgn0085302	5	1	1	0.01391	3R_10342766_SNP	1
FBgn0003022	70	1	1	0.01396	2R_14164024_SNP	1
FBgn0028704	718	120	5	0.0141	2L_9735509_SNP|2L_9734227_SNP|2L_9747129_SNP|2L_9731417_SNP|2L_9734954_SNP	1
FBgn0031106	16	1	1	0.01423	X_20264479_SNP	1
FBgn0031390	55	2	2	0.01425	2L_2137963_SNP|2L_2138560_SNP	1
FBgn0053645	19	5	1	0.0143	2L_13533266_SNP	1
FBgn0000037	122	31	5	0.01434	2R_20276477_SNP|2R_20277135_SNP|2R_20269114_SNP|2R_20277329_SNP|2R_20270506_SNP	1
FBgn0030093	34	1	1	0.01436	X_9045869_SNP	1
FBgn0261455	29	15	1	0.01444	3R_17861735_SNP	1
FBgn0020930	43	4	1	0.01449	2R_8645399_SNP	1
FBgn0030936	36	6	2	0.01453	X_18417295_SNP|X_18417319_SNP	1
FBgn0036044	181	40	5	0.01453	3L_9786190_SNP|3L_9786463_SNP|3L_9785328_SNP|3L_9785981_SNP|3L_9783174_SNP	1
FBgn0010772	14	3	2	0.01455	3R_1493684_DEL|3R_1493366_SNP	1
FBgn0260049	31	7	2	0.01455	3L_13407123_DEL|3L_13406779_SNP	1
FBgn0034181	35	1	1	0.01461	2R_12903807_SNP	1
FBgn0037672	10	2	1	0.01463	3R_5089177_SNP	1
FBgn0029896	226	22	5	0.01467	X_6618907_SNP|X_6622711_SNP|X_6614013_SNP|X_6621289_SNP|X_6626719_SNP	1
FBgn0003060	35	3	1	0.01471	3R_9436922_SNP	1
FBgn0029716	28	1	1	0.01482	X_4452616_SNP	1
FBgn0005391	27	5	1	0.01486	X_9945736_SNP	1
FBgn0039897	38	10	3	0.01495	4_261520_SNP|4_255008_SNP|4_256988_SNP	1
FBgn0005616	107	6	5	0.01511	2L_3465546_SNP|2L_3464348_SNP|2L_3464953_SNP|2L_3464050_SNP|2L_3462318_SNP	1
FBgn0035754	16	5	1	0.01515	3L_7242540_SNP	1
FBgn0051296	34	12	3	0.01515	3R_11355047_SNP|3R_11356620_SNP|3R_11356154_SNP	1
FBgn0261383	77	22	5	0.01521	X_5639729_SNP|X_5638652_SNP|X_5638442_SNP|X_5635701_SNP|X_5636511_SNP	1
FBgn0051148	28	3	2	0.01528	3R_19528084_SNP|3R_19528360_SNP	1
FBgn0024227	53	7	1	0.01532	2L_10856726_SNP	1
FBgn0031775	26	10	3	0.01538	2L_6068730_SNP|2L_6068547_SNP|2L_6068611_SNP	1
FBgn0020429	189	33	5	0.01547	2L_5560315_SNP|2L_5560744_SNP|2L_5559914_SNP|2L_5559719_SNP|2L_5562053_SNP	1
FBgn0038475	73	7	4	0.0156	3R_12903054_SNP|3R_12905503_SNP|3R_12904792_SNP|3R_12900747_SNP	1
FBgn0261278	214	39	5	0.0156	2L_16698671_SNP|2L_16699438_SNP|2L_16684518_SNP|2L_16683479_DEL|2L_16683196_SNP	1
FBgn0040396	19	1	1	0.01562	X_3070290_SNP	1
FBgn0031141	39	10	2	0.01567	X_20835798_SNP|X_20836923_SNP	1
FBgn0260962	42	2	1	0.01569	3R_8878877_SNP	1
FBgn0261568	36	12	5	0.01569	2L_14843185_SNP|2L_14843669_SNP|2L_14843535_SNP|2L_14843718_SNP|2L_14843760_SNP	1
FBgn0036520	70	17	5	0.01583	3L_15605311_SNP|3L_15604915_SNP|3L_15605134_SNP|3L_15605323_SNP|3L_15605551_SNP	1
FBgn0033990	64	24	1	0.0159	2R_10881499_SNP	1
FBgn0035476	68	8	1	0.0159	3L_3939446_SNP	1
FBgn0001259	35	8	3	0.01592	3L_20360192_SNP|3L_20361543_SNP|3L_20360994_SNP	1
FBgn0022942	103	13	5	0.01597	X_4546470_SNP|X_4550761_SNP|X_4547535_SNP|X_4551094_SNP|X_4546563_SNP	1
FBgn0262636	60	8	2	0.01599	4_411781_SNP|4_398367_SNP	1
FBgn0086371	131	4	2	0.01606	3R_9191292_SNP|3R_9191202_SNP	1
FBgn0050389	174	16	5	0.01611	2R_17037739_INS|2R_17037304_SNP|2R_17036301_SNP|2R_17044867_INS|2R_17038285_SNP	1
FBgn0036057	11	2	1	0.01613	3L_9887585_SNP	1
FBgn0036978	52	8	2	0.0162	3L_20356579_SNP|3L_20357356_SNP	1
FBgn0261929	374	10	5	0.01627	3R_4439935_SNP|3R_4456081_SNP|3R_4455632_INS|3R_4445901_SNP|3R_4444470_SNP	1
FBgn0004118	162	49	5	0.01654	3R_20339797_SNP|3R_20336340_SNP|3R_20339300_SNP|3R_20336379_SNP|3R_20337809_SNP	1
FBgn0036706	33	5	2	0.01659	3L_17312715_SNP|3L_17313599_SNP	1
FBgn0051446	47	5	1	0.01664	3R_11520165_SNP	1
FBgn0032058	76	24	3	0.01669	2L_8681284_SNP|2L_8681188_SNP|2L_8680620_SNP	1
FBgn0052418	25	4	1	0.01669	3L_5770175_SNP	1
FBgn0030441	5	2	2	0.01671	X_12916462_SNP|X_12916275_SNP	1
FBgn0000360	44	22	3	0.01674	X_8375472_SNP|X_8376147_SNP|X_8375250_SNP	1
FBgn0000477	83	20	5	0.01681	3R_13845197_SNP|3R_13845224_SNP|3R_13846988_SNP|3R_13846116_SNP|3R_13845627_SNP	1
FBgn0260870	43	4	2	0.01683	X_20445255_SNP|X_20445200_SNP	1
FBgn0050491	2	1	1	0.0169	2R_3543014_SNP	1
FBgn0034206	14	3	1	0.01697	2R_13133736_SNP	1
FBgn0036360	167	20	5	0.01705	3L_13421637_SNP|3L_13422109_SNP|3L_13420994_SNP|3L_13425568_SNP|3L_13426653_SNP	1
FBgn0038092	192	21	5	0.01705	3R_8760835_SNP|3R_8743328_SNP|3R_8761287_SNP|3R_8743852_SNP|3R_8758847_SNP	1
FBgn0020643	1	1	1	0.01707	3L_6139920_SNP	1
FBgn0003870	140	6	3	0.01727	3R_27549933_SNP|3R_27559099_SNP|3R_27546477_SNP	1
FBgn0000382	208	38	5	0.01734	X_2005343_SNP|X_1998412_SNP|X_2002956_SNP|X_1990098_DEL|X_2009665_INS	1
FBgn0020556	491	66	5	0.01738	3R_12571587_SNP|3R_12575601_SNP|3R_12579032_SNP|3R_12574331_SNP|3R_12571050_SNP	1
FBgn0032454	46	3	2	0.01747	2L_12711899_SNP|2L_12713051_SNP	1
FBgn0032725	13	1	1	0.01749	2L_18951979_SNP	1
FBgn0260723	6	1	1	0.01751	3R_3826975_SNP	1
FBgn0027548	25	1	1	0.01764	2R_3852518_SNP	1
FBgn0010217	1	1	1	0.01771	4_1054790_SNP	1
FBgn0265255	25	2	1	0.01789	2L_21800089_SNP	1
FBgn0036641	5	1	1	0.0181	3L_16573520_SNP	1
FBgn0031094	1	1	1	0.01826	X_20065437_SNP	1
FBgn0053537	23	10	5	0.01836	2R_20260586_SNP|2R_20261339_SNP|2R_20261302_SNP|2R_20262404_SNP|2R_20260734_SNP	1
FBgn0036372	32	2	1	0.01838	3L_13478687_SNP	1
FBgn0030914	121	17	5	0.01845	X_18252257_DEL|X_18252738_DEL|X_18252654_SNP|X_18253681_SNP|X_18254556_SNP	1
FBgn0035971	56	4	4	0.01851	3L_9243376_SNP|3L_9243749_SNP|3L_9244002_SNP|3L_9243404_SNP	1
FBgn0015381	514	81	5	0.01859	2L_5927912_SNP|2L_5933122_SNP|2L_5938273_SNP|2L_5927893_SNP|2L_5933762_SNP	1
FBgn0263851	4	2	1	0.01865	4_86448_SNP	1
FBgn0023416	92	3	1	0.01872	2L_21641706_DEL	1
FBgn0035147	117	11	1	0.01872	3L_648627_SNP	1
FBgn0052553	51	1	1	0.01872	X_18021551_INS	1
FBgn0262413	9	3	1	0.01876	2L_16699014_SNP	1
FBgn0262511	176	24	5	0.01878	2R_12218440_SNP|2R_12219971_SNP|2R_12221701_SNP|2R_12219488_SNP|2R_12220038_SNP	1
FBgn0003660	133	2	1	0.01878	2R_6140731_SNP	1
FBgn0030764	31	1	1	0.01882	X_16523735_SNP	1
FBgn0051497	76	1	1	0.01906	3R_12249851_SNP	1
FBgn0262874	10	3	1	0.01909	X_18033549_SNP	1
FBgn0025739	48	14	5	0.01924	X_4533152_SNP|X_4531074_SNP|X_4532254_SNP|X_4531489_SNP|X_4532314_SNP	1
FBgn0032798	54	1	1	0.01926	2L_19524830_SNP	1
FBgn0050431	32	8	5	0.01929	2R_2090321_SNP|2R_2093461_SNP|2R_2090941_SNP|2R_2093490_SNP|2R_2092894_SNP	1
FBgn0033423	32	3	2	0.01938	2R_5450412_SNP|2R_5452078_SNP	1
FBgn0039585	19	6	1	0.01938	3R_24311028_SNP	1
FBgn0262376	32	9	5	0.01938	3L_17308998_SNP|3L_17308356_SNP|3L_17307470_SNP|3L_17309096_SNP|3L_17308308_SNP	1
FBgn0051998	24	13	1	0.01942	4_225903_SNP	1
FBgn0259676	11	3	2	0.01949	3L_20354149_SNP|3L_20353297_SNP	1
FBgn0265166	17	2	1	0.01952	3R_8718034_SNP	1
FBgn0002565	71	10	5	0.01956	3L_12124078_SNP|3L_12122076_SNP|3L_12125015_SNP|3L_12123490_SNP|3L_12123283_SNP	1
FBgn0038404	129	5	2	0.01958	3R_12005127_SNP|3R_12005706_SNP	1
FBgn0035438	103	10	5	0.01961	3L_3326934_SNP|3L_3325906_SNP|3L_3327092_SNP|3L_3327198_SNP|3L_3326787_SNP	1
FBgn0024189	595	63	5	0.01963	2R_4691257_SNP|2R_4717523_SNP|2R_4707598_SNP|2R_4718986_SNP|2R_4717417_SNP	1
FBgn0031644	72	1	1	0.01973	2L_4891498_INS	1
FBgn0033499	17	4	1	0.01981	2R_6135256_SNP	1
FBgn0067052	13	1	1	0.01986	X_10482234_SNP	1
FBgn0028494	334	41	5	0.01989	2R_13598343_SNP|2R_13598637_SNP|2R_13595272_SNP|2R_13593382_SNP|2R_13595407_SNP	1
FBgn0036300	23	1	1	0.01989	3L_12528210_SNP	1
FBgn0040465	26	4	1	0.01989	2R_14016666_SNP	1
FBgn0085480	89	16	5	0.01989	3L_15684131_SNP|3L_15684926_SNP|3L_15681900_SNP|3L_15685324_SNP|3L_15684524_SNP	1
FBgn0026396	71	2	2	0.01996	2L_2057170_SNP|2L_2057244_SNP	1
FBgn0259151	127	2	1	0.02023	2L_16338706_SNP	1
FBgn0038739	4	1	1	0.02024	3R_15690771_SNP	1
FBgn0050468	60	1	1	0.02042	2R_11393678_SNP	1
FBgn0051249	41	25	2	0.02042	3R_13511551_SNP|3R_13513012_SNP	1
FBgn0264980	20	2	2	0.02045	2R_1956624_SNP|2R_1957547_SNP	1
FBgn0039741	26	12	5	0.0205	3R_25873501_SNP|3R_25874136_SNP|3R_25872407_SNP|3R_25874092_SNP|3R_25872393_SNP	1
FBgn0085432	91	36	3	0.02053	4_95426_SNP|4_125765_SNP|4_91393_SNP	1
FBgn0039029	36	12	3	0.02061	3R_18670948_SNP|3R_18670507_SNP|3R_18672876_SNP	1
FBgn0262360	56	1	1	0.02063	2R_9487364_SNP	1
FBgn0038400	10	1	1	0.02066	3R_11972603_SNP	1
FBgn0052106	154	37	5	0.02069	3L_12771401_SNP|3L_12770445_SNP|3L_12770645_SNP|3L_12767340_SNP|3L_12769251_SNP	1
FBgn0039417	24	1	1	0.02071	3R_22014589_SNP	1
FBgn0033589	24	3	1	0.02074	2R_7122920_SNP	1
FBgn0030786	22	4	2	0.02077	X_16678180_SNP|X_16678516_SNP	1
FBgn0038293	125	43	5	0.02082	3R_10972941_SNP|3R_10968662_SNP|3R_10973926_SNP|3R_10969941_SNP|3R_10973315_SNP	1
FBgn0028411	2	2	1	0.02085	2R_19699427_SNP	1
FBgn0026582	40	8	3	0.0209	2R_17034653_SNP|2R_17034036_SNP|2R_17034387_SNP	1
FBgn0025571	77	3	1	0.02093	3R_13369231_SNP	1
FBgn0051410	3	1	1	0.02093	3R_5880414_SNP	1
FBgn0063923	2	1	1	0.02093	3L_217348_SNP	1
FBgn0031857	446	50	5	0.02098	2L_6771588_SNP|2L_6771935_SNP|2L_6771996_SNP|2L_6771118_SNP|2L_6760989_SNP	1
FBgn0035414	15	1	1	0.02109	3L_3191981_SNP	1
FBgn0264273	922	69	5	0.02112	2R_12301745_SNP|2R_12280134_SNP|2R_12298353_SNP|2R_12301782_SNP|2R_12279053_DEL	1
FBgn0001941	37	4	2	0.02115	2L_5986296_SNP|2L_5988802_SNP	1
FBgn0032805	26	2	1	0.02121	2L_19547190_SNP	1
FBgn0064237	113	11	5	0.02138	2R_14282312_SNP|2R_14281092_SNP|2R_14281026_SNP|2R_14280878_SNP|2R_14280367_SNP	1
FBgn0032922	4	1	1	0.0214	2L_21158247_SNP	1
FBgn0031562	34	1	1	0.02146	2L_3697193_SNP	1
FBgn0035829	17	3	2	0.02146	3L_7969311_SNP|3L_7969216_SNP	1
FBgn0086041	4	1	1	0.02155	2L_21143868_SNP	1
FBgn0004435	212	35	5	0.02158	2R_8502479_SNP|2R_8504900_DEL|2R_8503290_SNP|2R_8508596_SNP|2R_8509506_DEL	1
FBgn0001285	19	2	2	0.02167	2R_4580065_SNP|2R_4580459_SNP	1
FBgn0038407	70	4	1	0.02178	3R_12025330_SNP	1
FBgn0085325	20	2	1	0.02178	3R_25548278_SNP	1
FBgn0011642	14	2	2	0.02199	4_1083915_SNP|4_1080750_SNP	1
FBgn0033934	41	1	1	0.02202	2R_10297013_SNP	1
FBgn0260004	118	8	5	0.02211	3R_16993711_SNP|3R_16991222_INS|3R_16993208_SNP|3R_16993778_SNP|3R_16992563_SNP	1
FBgn0038491	20	6	3	0.02215	3R_12978188_SNP|3R_12978630_SNP|3R_12978634_SNP	1
FBgn0031546	77	19	5	0.02233	2L_3520671_SNP|2L_3521358_SNP|2L_3520738_SNP|2L_3521679_SNP|2L_3521087_SNP	1
FBgn0260968	21	2	1	0.02236	3L_8063912_SNP	1
FBgn0033473	33	13	2	0.02252	2R_5915172_SNP|2R_5917183_SNP	1
FBgn0030429	38	4	1	0.02261	X_12749361_SNP	1
FBgn0030552	30	10	2	0.02265	X_14120121_SNP|X_14120885_SNP	1
FBgn0037098	39	2	1	0.02278	3L_21544562_SNP	1
FBgn0020277	8	1	1	0.02281	3L_19598539_SNP	1
FBgn0038252	13	3	1	0.02281	3R_10489573_SNP	1
FBgn0028703	98	19	5	0.02284	2L_6679913_SNP|2L_6680118_SNP|2L_6683200_SNP|2L_6683647_SNP|2L_6681273_INS	1
FBgn0036101	166	27	5	0.02284	3L_10687538_SNP|3L_10687695_SNP|3L_10687995_SNP|3L_10687949_SNP|3L_10689746_SNP	1
FBgn0029943	98	18	3	0.02284	X_7213908_SNP|X_7215321_SNP|X_7217511_SNP	1
FBgn0053797	1	1	1	0.02287	4_863911_SNP	1
FBgn0030595	42	1	1	0.02291	X_14804209_SNP	1
FBgn0030608	52	24	3	0.02307	X_14965396_SNP|X_14964512_SNP|X_14969884_SNP	1
FBgn0037985	52	3	1	0.02331	3R_7861680_SNP	1
FBgn0035437	151	13	5	0.02355	3L_3326934_SNP|3L_3325906_SNP|3L_3327092_SNP|3L_3327198_SNP|3L_3324655_SNP	1
FBgn0086656	13	2	1	0.02355	2R_5029863_SNP	1
FBgn0005586	91	17	5	0.02369	2R_6611479_SNP|2R_6609472_SNP|2R_6610193_SNP|2R_6608812_SNP|2R_6616133_SNP	1
FBgn0030592	395	32	5	0.02369	X_14785348_SNP|X_14783638_SNP|X_14788637_DEL|X_14785356_SNP|X_14785274_SNP	1
FBgn0036254	68	28	5	0.02372	3L_12127137_SNP|3L_12127177_SNP|3L_12129309_SNP|3L_12128469_SNP|3L_12128328_SNP	1
FBgn0038529	28	2	2	0.02372	3R_13446938_SNP|3R_13447403_SNP	1
FBgn0262468	231	13	5	0.02386	3R_15047354_SNP|3R_15047595_SNP|3R_15047312_SNP|3R_15047582_SNP|3R_15047591_SNP	1
FBgn0033541	47	3	2	0.02415	2R_6538159_SNP|2R_6538218_SNP	1
FBgn0053116	34	1	1	0.02415	2L_19535536_SNP	1
FBgn0029664	44	9	4	0.02419	X_3377652_SNP|X_3376944_SNP|X_3377460_SNP|X_3378072_SNP	1
FBgn0033629	49	5	5	0.02426	2R_7266548_SNP|2R_7266597_SNP|2R_7266443_SNP|2R_7266540_SNP|2R_7266842_SNP	1
FBgn0031420	85	2	1	0.0243	2L_2378325_SNP	1
FBgn0042126	42	3	1	0.02441	2L_12034656_SNP	1
FBgn0028515	33	10	2	0.02448	2L_16257940_DEL|2L_16258204_SNP	1
FBgn0028669	45	5	2	0.02448	2R_14796694_SNP|2R_14797150_SNP	1
FBgn0261055	63	33	4	0.02452	2L_5942852_SNP|2L_5942042_SNP|2L_5943154_SNP|2L_5941839_SNP	1
FBgn0031183	53	36	1	0.02456	X_21845564_SNP	1
FBgn0030692	7	1	1	0.0246	X_15682498_SNP	1
FBgn0260946	51	8	3	0.02471	3R_21877353_SNP|3R_21878231_SNP|3R_21877224_SNP	1
FBgn0030039	44	9	5	0.02475	X_8335332_SNP|X_8335768_SNP|X_8335578_SNP|X_8336445_INS|X_8337054_SNP	1
FBgn0039932	52	4	2	0.02475	4_984791_SNP|4_988326_SNP	1
FBgn0264002	368	37	5	0.02475	3L_2294717_SNP|3L_2293647_SNP|3L_2287657_SNP|3L_2295005_SNP|3L_2283557_DEL	1
FBgn0027783	40	8	2	0.02483	2R_10737874_DEL|2R_10738221_SNP	1
FBgn0265000	44	9	5	0.02483	2L_16629322_SNP|2L_16628468_SNP|2L_16629947_SNP|2L_16627921_SNP|2L_16629127_SNP	1
FBgn0034867	11	3	3	0.02498	2R_19363623_SNP|2R_19363518_SNP|2R_19363594_SNP	1
FBgn0035423	26	3	1	0.02498	3L_3224278_SNP	1
FBgn0036953	15	4	1	0.02498	3L_20214295_SNP	1
FBgn0005666	66	7	2	0.02506	4_773926_SNP|4_775651_SNP	1
FBgn0003248	47	3	2	0.02518	3R_14726360_SNP|3R_14726388_SNP	1
FBgn0032801	36	2	2	0.02522	2L_19527476_SNP|2L_19527710_SNP	1
FBgn0263248	40	2	1	0.0253	3L_11573594_SNP	1
FBgn0017418	40	1	1	0.02534	X_18028558_SNP	1
FBgn0031299	574	42	5	0.02534	2L_1090401_SNP|2L_1090942_SNP|2L_1091712_SNP|2L_1092240_SNP|2L_1091326_SNP	1
FBgn0032217	53	1	1	0.02534	2L_10317468_SNP	1
FBgn0051644	50	1	1	0.02534	2L_5818395_SNP	1
FBgn0037073	18	10	4	0.02542	3L_21328906_SNP|3L_21327839_SNP|3L_21328967_SNP|3L_21328289_SNP	1
FBgn0038088	92	1	1	0.02542	3R_8684476_SNP	1
FBgn0052137	685	75	5	0.02542	3L_13950611_INS|3L_13937267_SNP|3L_13935202_SNP|3L_13950406_SNP|3L_13937296_SNP	1
FBgn0261556	365	73	5	0.02542	3L_20179891_SNP|3L_20188020_SNP|3L_20188448_SNP|3L_20176535_SNP|3L_20187175_SNP	1
FBgn0052695	23	1	1	0.02546	X_9767684_SNP	1
FBgn0052436	43	6	3	0.0255	3L_21345677_SNP|3L_21342701_SNP|3L_21337591_SNP	1
FBgn0001325	122	7	1	0.0255	2R_21113765_SNP	1
FBgn0032373	126	2	1	0.02562	2L_11739062_SNP	1
FBgn0261243	153	4	1	0.02566	3L_1503203_SNP	1
FBgn0036259	206	50	5	0.0257	3L_12156104_SNP|3L_12156980_SNP|3L_12156696_SNP|3L_12155245_SNP|3L_12153074_SNP	1
FBgn0052773	3203	166	5	0.0257	X_4385442_SNP|X_4329092_DEL|X_4380921_SNP|X_4419060_SNP|X_4385494_SNP	1
FBgn0032924	4	2	1	0.02583	2L_21162709_SNP	1
FBgn0002576	344	23	5	0.02591	X_9184554_SNP|X_9178920_SNP|X_9188681_SNP|X_9198459_SNP|X_9184156_SNP	1
FBgn0020378	365	47	5	0.02595	X_9640945_SNP|X_9637721_SNP|X_9648210_SNP|X_9640942_SNP|X_9630526_SNP	1
FBgn0029798	23	1	1	0.02604	X_5642979_SNP	1
FBgn0042696	26	11	2	0.02604	4_294590_SNP|4_292925_SNP	1
FBgn0037110	9	1	1	0.02612	3L_21629670_SNP	1
FBgn0025740	9	7	2	0.02625	4_62905_SNP|4_62622_SNP	1
FBgn0037974	22	8	1	0.02625	3R_7807192_SNP	1
FBgn0065098	28	2	1	0.02625	3R_19555590_SNP	1
FBgn0047199	54	6	3	0.02634	3R_9773979_SNP|3R_9773878_SNP|3R_9774946_SNP	1
FBgn0019940	34	6	5	0.02647	3R_11309885_SNP|3R_11310023_SNP|3R_11310268_INS|3R_11308834_SNP|3R_11309933_SNP	1
FBgn0051128	35	1	1	0.02647	3R_20294990_SNP	1
FBgn0033868	57	8	5	0.02651	2R_9667866_SNP|2R_9667642_SNP|2R_9668339_SNP|2R_9667929_SNP|2R_9664820_SNP	1
FBgn0263330	5	1	1	0.02656	2L_14613586_SNP	1
FBgn0262307	39	1	1	0.0266	2R_12783734_SNP	1
FBgn0263077	391	53	5	0.02664	2R_3535756_SNP|2R_3537032_SNP|2R_3535477_SNP|2R_3520938_SNP|2R_3519630_SNP	1
FBgn0264431	5	2	2	0.02673	3R_11494332_SNP|3R_11494220_SNP	1
FBgn0039159	4	4	1	0.02678	3R_19989313_INS	1
FBgn0033985	72	17	5	0.02687	2R_10829271_SNP|2R_10829783_SNP|2R_10830867_SNP|2R_10831515_SNP|2R_10831770_SNP	1
FBgn0031762	208	24	5	0.02691	2L_6010673_SNP|2L_6012038_SNP|2L_6011540_SNP|2L_6009821_SNP|2L_6007929_SNP	1
FBgn0036235	58	6	2	0.02691	3L_11980950_SNP|3L_11980446_SNP	1
FBgn0036331	22	3	1	0.02719	3L_13001297_SNP	1
FBgn0051354	6	3	1	0.02719	3R_8327764_SNP	1
FBgn0032400	13	4	2	0.02723	2L_12046359_SNP|2L_12046022_SNP	1
FBgn0086370	118	10	5	0.02728	3R_12023256_SNP|3R_12017139_SNP|3R_12022931_SNP|3R_12022529_SNP|3R_12014548_SNP	1
FBgn0002778	157	2	2	0.02733	3L_14980333_SNP|3L_14978921_SNP	1
FBgn0005614	277	37	5	0.02733	2R_5640666_SNP|2R_5649717_SNP|2R_5651919_SNP|2R_5643255_SNP|2R_5642350_SNP	1
FBgn0029756	41	7	5	0.02742	X_5221812_SNP|X_5221603_SNP|X_5221777_SNP|X_5222071_SNP|X_5223597_SNP	1
FBgn0024811	13	6	2	0.02756	4_232095_SNP|4_231405_SNP	1
FBgn0051806	24	1	1	0.02761	2L_16985936_SNP	1
FBgn0030336	104	6	2	0.02775	X_11707698_SNP|X_11706052_SNP	1
FBgn0033551	25	1	1	0.0278	2R_6702669_SNP	1
FBgn0039902	12	9	2	0.02785	4_334759_SNP|4_331884_SNP	1
FBgn0264839	10	2	1	0.02785	3R_16653270_SNP	1
FBgn0034143	209	39	5	0.02795	2R_12492196_SNP|2R_12492190_SNP|2R_12487058_SNP|2R_12492570_SNP|2R_12492855_DEL	1
FBgn0033234	38	3	2	0.02809	2R_3814240_SNP|2R_3814300_SNP	1
FBgn0037298	12	2	1	0.02814	3R_1049336_SNP	1
FBgn0024754	88	2	1	0.02819	2R_11453771_SNP	1
FBgn0037807	24	6	2	0.02824	3R_6137504_SNP|3R_6135425_SNP	1
FBgn0261016	137	37	5	0.02824	2R_5485263_SNP|2R_5483423_SNP|2R_5478001_SNP|2R_5476344_SNP|2R_5487169_SNP	1
FBgn0033932	253	34	5	0.02855	2R_10271418_SNP|2R_10271314_SNP|2R_10271692_DEL|2R_10270078_SNP|2R_10270444_SNP	1
FBgn0052133	86	2	1	0.0286	3L_14020957_SNP	1
FBgn0015773	859	65	5	0.02865	X_14518598_SNP|X_14543085_SNP|X_14516463_SNP|X_14522614_SNP|X_14506797_SNP	1
FBgn0036121	56	7	1	0.0287	3L_11062819_SNP	1
FBgn0036255	12	5	1	0.02875	3L_12130653_SNP	1
FBgn0038536	10	3	3	0.02885	3R_13509301_SNP|3R_13508759_SNP|3R_13509342_SNP	1
FBgn0038686	60	9	4	0.02891	3R_15005420_SNP|3R_15005416_SNP|3R_15005956_SNP|3R_15005914_SNP	1
FBgn0039376	37	7	2	0.02891	3R_21642357_SNP|3R_21642198_SNP	1
FBgn0262688	28	1	1	0.02891	2L_20638838_SNP	1
FBgn0265313	18	1	1	0.02901	2R_5028551_SNP	1
FBgn0263040	55	5	2	0.02906	3R_11461326_SNP|3R_11460227_INS	1
FBgn0036725	246	39	5	0.02907	3L_17433692_SNP|3L_17432136_SNP|3L_17433801_INS|3L_17445794_SNP|3L_17435823_SNP	1
FBgn0003511	17	1	1	0.02912	3R_25866743_SNP	1
FBgn0041102	11	8	2	0.02912	3R_25863501_SNP|3R_25863137_SNP	1
FBgn0035402	48	1	1	0.02922	3L_3146053_SNP	1
FBgn0262374	29	15	5	0.02922	2L_8258294_SNP|2L_8258702_SNP|2L_8258332_SNP|2L_8258165_SNP|2L_8258112_SNP	1
FBgn0263401	13	1	1	0.02922	3R_23266269_SNP	1
FBgn0023174	17	4	1	0.02928	3L_14994383_SNP	1
FBgn0010263	180	18	5	0.02938	2L_2959562_SNP|2L_2959527_SNP|2L_2958922_SNP|2L_2963833_SNP|2L_2955735_SNP	1
FBgn0003732	23	2	1	0.02949	2L_19447672_DEL	1
FBgn0002716	26	3	1	0.0296	2R_15347801_SNP	1
FBgn0032627	611	95	5	0.02971	2L_17162685_SNP|2L_17135027_SNP|2L_17152837_SNP|2L_17132841_SNP|2L_17164694_SNP	1
FBgn0027654	267	55	5	0.02988	3R_26346659_SNP|3R_26351582_SNP|3R_26349977_SNP|3R_26344578_SNP|3R_26346974_SNP	1
FBgn0035521	18	10	3	0.02993	3L_4263177_DEL|3L_4263319_SNP|3L_4263205_SNP	1
FBgn0038223	112	1	1	0.02993	3R_10147373_SNP	1
FBgn0038350	62	25	4	0.02999	3R_11379202_SNP|3R_11374572_SNP|3R_11375420_SNP|3R_11375700_SNP	1
FBgn0038486	40	9	5	0.02999	3R_12965797_SNP|3R_12964705_SNP|3R_12965644_SNP|3R_12965615_SNP|3R_12965138_SNP	1
FBgn0015299	3	1	1	0.03022	2L_8211502_SNP	1
FBgn0053267	16	1	1	0.03039	3L_11565768_SNP	1
FBgn0262125	7	1	1	0.03039	3R_1475098_SNP	1
FBgn0050350	34	1	1	0.03051	2R_4714959_SNP	1
FBgn0263528	24	3	2	0.03064	2L_10742352_SNP|2L_10742556_SNP	1
FBgn0035449	50	1	1	0.03074	3L_3468424_SNP	1
FBgn0032163	71	2	2	0.0308	2L_9924842_SNP|2L_9924575_SNP	1
FBgn0002787	22	14	4	0.03092	2R_20290222_SNP|2R_20291845_SNP|2R_20290315_SNP|2R_20291930_SNP	1
FBgn0029795	71	41	5	0.03092	X_5626868_SNP|X_5626729_SNP|X_5629347_SNP|X_5628632_SNP|X_5628708_INS	1
FBgn0260933	158	17	5	0.03098	2L_556425_SNP|2L_558479_SNP|2L_557286_SNP|2L_555222_SNP|2L_553626_SNP	1
FBgn0263490	469	49	5	0.03116	3R_20417397_SNP|3R_20440032_SNP|3R_20442776_SNP|3R_20428345_SNP|3R_20447927_SNP	1
FBgn0260874	25	2	1	0.0314	3L_19792415_SNP	1
FBgn0250903	32	1	1	0.03147	2L_8525367_DEL	1
FBgn0038224	19	7	2	0.03153	3R_10152783_SNP|3R_10152931_SNP	1
FBgn0050338	61	14	5	0.03153	2R_5485263_SNP|2R_5483423_SNP|2R_5483711_SNP|2R_5486542_SNP|2R_5481966_SNP	1
FBgn0031725	446	32	5	0.03165	2L_5613850_SNP|2L_5614204_SNP|2L_5613212_SNP|2L_5618556_DEL|2L_5616192_SNP	1
FBgn0035422	34	10	3	0.03165	3L_3221500_SNP|3L_3222446_SNP|3L_3221043_INS	1
FBgn0052603	44	1	1	0.03165	X_14078199_SNP	1
FBgn0065051	2	1	1	0.03165	3L_15127687_SNP	1
FBgn0083961	14	3	1	0.03165	2L_4965947_SNP	1
FBgn0262003	14	6	2	0.03165	3R_13239188_SNP|3R_13238606_DEL	1
FBgn0035181	39	6	3	0.03182	3L_1035548_SNP|3L_1034947_SNP|3L_1036022_SNP	1
FBgn0052141	93	22	5	0.03184	3L_14197669_SNP|3L_14196798_SNP|3L_14198206_SNP|3L_14198015_SNP|3L_14196133_SNP	1
FBgn0030514	41	9	5	0.0319	X_13616100_SNP|X_13613997_SNP|X_13616015_SNP|X_13614066_SNP|X_13615338_SNP	1
FBgn0032626	36	13	5	0.032	2L_17087862_SNP|2L_17088370_SNP|2L_17089984_SNP|2L_17088712_SNP|2L_17087426_DEL	1
FBgn0004867	26	1	1	0.03206	2L_9896384_SNP	1
FBgn0010438	29	6	1	0.03206	3R_12031715_SNP	1
FBgn0032768	30	1	1	0.03232	2L_19298829_SNP	1
FBgn0030038	47	16	3	0.03239	X_8332773_SNP|X_8332813_SNP|X_8334184_SNP	1
FBgn0039929	7	3	1	0.03249	4_1050330_SNP	1
FBgn0264823	9	3	2	0.03249	4_1049669_SNP|4_1048778_SNP	1
FBgn0010114	240	31	5	0.03255	2R_5134457_SNP|2R_5123806_SNP|2R_5117056_SNP|2R_5124871_SNP|2R_5117347_SNP	1
FBgn0263405	36	2	1	0.03259	3R_15114654_SNP	1
FBgn0003744	14	1	1	0.03265	3L_19825629_SNP	1
FBgn0024196	7	3	1	0.03272	2R_13344100_SNP	1
FBgn0051697	15	1	1	0.03292	2L_19535536_SNP	1
FBgn0028984	63	4	1	0.03299	3R_11029392_SNP	1
FBgn0038261	71	9	4	0.03302	3R_10625497_SNP|3R_10624859_SNP|3R_10625753_SNP|3R_10625702_SNP	1
FBgn0040355	60	3	2	0.03302	X_2786993_SNP|X_2784001_SNP	1
FBgn0038090	47	10	1	0.03309	3R_8737748_SNP	1
FBgn0030966	45	11	5	0.03309	X_18740915_SNP|X_18741059_SNP|X_18741980_SNP|X_18741394_SNP|X_18742094_SNP	1
FBgn0028397	91	1	1	0.03313	X_15973337_DEL	1
FBgn0034572	74	1	1	0.03313	2R_16899568_SNP	1
FBgn0011862	28	1	1	0.03316	2L_14517450_SNP	1
FBgn0053647	42	2	1	0.03316	3L_19229071_SNP	1
FBgn0015584	37	1	1	0.0332	2R_12637562_SNP	1
FBgn0037520	21	1	1	0.0332	3R_3628506_SNP	1
FBgn0038476	103	19	5	0.0332	3R_12906123_SNP|3R_12907485_SNP|3R_12908638_SNP|3R_12908592_SNP|3R_12907399_SNP	1
FBgn0086610	47	4	2	0.03323	3R_20204267_DEL|3R_20203660_SNP	1
FBgn0029894	18	2	1	0.0333	X_6590589_SNP	1
FBgn0029858	17	5	3	0.03354	X_6185408_SNP|X_6185523_SNP|X_6185595_SNP	1
FBgn0030217	25	1	1	0.03365	X_10492294_SNP	1
FBgn0265305	52	5	2	0.03376	2R_4655678_SNP|2R_4655745_DEL	1
FBgn0027529	76	14	3	0.03379	2R_16207027_SNP|2R_16207500_SNP|2R_16211108_SNP	1
FBgn0029893	15	4	3	0.03383	X_6588893_SNP|X_6586082_SNP|X_6583757_SNP	1
FBgn0038133	28	1	1	0.03383	3R_9116178_SNP	1
FBgn0024248	85	9	5	0.03386	2L_10243518_SNP|2L_10246197_SNP|2L_10243313_SNP|2L_10243120_SNP|2L_10242925_SNP	1
FBgn0050460	443	10	5	0.03393	2R_12971842_SNP|2R_12972080_SNP|2R_12968048_SNP|2R_12971105_SNP|2R_12970221_SNP	1
FBgn0085408	886	122	5	0.03393	2R_10218531_SNP|2R_10221274_SNP|2R_10218373_SNP|2R_10219495_SNP|2R_10227738_SNP	1
FBgn0264821	11	2	1	0.03401	4_902262_SNP	1
FBgn0036595	51	6	2	0.03419	3L_16281796_SNP|3L_16281677_SNP	1
FBgn0037070	9	1	1	0.03422	3L_21294877_INS	1
FBgn0001942	50	7	4	0.03426	2L_5983985_SNP|2L_5983898_SNP|2L_5983966_SNP|2L_5981626_SNP	1
FBgn0020907	90	2	1	0.0343	3R_12402942_INS	1
FBgn0047135	14	8	3	0.0343	3L_3197824_SNP|3L_3198806_SNP|3L_3198710_INS	1
FBgn0250827	5	2	2	0.03433	2R_4250222_SNP|2R_4249885_SNP	1
FBgn0050054	85	12	5	0.03437	2R_8512393_SNP|2R_8511926_SNP|2R_8511408_SNP|2R_8513039_SNP|2R_8512342_SNP	1
FBgn0037069	13	3	1	0.03445	3L_21294804_SNP	1
FBgn0031357	28	6	2	0.03448	2L_1711262_SNP|2L_1710803_SNP	1
FBgn0250867	682	86	5	0.03448	2L_21033767_SNP|2L_20973935_SNP|2L_20975962_SNP|2L_20966392_SNP|2L_20983762_SNP	1
FBgn0038170	21	2	2	0.03452	3R_9520384_SNP|3R_9519849_SNP	1
FBgn0264843	11	1	1	0.03452	3L_15869519_SNP	1
FBgn0040778	12	1	1	0.03456	2R_3955194_SNP	1
FBgn0032120	763	47	5	0.03459	2L_9511477_SNP|2L_9508608_SNP|2L_9500349_SNP|2L_9507144_SNP|2L_9503428_SNP	1
FBgn0038527	16	1	1	0.03463	3R_13444223_SNP	1
FBgn0032169	14	1	1	0.03471	2L_9954508_SNP	1
FBgn0034168	22	6	1	0.0349	2R_12833726_SNP	1
FBgn0036607	64	6	3	0.03493	3L_16315869_SNP|3L_16315902_SNP|3L_16315977_DEL	1
FBgn0263744	15	1	1	0.03493	2L_16700215_SNP	1
FBgn0043577	16	1	1	0.03497	3L_16720047_SNP	1
FBgn0030359	2	1	1	0.03501	X_11885323_SNP	1
FBgn0262378	17	7	4	0.03501	3R_5917754_SNP|3R_5916394_SNP|3R_5916796_INS|3R_5917880_SNP	1
FBgn0038179	61	3	1	0.03513	3R_9591805_INS	1
FBgn0029987	4	1	1	0.03516	X_7850306_SNP	1
FBgn0040294	27	5	3	0.03516	2R_13459369_SNP|2R_13459591_SNP|2R_13457947_SNP	1
FBgn0259214	78	36	2	0.0352	4_356779_SNP|4_364428_SNP	1
FBgn0261833	14	1	1	0.03524	3R_22150509_SNP	1
FBgn0028920	40	3	2	0.03524	2L_13844605_SNP|2L_13845073_SNP	1
FBgn0051849	42	1	1	0.03524	2L_13182132_SNP	1
FBgn0031379	52	3	1	0.03532	2L_1983506_SNP	1
FBgn0038507	44	23	4	0.0354	3R_13237696_SNP|3R_13238472_SNP|3R_13237704_SNP|3R_13238097_SNP	1
FBgn0034501	120	10	4	0.03548	2R_16198245_SNP|2R_16198323_SNP|2R_16198113_SNP|2R_16199440_SNP	1
FBgn0001269	851	89	5	0.03556	2R_7392759_SNP|2R_7388115_SNP|2R_7393068_SNP|2R_7392846_SNP|2R_7392230_SNP	1
FBgn0032913	16	2	1	0.03556	2L_21089875_SNP	1
FBgn0034472	6	4	1	0.03596	2R_15602336_SNP	1
FBgn0086448	24	1	1	0.03596	X_16254441_SNP	1
FBgn0264348	3	2	2	0.036	2L_18773629_SNP|2L_18773521_SNP	1
FBgn0032077	82	21	4	0.03616	2L_8942660_SNP|2L_8941793_SNP|2L_8942183_SNP|2L_8943269_SNP	1
FBgn0038927	32	10	3	0.03616	3R_17858992_SNP|3R_17859336_SNP|3R_17858542_SNP	1
FBgn0032076	82	21	4	0.03616	2L_8942660_SNP|2L_8941793_SNP|2L_8942183_SNP|2L_8943269_SNP	1
FBgn0030272	5	2	1	0.03624	X_11038534_SNP	1
FBgn0032477	50	1	1	0.03624	2L_13182132_SNP	1
FBgn0028647	57	2	1	0.03645	3R_21163421_SNP	1
FBgn0034199	24	1	1	0.03645	2R_13023498_SNP	1
FBgn0031430	65	7	3	0.03649	2L_2516212_SNP|2L_2518801_DEL|2L_2518783_SNP	1
FBgn0052791	848	65	5	0.03666	X_3423231_SNP|X_3419692_INS|X_3419537_SNP|X_3421141_INS|X_3429160_INS	1
FBgn0034133	101	15	5	0.03682	2R_12384254_SNP|2R_12385233_SNP|2R_12383968_SNP|2R_12384973_SNP|2R_12384378_SNP	1
FBgn0031722	76	3	1	0.03695	2L_5579399_SNP	1
FBgn0032230	53	1	1	0.03695	2L_10366191_INS	1
FBgn0035762	43	9	2	0.03695	3L_7316700_SNP|3L_7318662_SNP	1
FBgn0054031	98	30	5	0.03695	3L_23169659_INS|3L_23179632_SNP|3L_23168727_SNP|3L_23175249_SNP|3L_23176377_DEL	1
FBgn0053539	31	1	1	0.03699	2R_17068040_SNP	1
FBgn0030788	29	5	1	0.03721	X_16681661_SNP	1
FBgn0264877	3	2	1	0.0373	2R_4045790_DEL	1
FBgn0038194	67	13	5	0.03738	3R_9854781_SNP|3R_9855212_SNP|3R_9855311_SNP|3R_9854753_SNP|3R_9857364_SNP	1
FBgn0033860	66	7	3	0.03743	2R_9487230_SNP|2R_9486649_SNP|2R_9487076_SNP	1
FBgn0265369	85	15	5	0.03743	2L_3615512_SNP|2L_3616488_SNP|2L_3615935_SNP|2L_3616535_SNP|2L_3615996_SNP	1
FBgn0029148	5	2	2	0.03756	3L_14794801_SNP|3L_14794430_SNP	1
FBgn0038189	71	4	3	0.0376	3R_9769815_SNP|3R_9771645_SNP|3R_9771556_DEL	1
FBgn0039233	5	4	2	0.03765	3R_20677130_SNP|3R_20676742_SNP	1
FBgn0030543	55	12	3	0.03769	X_14084288_SNP|X_14083583_SNP|X_14084788_SNP	1
FBgn0037665	13	1	1	0.03769	3R_5078065_SNP	1
FBgn0038205	99	1	1	0.03787	3R_9942092_SNP	1
FBgn0004190	24	12	1	0.03791	3R_20382856_SNP	1
FBgn0021768	41	4	3	0.03796	3L_16801194_DEL|3L_16801675_SNP|3L_16802262_SNP	1
FBgn0031530	769	82	5	0.0381	2L_3427281_SNP|2L_3418658_SNP|2L_3424490_SNP|2L_3424579_SNP|2L_3427140_SNP	1
FBgn0032593	222	44	5	0.0381	2L_16675802_SNP|2L_16675349_INS|2L_16665171_SNP|2L_16670681_SNP|2L_16665427_SNP	1
FBgn0039349	41	3	2	0.0381	3R_21450801_SNP|3R_21453592_SNP	1
FBgn0085459	9	1	1	0.0381	2R_3831490_SNP	1
FBgn0031424	523	39	5	0.03814	2L_2399689_SNP|2L_2399393_SNP|2L_2406710_SNP|2L_2406468_SNP|2L_2406350_SNP	1
FBgn0031435	34	1	1	0.03814	2L_2579113_SNP	1
FBgn0024997	72	1	1	0.03832	X_2605414_SNP	1
FBgn0011455	10	4	2	0.03851	3L_12130695_SNP|3L_12131152_SNP	1
FBgn0032066	122	2	2	0.0386	2L_8768025_SNP|2L_8765798_DEL	1
FBgn0035582	22	1	1	0.0386	3L_4897071_SNP	1
FBgn0036279	637	43	5	0.0386	3L_12367314_SNP|3L_12369632_SNP|3L_12370538_SNP|3L_12364544_SNP|3L_12368053_SNP	1
FBgn0032297	257	38	5	0.03865	2L_10752556_SNP|2L_10751660_SNP|2L_10748944_SNP|2L_10753204_INS|2L_10746202_SNP	1
FBgn0015316	51	20	4	0.03869	2L_8999548_SNP|2L_8998832_SNP|2L_8999903_SNP|2L_8999508_SNP	1
FBgn0033867	452	55	5	0.03869	2R_9667866_SNP|2R_9663646_SNP|2R_9667642_SNP|2R_9668339_SNP|2R_9662852_SNP	1
FBgn0263570	26	2	1	0.03869	3L_16023372_SNP	1
FBgn0035676	103	20	5	0.03879	3L_6072893_SNP|3L_6074571_SNP|3L_6073842_SNP|3L_6070509_SNP|3L_6073548_SNP	1
FBgn0031651	23	10	3	0.03883	2L_4944460_SNP|2L_4944872_SNP|2L_4944440_SNP	1
FBgn0053552	14	4	3	0.03883	2L_16683479_DEL|2L_16683196_SNP|2L_16684289_SNP	1
FBgn0050428	7	1	1	0.03893	2R_21141764_SNP	1
FBgn0032785	55	1	1	0.03898	2L_19456748_SNP	1
FBgn0037611	10	1	1	0.03898	3R_4504529_SNP	1
FBgn0085488	45	3	2	0.03931	2R_12712526_SNP|2R_12713591_SNP	1
FBgn0264776	38	5	2	0.03936	3R_11332860_SNP|3R_11334321_SNP	1
FBgn0040366	17	1	1	0.03946	X_1107508_SNP	1
FBgn0085205	53	11	5	0.03965	2L_4004364_SNP|2L_4004436_SNP|2L_4003897_SNP|2L_4004605_INS|2L_4003761_SNP	1
FBgn0037108	17	4	1	0.03985	3L_21619129_SNP	1
FBgn0039205	17	5	1	0.03985	3R_20356167_SNP	1
FBgn0035256	125	27	5	0.0399	3L_1672494_SNP|3L_1672559_SNP|3L_1672839_SNP|3L_1673122_SNP|3L_1673428_SNP	1
FBgn0043364	34	6	1	0.03995	2L_480068_SNP	1
FBgn0264607	70	27	4	0.04	4_1056615_SNP|4_1063264_SNP|4_1071651_SNP|4_1063395_SNP	1
FBgn0036979	11	5	2	0.04005	3L_20364660_SNP|3L_20364137_SNP	1
FBgn0262422	33	1	1	0.04005	3R_16678335_INS	1
FBgn0037926	31	2	1	0.04015	3R_7480288_SNP	1
FBgn0037670	11	1	1	0.0402	3R_5085332_SNP	1
FBgn0263832	23	1	1	0.0402	3L_4042958_SNP	1
FBgn0032549	77	1	1	0.04025	2L_14773279_SNP	1
FBgn0032966	22	1	1	0.0403	2L_21902975_SNP	1
FBgn0013279	3	1	1	0.04051	3R_8337236_SNP	1
FBgn0039900	83	38	3	0.04056	4_299187_SNP|4_318350_SNP|4_324620_SNP	1
FBgn0265275	121	30	5	0.04066	3R_5170405_INS|3R_5177229_SNP|3R_5182384_SNP|3R_5173018_SNP|3R_5177569_SNP	1
FBgn0032295	18	3	2	0.04082	2L_10739084_SNP|2L_10739882_SNP	1
FBgn0011648	382	39	5	0.04087	2L_3149719_SNP|2L_3151912_SNP|2L_3149473_SNP|2L_3153380_SNP|2L_3147818_SNP	1
FBgn0032870	4	2	2	0.04087	2L_20646987_SNP|2L_20645973_SNP	1
FBgn0041171	52	21	5	0.04092	3L_4254108_SNP|3L_4247243_SNP|3L_4252880_SNP|3L_4246834_SNP|3L_4254456_SNP	1
FBgn0029736	43	8	2	0.04113	X_4809959_SNP|X_4810478_SNP	1
FBgn0038191	34	3	2	0.04118	3R_9789630_SNP|3R_9787015_SNP	1
FBgn0036353	41	9	4	0.04134	3L_13379241_SNP|3L_13379267_SNP|3L_13381174_SNP|3L_13379920_SNP	1
FBgn0086911	2018	173	5	0.04145	X_4986248_DEL|X_4985691_SNP|X_4982515_SNP|X_5107578_SNP|X_5129153_SNP	1
FBgn0036333	61	4	3	0.04156	3L_13005675_SNP|3L_13005862_SNP|3L_13005022_SNP	1
FBgn0029719	55	9	5	0.04156	X_4546470_SNP|X_4547535_SNP|X_4546563_SNP|X_4545830_SNP|X_4546073_SNP	1
FBgn0031333	29	2	2	0.04167	2L_1353231_SNP|2L_1353453_SNP	1
FBgn0263709	50	9	5	0.04188	2R_13194770_SNP|2R_13195333_SNP|2R_13195307_SNP|2R_13195523_SNP|2R_13193580_SNP	1
FBgn0033247	21	2	1	0.04194	2R_3877620_SNP	1
FBgn0069354	40	6	4	0.04194	2L_10845738_SNP|2L_10845788_SNP|2L_10845780_SNP|2L_10847122_SNP	1
FBgn0010303	173	69	5	0.04205	X_12972493_SNP|X_12978714_SNP|X_12973056_SNP|X_12979238_SNP|X_12980441_SNP	1
FBgn0047038	72	9	4	0.04211	3L_10686785_DEL|3L_10686821_SNP|3L_10687187_SNP|3L_10686896_SNP	1
FBgn0000039	141	20	5	0.04233	3R_20312435_SNP|3R_20313010_SNP|3R_20316635_SNP|3R_20315162_SNP|3R_20310970_SNP	1
FBgn0032101	45	4	3	0.04233	2L_9166470_SNP|2L_9165741_SNP|2L_9166087_SNP	1
FBgn0039131	156	19	5	0.04233	3R_19770578_SNP|3R_19769599_SNP|3R_19770786_SNP|3R_19770128_SNP|3R_19773942_SNP	1
FBgn0038218	10	1	1	0.0425	3R_10087216_SNP	1
FBgn0053978	40	15	2	0.04261	4_190753_SNP|4_186535_SNP	1
FBgn0034859	127	19	5	0.04267	2R_19285566_SNP|2R_19287866_SNP|2R_19287782_SNP|2R_19288043_SNP|2R_19289473_SNP	1
FBgn0032639	29	1	1	0.04284	2L_17456423_SNP	1
FBgn0032968	25	2	1	0.04295	2L_21917509_SNP	1
FBgn0082946	2	1	1	0.04301	3L_1666896_INS	1
FBgn0040352	58	9	4	0.04307	X_2766354_SNP|X_2765353_SNP|X_2766755_SNP|X_2766962_SNP	1
FBgn0027786	1	1	1	0.04318	3L_186567_SNP	1
FBgn0031277	44	10	5	0.04336	2L_779191_SNP|2L_779042_SNP|2L_779135_SNP|2L_778691_SNP|2L_779765_SNP	1
FBgn0043791	25	9	4	0.04342	3R_5321900_SNP|3R_5321195_SNP|3R_5320110_SNP|3R_5322552_SNP	1
FBgn0260935	20	2	1	0.04348	3R_5069100_SNP	1
FBgn0035415	12	5	1	0.0436	3L_3197577_SNP	1
FBgn0051251	11	4	4	0.0436	3R_13509879_SNP|3R_13510590_SNP|3R_13510209_SNP|3R_13509752_SNP	1
FBgn0000018	38	2	2	0.04372	2L_10974151_SNP|2L_10973623_SNP	1
FBgn0003382	292	69	5	0.04378	2R_7224088_SNP|2R_7219915_SNP|2R_7214415_SNP|2R_7210921_SNP|2R_7221478_SNP	1
FBgn0040333	29	2	2	0.04396	X_2517874_SNP|X_2518612_MNP	1
FBgn0051464	6	1	1	0.04402	3R_4117340_SNP	1
FBgn0051634	191	32	5	0.04408	2L_6627955_SNP|2L_6631181_SNP|2L_6630793_SNP|2L_6630100_SNP|2L_6625544_DEL	1
FBgn0038347	56	32	4	0.04432	3R_11360804_SNP|3R_11362717_SNP|3R_11358486_SNP|3R_11357591_SNP	1
FBgn0259224	869	35	5	0.04444	3L_3493763_SNP|3L_3488263_SNP|3L_3493838_SNP|3L_3493805_SNP|3L_3489219_SNP	1
FBgn0028986	20	1	1	0.04451	2L_20838983_SNP	1
FBgn0039737	97	1	1	0.04451	3R_25840397_SNP	1
FBgn0033580	86	28	3	0.04476	2R_7033063_SNP|2R_7034559_SNP|2R_7033954_SNP	1
FBgn0037093	25	4	1	0.04482	3L_21511738_SNP	1
FBgn0030396	366	15	5	0.04488	X_12403029_SNP|X_12402616_SNP|X_12407345_SNP|X_12402257_SNP|X_12399623_SNP	1
FBgn0265338	27	5	2	0.04488	2R_5597419_SNP|2R_5597960_SNP	1
FBgn0039770	200	33	5	0.04533	3R_26262900_SNP|3R_26264262_SNP|3R_26265761_INS|3R_26269399_DEL|3R_26262856_SNP	1
FBgn0259215	62	3	1	0.04533	3R_16678335_INS	1
FBgn0029770	41	4	2	0.04558	X_5397231_SNP|X_5396463_SNP	1
FBgn0264871	9	1	1	0.04558	3R_18375846_SNP	1
FBgn0033519	38	4	2	0.04565	2R_6307618_SNP|2R_6308656_SNP	1
FBgn0035005	28	4	2	0.04571	2R_20334479_SNP|2R_20334725_SNP	1
FBgn0033027	122	27	5	0.04585	2R_1394236_SNP|2R_1395646_SNP|2R_1391606_DEL|2R_1390954_INS|2R_1395729_SNP	1
FBgn0032876	21	3	1	0.04591	2L_20679798_SNP	1
FBgn0086251	35	1	1	0.04591	2L_21147099_SNP	1
FBgn0035263	48	10	5	0.04591	3L_1724172_SNP|3L_1724921_SNP|3L_1725692_SNP|3L_1724953_SNP|3L_1724272_SNP	1
FBgn0000244	45	9	4	0.04598	3R_5355984_SNP|3R_5359045_SNP|3R_5359172_SNP|3R_5356412_SNP	1
FBgn0035690	66	6	1	0.04598	3L_6173692_SNP	1
FBgn0035704	90	37	5	0.04598	3L_6485798_SNP|3L_6487225_SNP|3L_6488479_SNP|3L_6487834_SNP|3L_6487447_SNP	1
FBgn0038473	51	20	5	0.04598	3R_12896862_SNP|3R_12898139_SNP|3R_12897264_SNP|3R_12896218_SNP|3R_12897467_SNP	1
FBgn0039925	66	3	2	0.04598	4_1180280_SNP|4_1169591_SNP	1
FBgn0004396	216	40	5	0.04611	3L_15534941_SNP|3L_15531162_SNP|3L_15537121_SNP|3L_15534213_SNP|3L_15532781_SNP	1
FBgn0263233	8	1	1	0.04611	2R_13343267_SNP	1
FBgn0038316	20	5	3	0.04631	3R_11144436_SNP|3R_11144490_SNP|3R_11145413_SNP	1
FBgn0038586	36	2	1	0.04638	3R_14051423_SNP	1
FBgn0086915	3	2	1	0.04638	3L_20810428_SNP	1
FBgn0264440	43	8	1	0.04638	2L_16863388_SNP	1
FBgn0051807	3	2	2	0.04638	2L_16681837_DEL|2L_16681828_SNP	1
FBgn0030676	3	1	1	0.04651	X_15627987_SNP	1
FBgn0034920	53	7	5	0.04651	2R_19774329_SNP|2R_19774450_SNP|2R_19774928_SNP|2R_19774615_SNP|2R_19775094_DEL	1
FBgn0010638	20	11	5	0.04658	2R_10506008_SNP|2R_10505936_SNP|2R_10506903_SNP|2R_10507235_SNP|2R_10505928_SNP	1
FBgn0032919	14	1	1	0.04672	2L_21143868_SNP	1
FBgn0030542	30	5	2	0.04678	X_14082704_SNP|X_14081424_SNP	1
FBgn0032005	55	1	1	0.04678	2L_8220776_SNP	1
FBgn0035520	12	3	1	0.04678	3L_4262500_DEL	1
FBgn0264711	149	29	5	0.04685	3L_21645787_SNP|3L_21638991_SNP|3L_21643623_SNP|3L_21647959_SNP|3L_21639185_SNP	1
FBgn0026393	14	1	1	0.04692	2R_3809727_SNP	1
FBgn0013307	38	2	2	0.04699	2R_3892265_SNP|2R_3893859_SNP	1
FBgn0039639	12	3	1	0.04699	3R_24964453_SNP	1
FBgn0038315	25	4	3	0.04706	3R_11141821_SNP|3R_11142958_SNP|3R_11143795_SNP	1
FBgn0264601	79	25	4	0.04713	3L_16010276_DEL|3L_16010305_SNP|3L_16009518_SNP|3L_16009682_SNP	1
FBgn0036837	87	3	2	0.04727	3L_18985031_SNP|3L_18990935_SNP	1
FBgn0265177	9	1	1	0.04741	2R_12083850_SNP	1
FBgn0003936	36	10	3	0.04748	2L_15751350_SNP|2L_15751716_SNP|2L_15751445_SNP	1
FBgn0024975	39	6	1	0.04769	X_2627041_SNP	1
FBgn0034667	70	2	2	0.04769	2R_17754292_SNP|2R_17751588_DEL	1
FBgn0036330	26	1	1	0.04769	3L_13001114_DEL	1
FBgn0003300	67	4	2	0.04776	X_20565596_SNP|X_20566655_SNP	1
FBgn0035928	67	1	1	0.04776	3L_8793180_SNP	1
FBgn0034921	10	1	1	0.04783	2R_19776434_SNP	1
FBgn0031853	97	1	1	0.0479	2L_6735716_SNP	1
FBgn0036218	64	17	5	0.0479	3L_11874342_SNP|3L_11871730_SNP|3L_11872810_SNP|3L_11873622_SNP|3L_11872416_SNP	1
FBgn0265152	15	3	2	0.04798	2L_227344_SNP|2L_229060_SNP	1
FBgn0031174	37	8	3	0.04805	X_21199366_SNP|X_21199423_SNP|X_21196970_SNP	1
FBgn0040256	53	11	4	0.04805	3R_6951855_SNP|3R_6951950_SNP|3R_6952337_SNP|3R_6955012_SNP	1
FBgn0262518	29	5	3	0.04805	3L_19860646_SNP|3L_19864000_SNP|3L_19860558_SNP	1
FBgn0034166	82	15	5	0.04812	2R_12769490_SNP|2R_12769513_SNP|2R_12771430_SNP|2R_12769619_SNP|2R_12768151_SNP	1
FBgn0051546	2	1	1	0.04812	3R_1461399_SNP	1
FBgn0261582	65	5	3	0.04812	2L_14007944_SNP|2L_14009391_SNP|2L_14009229_SNP	1
FBgn0035959	96	1	1	0.04827	3L_9061787_SNP	1
FBgn0051549	6	1	1	0.04827	3R_1458624_SNP	1
FBgn0038490	43	9	4	0.04841	3R_12977071_SNP|3R_12977197_SNP|3R_12976541_SNP|3R_12976317_SNP	1
FBgn0000359	10	7	3	0.04856	X_8374520_DEL|X_8373844_SNP|X_8374405_DEL	1
FBgn0031055	80	20	5	0.04856	X_19567458_SNP|X_19567541_SNP|X_19568346_SNP|X_19568353_SNP|X_19569293_SNP	1
FBgn0262467	18	3	1	0.04856	2L_4967840_SNP	1
FBgn0262167	111	26	5	0.04863	3R_20358338_SNP|3R_20357679_SNP|3R_20360782_SNP|3R_20360632_SNP|3R_20358140_SNP	1
FBgn0263983	573	49	5	0.04863	3R_14791321_SNP|3R_14785558_SNP|3R_14789737_INS|3R_14789287_SNP|3R_14788555_SNP	1
FBgn0039420	309	50	5	0.04871	3R_22095003_SNP|3R_22094242_SNP|3R_22099888_SNP|3R_22089217_SNP|3R_22092882_SNP	1
FBgn0033344	9	1	1	0.04871	2R_4795987_SNP	1
FBgn0026371	16	1	1	0.04878	3L_21506620_SNP	1
FBgn0032437	66	12	3	0.04885	2L_12453741_SNP|2L_12454867_SNP|2L_12454885_SNP	1
FBgn0035761	69	16	2	0.04885	3L_7314709_SNP|3L_7315758_SNP	1
FBgn0038017	43	3	1	0.04885	3R_8185624_SNP	1
FBgn0033879	31	4	1	0.04893	2R_9740734_SNP	1
FBgn0037530	34	3	2	0.04908	3R_3731439_SNP|3R_3732923_SNP	1
FBgn0039849	25	3	2	0.04916	3R_27286302_SNP|3R_27287037_SNP	1
FBgn0053547	781	86	5	0.04916	3R_13711604_SNP|3R_13707354_SNP|3R_13700709_DEL|3R_13707280_SNP|3R_13705467_SNP	1
FBgn0029932	117	9	5	0.04923	X_6965031_SNP|X_6964695_SNP|X_6965034_SNP|X_6962550_SNP|X_6966386_SNP	1
FBgn0033183	20	2	1	0.04931	2R_3384015_SNP	1
FBgn0033757	68	13	5	0.04938	2R_8516695_SNP|2R_8516455_SNP|2R_8518593_SNP|2R_8517008_DEL|2R_8518486_SNP	1
FBgn0033871	11	2	1	0.04946	2R_9713079_SNP	1
FBgn0262897	21	3	1	0.04977	3R_2731284_SNP	1
FBgn0015040	49	5	3	0.04977	2R_20518354_SNP|2R_20519712_SNP|2R_20517694_SNP	1
FBgn0031244	11	1	1	0.04984	2L_282823_SNP	1
FBgn0033225	15	3	1	0.04984	2R_3697923_SNP	1
FBgn0039777	34	2	1	0.04984	3R_26313946_SNP	1
FBgn0035518	24	11	3	0.04992	3L_4257732_SNP|3L_4258286_INS|3L_4258085_SNP	1
FBgn0051997	9	3	1	0.04992	4_175465_SNP	1
FBgn0262876	63	3	2	0.05008	2L_17706679_SNP|2L_17706385_SNP	1
FBgn0039405	27	7	1	0.05031	3R_21883743_SNP	1
FBgn0260224	27	7	1	0.05031	3R_21883743_SNP	1
FBgn0031745	542	74	5	0.05039	2L_5867252_SNP|2L_5864994_SNP|2L_5860166_SNP|2L_5863345_SNP|2L_5860297_SNP	1
FBgn0033658	14	3	2	0.05039	2R_7751038_SNP|2R_7750595_SNP	1
FBgn0039582	50	3	2	0.05039	3R_24179833_INS|3R_24177823_SNP	1
FBgn0004581	59	1	1	0.05071	2R_19746040_SNP	1
FBgn0028691	36	15	4	0.05071	3R_19557364_SNP|3R_19558508_SNP|3R_19557721_SNP|3R_19557427_SNP	1
FBgn0052409	34	10	5	0.05071	3L_5893223_SNP|3L_5892565_SNP|3L_5893869_SNP|3L_5892573_SNP|3L_5893787_SNP	1
FBgn0032401	21	1	1	0.05079	2L_12046493_SNP	1
FBgn0003134	26	2	1	0.05096	3R_20344921_SNP	1
FBgn0263934	548	62	5	0.05096	2R_2998199_SNP|2R_3009835_SNP|2R_3001783_SNP|2R_2995422_SNP|2R_3003241_SNP	1
FBgn0029711	43	9	5	0.05096	X_4441949_SNP|X_4441850_SNP|X_4439677_SNP|X_4442903_SNP|X_4439830_SNP	1
FBgn0034437	100	6	1	0.05104	2R_15254463_SNP	1
FBgn0053688	16	2	2	0.0512	3L_16193149_INS|3L_16193167_SNP	1
FBgn0263256	259	6	3	0.05136	2L_8152002_SNP|2L_8149402_SNP|2L_8151532_SNP	1
FBgn0264793	7	5	3	0.05145	4_297120_SNP|4_297252_SNP|4_297996_SNP	1
FBgn0028961	1428	131	5	0.0515	X_3522204_INS|X_3523848_SNP|X_3527756_SNP|X_3474315_INS|X_3525973_DEL	1
FBgn0030447	15	3	2	0.0515	X_12989151_SNP|X_12989692_SNP	1
FBgn0036681	32	5	3	0.0515	3L_16938454_SNP|3L_16937068_SNP|3L_16936942_SNP	1
FBgn0037772	23	3	2	0.0515	3R_5824500_SNP|3R_5825499_SNP	1
FBgn0020388	36	1	1	0.05153	3L_12516791_SNP	1
FBgn0026076	20	4	2	0.05153	X_15746000_SNP|X_15745375_SNP	1
FBgn0050503	11	1	1	0.05153	2R_3333079_SNP	1
FBgn0036495	46	18	5	0.05158	3L_15402073_SNP|3L_15401196_SNP|3L_15400109_SNP|3L_15400303_SNP|3L_15401677_SNP	1
FBgn0040922	27	5	2	0.05167	X_7318705_SNP|X_7317845_SNP	1
FBgn0036484	26	3	2	0.0517	3L_15137962_SNP|3L_15138822_SNP	1
FBgn0029681	156	37	5	0.05184	X_3782623_DEL|X_3781597_SNP|X_3779228_SNP|X_3780933_SNP|X_3780243_SNP	1
FBgn0035807	26	1	1	0.05186	3L_7646956_SNP	1
FBgn0085204	91	24	5	0.05193	2L_3399218_SNP|2L_3398864_SNP|2L_3399172_SNP|2L_3397981_SNP|2L_3398398_SNP	1
FBgn0264358	11	2	1	0.0521	2R_9671820_SNP	1
FBgn0028926	11	2	2	0.05212	2L_15008091_SNP|2L_15008355_SNP	1
FBgn0262369	24	3	2	0.05219	X_8887626_SNP|X_8888260_SNP	1
FBgn0029885	20	8	2	0.0522	X_6555534_SNP|X_6555113_SNP	1
FBgn0032997	20	7	2	0.0522	2R_505919_SNP|2R_507132_SNP	1
FBgn0039203	61	3	2	0.05228	3R_20351820_SNP|3R_20350931_SNP	1
FBgn0036817	135	38	2	0.05229	3L_18857287_SNP|3L_18858828_SNP	1
FBgn0038592	100	14	4	0.05236	3R_14094207_SNP|3R_14093114_SNP|3R_14093117_SNP|3R_14095931_SNP	1
FBgn0001987	273	17	5	0.05254	2L_15756968_SNP|2L_15756399_DEL|2L_15760383_SNP|2L_15761479_SNP|2L_15756282_SNP	1
FBgn0030269	15	4	1	0.05254	X_11032075_SNP	1
FBgn0032265	79	8	4	0.05254	2L_10533834_SNP|2L_10533558_SNP|2L_10533630_SNP|2L_10532478_SNP	1
FBgn0032681	247	10	3	0.05254	2L_18477274_SNP|2L_18476619_SNP|2L_18478075_SNP	1
FBgn0264310	18	3	2	0.05254	3L_736736_DEL|3L_736286_SNP	1
FBgn0263767	6	1	1	0.05255	3L_15055453_SNP	1
FBgn0028396	41	1	1	0.05272	3R_16696924_SNP	1
FBgn0036150	151	13	5	0.05272	3L_11227104_SNP|3L_11228889_SNP|3L_11227042_SNP|3L_11229662_SNP|3L_11229514_SNP	1
FBgn0039111	22	1	1	0.05272	3R_19584787_SNP	1
FBgn0265416	945	90	5	0.05272	X_13393979_DEL|X_13375202_SNP|X_13400492_SNP|X_13389889_SNP|X_13407000_SNP	1
FBgn0085410	670	71	5	0.05289	2L_5838004_SNP|2L_5837142_SNP|2L_5826059_SNP|2L_5842337_SNP|2L_5836823_SNP	1
FBgn0259680	444	21	5	0.05289	X_12346699_SNP|X_12344584_SNP|X_12345639_SNP|X_12345287_SNP|X_12342643_DEL	1
FBgn0032971	40	1	1	0.0529	2L_22079347_INS	1
FBgn0033721	6	2	1	0.0529	2R_8263550_SNP	1
FBgn0003292	89	1	1	0.05299	3L_11577697_SNP	1
FBgn0030369	9	2	2	0.05299	X_11926614_SNP|X_11926343_SNP	1
FBgn0263029	10	2	1	0.05299	2R_13451692_SNP	1
FBgn0264493	1033	140	5	0.05299	3R_9819227_SNP|3R_9833971_SNP|3R_9834310_SNP|3R_9825514_SNP|3R_9814165_SNP	1
FBgn0051019	114	1	1	0.05299	3R_26423437_SNP	1
FBgn0050037	21	4	3	0.05308	2R_7867859_SNP|2R_7867255_SNP|2R_7867869_SNP	1
FBgn0259110	317	21	5	0.05317	X_15867045_DEL|X_15862683_SNP|X_15862356_SNP|X_15855603_SNP|X_15855512_SNP	1
FBgn0031777	22	1	1	0.05336	2L_6070657_SNP	1
FBgn0035501	126	1	1	0.05336	3L_4148180_SNP	1
FBgn0035287	164	33	5	0.05345	3L_1882917_SNP|3L_1877015_SNP|3L_1877218_SNP|3L_1880933_SNP|3L_1877233_SNP	1
FBgn0001974	24	3	2	0.05363	2L_15011236_SNP|2L_15010605_SNP	1
FBgn0032022	363	48	5	0.05363	2L_8331366_SNP|2L_8333408_SNP|2L_8330454_SNP|2L_8331400_SNP|2L_8333426_SNP	1
FBgn0041097	1176	130	5	0.05363	2L_1264510_SNP|2L_1278047_SNP|2L_1295591_SNP|2L_1261108_SNP|2L_1270362_SNP	1
FBgn0261291	34	7	1	0.05363	3R_6971435_SNP	1
FBgn0024319	94	7	3	0.05373	2R_12541668_SNP|2R_12541680_SNP|2R_12541566_SNP	1
FBgn0061469	62	23	5	0.05373	3L_11199708_SNP|3L_11202902_SNP|3L_11199512_SNP|3L_11201911_SNP|3L_11199612_SNP	1
FBgn0259144	14	1	1	0.05373	X_940294_SNP	1
FBgn0015271	25	8	4	0.05382	2L_13831334_SNP|2L_13831101_SNP|2L_13831125_SNP|2L_13830938_SNP	1
FBgn0264842	58	12	3	0.05382	3L_15878901_DEL|3L_15876944_SNP|3L_15877220_SNP	1
FBgn0034490	195	17	5	0.0541	2R_16139285_SNP|2R_16139274_INS|2R_16139690_SNP|2R_16136685_SNP|2R_16138804_SNP	1
FBgn0051588	25	1	1	0.0541	3R_9623575_SNP	1
FBgn0032751	3	1	1	0.05429	2L_19065234_SNP	1
FBgn0039904	51	15	2	0.05429	4_380408_SNP|4_380574_SNP	1
FBgn0026085	10	7	1	0.05448	X_4008695_SNP	1
FBgn0052473	214	35	5	0.05448	3R_9131329_SNP|3R_9134831_SNP|3R_9132603_SNP|3R_9132762_SNP|3R_9132260_SNP	1
FBgn0030373	12	8	1	0.05448	X_11966781_SNP	1
FBgn0015795	43	4	1	0.05458	3R_19821182_SNP	1
FBgn0032624	35	2	2	0.05458	2L_17010671_SNP|2L_17013710_SNP	1
FBgn0011669	27	4	2	0.05467	3R_21656709_SNP|3R_21656211_SNP	1
FBgn0038405	57	6	3	0.05477	3R_12007439_SNP|3R_12011313_SNP|3R_12010586_SNP	1
FBgn0028743	131	18	5	0.05487	2R_13682182_SNP|2R_13682853_SNP|2R_13680697_SNP|2R_13682704_SNP|2R_13684075_SNP	1
FBgn0030791	37	6	4	0.05516	X_16693207_SNP|X_16692402_SNP|X_16694742_SNP|X_16691429_SNP	1
FBgn0032645	21	3	2	0.05516	2L_17497736_SNP|2L_17497716_SNP	1
FBgn0000038	132	6	2	0.05546	3L_4428892_SNP|3L_4428950_SNP	1
FBgn0000454	65	1	1	0.05556	3R_9612398_SNP	1
FBgn0020389	57	15	5	0.05556	3L_19840146_SNP|3L_19840698_SNP|3L_19854109_SNP|3L_19854951_SNP|3L_19851254_SNP	1
FBgn0041160	75	9	5	0.05556	3L_15691025_SNP|3L_15693544_SNP|3L_15690012_SNP|3L_15693765_SNP|3L_15693480_SNP	1
FBgn0031418	77	5	2	0.05566	2L_2373766_SNP|2L_2372870_SNP	1
FBgn0024249	43	3	1	0.05576	2R_12165164_SNP	1
FBgn0015038	31	1	1	0.05596	2R_3015410_SNP	1
FBgn0001324	27	2	2	0.05636	3L_19837060_SNP|3L_19837908_SNP	1
FBgn0001992	86	13	5	0.05636	2L_16293902_SNP|2L_16293957_SNP|2L_16293629_SNP|2L_16294755_SNP|2L_16295811_SNP	1
FBgn0033710	94	4	1	0.05636	2R_8196554_SNP	1
FBgn0036302	971	71	5	0.05636	3L_12544228_SNP|3L_12536248_SNP|3L_12553021_SNP|3L_12541061_SNP|3L_12533631_SNP	1
FBgn0052262	23	10	3	0.05636	3L_3809158_SNP|3L_3809384_SNP|3L_3809603_SNP	1
FBgn0005561	43	2	2	0.05647	4_1130619_SNP|4_1116584_SNP	1
FBgn0036043	485	40	5	0.05647	3L_9760566_SNP|3L_9763978_SNP|3L_9760525_SNP|3L_9759767_INS|3L_9760455_DEL	1
FBgn0038136	48	1	1	0.05647	3R_9125758_SNP	1
FBgn0259213	1168	132	5	0.05647	2L_14960437_SNP|2L_14911851_SNP|2L_14946266_SNP|2L_14962204_SNP|2L_14912071_SNP	1
FBgn0031999	62	17	5	0.05657	2L_8206821_SNP|2L_8209511_SNP|2L_8207133_SNP|2L_8209460_SNP|2L_8207340_SNP	1
FBgn0032814	36	3	2	0.05657	2L_19586004_SNP|2L_19585847_SNP	1
FBgn0037338	13	5	1	0.05657	3R_1380521_SNP	1
FBgn0001218	56	6	2	0.05667	X_11699301_SNP|X_11700425_SNP	1
FBgn0025634	9	1	1	0.05667	X_540702_SNP	1
FBgn0030868	27	3	1	0.05688	X_17713040_SNP	1
FBgn0039519	161	13	5	0.05688	3R_23309189_SNP|3R_23309147_SNP|3R_23305906_SNP|3R_23309218_SNP|3R_23308056_SNP	1
FBgn0259216	37	16	2	0.05688	4_285927_SNP|4_280200_SNP	1
FBgn0050202	15	3	3	0.05699	2R_18960018_SNP|2R_18960209_SNP|2R_18959869_SNP	1
FBgn0086913	119	28	5	0.05699	3L_21316412_SNP|3L_21319389_SNP|3L_21322536_SNP|3L_21316863_SNP|3L_21327623_SNP	1
FBgn0086681	10	4	1	0.05709	2L_18676796_SNP	1
FBgn0028996	22	2	2	0.0572	4_619887_SNP|4_625952_SNP	1
FBgn0032521	103	5	3	0.0572	2L_13410549_SNP|2L_13405472_SNP|2L_13401131_SNP	1
FBgn0051352	44	1	1	0.0572	3R_5528875_SNP	1
FBgn0262463	26	1	1	0.0572	2L_18471719_SNP	1
FBgn0050206	16	1	1	0.0573	2R_17048654_SNP	1
FBgn0264838	106	11	5	0.05751	3R_25875208_SNP|3R_25876719_SNP|3R_25876733_SNP|3R_25875803_SNP|3R_25876743_SNP	1
FBgn0052121	73	12	5	0.05784	3L_13412540_SNP|3L_13412154_DEL|3L_13412776_SNP|3L_13412253_SNP|3L_13413202_SNP	1
FBgn0265169	2	1	1	0.05784	3R_12952700_SNP	1
FBgn0000351	26	6	2	0.05794	2L_6676396_SNP|2L_6675529_SNP	1
FBgn0032292	24	1	1	0.05838	2L_10731463_SNP	1
FBgn0020638	8	1	1	0.05849	3L_6127734_SNP	1
FBgn0028467	25	1	1	0.05871	2L_6661902_SNP	1
FBgn0050461	19	3	2	0.05871	2R_12884199_SNP|2R_12884250_SNP	1
FBgn0053340	2	1	1	0.05882	3R_20189073_SNP	1
FBgn0083988	13	7	1	0.05882	2R_8087306_SNP	1
FBgn0020305	29	11	2	0.05894	2L_869438_SNP|2L_869972_SNP	1
FBgn0039022	28	3	2	0.05894	3R_18584979_SNP|3R_18586473_SNP	1
FBgn0029892	2	1	1	0.05905	X_6582852_SNP	1
FBgn0037574	12	2	1	0.05905	3R_4140884_SNP	1
FBgn0038535	54	5	3	0.05905	3R_13506792_SNP|3R_13505875_SNP|3R_13501884_SNP	1
FBgn0023506	34	10	4	0.05916	X_8356666_SNP|X_8356987_SNP|X_8357061_SNP|X_8355412_SNP	1
FBgn0050497	499	81	5	0.05916	2R_3666247_SNP|2R_3626882_SNP|2R_3661686_SNP|2R_3631924_SNP|2R_3665902_SNP	1
FBgn0051423	20	3	1	0.05927	3R_17945440_SNP	1
FBgn0031729	65	6	3	0.05939	2L_5678459_SNP|2L_5678173_SNP|2L_5678696_SNP	1
FBgn0029783	31	5	2	0.0595	X_5558588_SNP|X_5559642_SNP	1
FBgn0250869	16	3	1	0.0595	X_6225321_SNP	1
FBgn0026666	12	9	1	0.05962	X_15628901_SNP	1
FBgn0015568	46	9	2	0.05985	3R_3374215_SNP|3R_3372756_SNP	1
FBgn0024150	284	2	1	0.05985	3L_21155629_SNP	1
FBgn0029153	13	1	1	0.05985	2R_12304532_SNP	1
FBgn0029867	21	8	1	0.05985	X_6240887_SNP	1
FBgn0265201	5	2	2	0.05985	3R_5233755_SNP|3R_5233709_SNP	1
FBgn0052218	14	2	2	0.05996	3L_19888568_SNP|3L_19888408_SNP	1
FBgn0037492	4	1	1	0.06008	3R_3075594_SNP	1
FBgn0037792	51	6	2	0.06008	3R_5967839_SNP|3R_5968150_SNP	1
FBgn0004364	84	23	5	0.06019	2R_15999254_SNP|2R_15998513_SNP|2R_15998641_SNP|2R_15999620_SNP|2R_15998272_SNP	1
FBgn0051368	66	21	5	0.06019	3R_7713011_SNP|3R_7715669_SNP|3R_7716341_SNP|3R_7717561_SNP|3R_7709127_SNP	1
FBgn0028644	658	60	5	0.06031	2L_16014068_SNP|2L_16026754_SNP|2L_16014807_SNP|2L_16019732_SNP|2L_16010198_SNP	1
FBgn0264448	68	2	2	0.06031	2L_6006325_SNP|2L_6005999_SNP	1
FBgn0261705	863	98	5	0.06043	2R_18913267_SNP|2R_18914725_SNP|2R_18908339_SNP|2R_18908944_SNP|2R_18902449_SNP	1
FBgn0265312	5	2	2	0.06043	2R_5493285_SNP|2R_5493294_SNP	1
FBgn0011928	4	1	1	0.06043	3L_14667569_SNP	1
FBgn0039193	17	1	1	0.06078	3R_20192046_SNP	1
FBgn0038603	332	33	5	0.0609	3R_14134597_SNP|3R_14137462_SNP|3R_14138135_SNP|3R_14133514_SNP|3R_14131742_SNP	1
FBgn0050010	20	1	1	0.0609	2R_5751450_SNP	1
FBgn0085320	13	2	1	0.0609	3R_22251490_SNP	1
FBgn0039599	40	4	4	0.06102	3R_24617170_SNP|3R_24617984_SNP|3R_24617279_SNP|3R_24617536_INS	1
FBgn0010482	145	8	4	0.06114	2R_2611750_SNP|2R_2619460_SNP|2R_2626593_SNP|2R_2615454_SNP	1
FBgn0003205	11	1	1	0.06126	3R_5336579_SNP	1
FBgn0036819	20	2	1	0.06126	3L_18860720_SNP	1
FBgn0051266	37	18	4	0.06126	3R_12959441_SNP|3R_12958712_SNP|3R_12959598_SNP|3R_12958766_SNP	1
FBgn0051591	46	14	3	0.06126	3R_13454901_SNP|3R_13455594_SNP|3R_13454918_SNP	1
FBgn0011692	69	21	2	0.06151	3L_4242812_SNP|3L_4242852_SNP	1
FBgn0032554	39	12	5	0.06151	2L_14875536_SNP|2L_14876140_SNP|2L_14874721_SNP|2L_14874554_SNP|2L_14874833_SNP	1
FBgn0034132	103	20	5	0.06151	2R_12379221_SNP|2R_12378219_SNP|2R_12379365_SNP|2R_12377938_SNP|2R_12381067_SNP	1
FBgn0085451	127	12	5	0.06151	X_18740915_SNP|X_18741059_SNP|X_18741980_SNP|X_18741394_SNP|X_18746615_SNP	1
FBgn0027594	294	24	5	0.06163	3L_1724172_SNP|3L_1731038_SNP|3L_1724921_SNP|3L_1720729_SNP|3L_1725692_SNP	1
FBgn0035769	17	5	2	0.06163	3L_7348132_SNP|3L_7349108_SNP	1
FBgn0262867	111	4	2	0.06163	2R_2073020_SNP|2R_2074599_SNP	1
FBgn0000406	40	6	3	0.06175	2L_16789603_SNP|2L_16790000_SNP|2L_16790991_SNP	1
FBgn0031470	32	2	1	0.06175	2L_2845008_SNP	1
FBgn0033699	18	10	1	0.06175	2R_8087306_SNP	1
FBgn0038598	63	7	3	0.06175	3R_14112456_SNP|3R_14112418_SNP|3R_14113384_SNP	1
FBgn0031255	32	3	2	0.06188	2L_425439_SNP|2L_424520_SNP	1
FBgn0038262	71	18	5	0.06188	3R_10627782_SNP|3R_10628775_SNP|3R_10628954_SNP|3R_10628124_SNP|3R_10627900_SNP	1
FBgn0038435	45	6	1	0.06188	3R_12301640_INS	1
FBgn0264695	283	17	5	0.062	2L_16781012_SNP|2L_16788321_SNP|2L_16781440_SNP|2L_16781122_DEL|2L_16780166_SNP	1
FBgn0051885	57	9	2	0.062	2L_9236341_SNP|2L_9237075_SNP	1
FBgn0038353	48	12	5	0.06212	3R_11522995_SNP|3R_11522755_SNP|3R_11522993_SNP|3R_11521527_SNP|3R_11520474_SNP	1
FBgn0014849	22	1	1	0.06225	3L_15653211_SNP	1
FBgn0029502	27	3	2	0.06225	X_6665571_SNP|X_6666378_SNP	1
FBgn0032150	15	4	4	0.0625	2L_9792840_SNP|2L_9793084_SNP|2L_9792120_SNP|2L_9792932_SNP	1
FBgn0041235	23	7	3	0.0625	2R_18990774_SNP|2R_18991084_SNP|2R_18989926_SNP	1
FBgn0087002	8	3	2	0.0625	4_1095484_SNP|4_1094494_SNP	1
FBgn0263416	929	63	5	0.0625	3R_4247244_SNP|3R_4247293_SNP|3R_4228447_SNP|3R_4227726_SNP|3R_4228286_SNP	1
FBgn0004556	52	3	2	0.06263	3L_16721612_SNP|3L_16721510_SNP	1
FBgn0035522	237	17	5	0.06263	3L_4265542_SNP|3L_4263828_SNP|3L_4266471_SNP|3L_4268022_SNP|3L_4263782_SNP	1
FBgn0052732	36	14	4	0.06263	X_6862897_DEL|X_6860642_DEL|X_6862795_SNP|X_6863348_SNP	1
FBgn0261385	31	2	2	0.06263	2R_3482913_SNP|2R_3482648_SNP	1
FBgn0263660	33	1	1	0.06263	2R_5441593_SNP	1
FBgn0263750	7	4	4	0.06275	3R_5182384_SNP|3R_5183201_DEL|3R_5181948_SNP|3R_5183146_SNP	1
FBgn0023529	38	11	5	0.06288	X_2166241_SNP|X_2165276_SNP|X_2168428_SNP|X_2168795_SNP|X_2166658_SNP	1
FBgn0037085	27	1	1	0.06288	3L_21481824_SNP	1
FBgn0030499	73	2	2	0.06301	X_13502734_SNP|X_13502627_SNP	1
FBgn0035412	8	1	1	0.06301	3L_3188074_SNP	1
FBgn0016054	16	1	1	0.06314	2L_20643482_SNP	1
FBgn0051845	30	1	1	0.06314	2L_13778540_SNP	1
FBgn0032065	77	9	4	0.06327	2L_8753247_SNP|2L_8751699_SNP|2L_8751803_SNP|2L_8751682_SNP	1
FBgn0036913	59	8	3	0.06327	3L_19864603_SNP|3L_19864370_SNP|3L_19869416_SNP	1
FBgn0027524	5	2	1	0.06339	3R_5870017_SNP	1
FBgn0034975	93	14	5	0.06339	2R_19993240_INS|2R_19991557_SNP|2R_19992934_SNP|2R_19989325_SNP|2R_19994873_INS	1
FBgn0086265	101	25	5	0.06352	2L_5964548_SNP|2L_5964652_SNP|2L_5962199_SNP|2L_5962130_SNP|2L_5963876_SNP	1
FBgn0027794	11	1	1	0.06366	X_1352558_SNP	1
FBgn0051718	62	3	1	0.06366	2L_10407092_SNP	1
FBgn0086677	511	61	5	0.06366	2R_7980372_SNP|2R_8004045_SNP|2R_7990344_SNP|2R_7980232_SNP|2R_7988556_SNP	1
FBgn0264986	14	1	1	0.06366	3R_7463792_SNP	1
FBgn0037696	10	1	1	0.06379	3R_5281799_SNP	1
FBgn0012010	44	1	1	0.06392	3L_13425568_SNP	1
FBgn0003353	78	9	4	0.06405	2R_19939852_SNP|2R_19939952_SNP|2R_19939475_SNP|2R_19937784_SNP	1
FBgn0003499	1148	98	5	0.06405	3R_13928920_SNP|3R_13959128_SNP|3R_13930924_SNP|3R_13957279_SNP|3R_13956214_SNP	1
FBgn0032943	76	1	1	0.06405	2L_21355480_SNP	1
FBgn0036288	167	26	5	0.06405	3L_12482362_DEL|3L_12482660_SNP|3L_12482680_SNP|3L_12479877_SNP|3L_12482408_SNP	1
FBgn0040064	54	3	3	0.06418	2L_9915795_SNP|2L_9915433_SNP|2L_9916846_SNP	1
FBgn0051472	7	2	2	0.06418	3R_3637523_SNP|3R_3636042_SNP	1
FBgn0265160	22	1	1	0.06418	3R_24121149_DEL	1
FBgn0034606	1006	99	5	0.06432	2R_17118453_SNP|2R_17106851_SNP|2R_17116086_SNP|2R_17118632_SNP|2R_17107810_SNP	1
FBgn0030892	9	2	1	0.06445	X_17984120_SNP	1
FBgn0034577	66	9	4	0.06445	2R_16946326_SNP|2R_16945137_SNP|2R_16946134_SNP|2R_16945649_SNP	1
FBgn0262353	53	12	3	0.06445	2L_12507205_SNP|2L_12509026_SNP|2L_12507389_SNP	1
FBgn0263458	48	11	3	0.06445	2L_12507205_SNP|2L_12509026_SNP|2L_12507389_SNP	1
FBgn0033323	45	2	2	0.06458	2R_4592534_SNP|2R_4592315_SNP	1
FBgn0034176	26	1	1	0.06458	2R_12889272_SNP	1
FBgn0052194	32	14	3	0.06485	3L_18078476_SNP|3L_18079616_SNP|3L_18079741_SNP	1
FBgn0263087	25	2	1	0.06485	2L_11485226_SNP	1
FBgn0026438	205	28	5	0.06499	2L_744794_SNP|2L_743233_SNP|2L_738309_SNP|2L_744149_SNP|2L_743129_SNP	1
FBgn0033756	121	20	5	0.06499	2R_8514116_SNP|2R_8513148_SNP|2R_8514247_SNP|2R_8513407_SNP|2R_8516137_SNP	1
FBgn0052792	289	51	5	0.06499	X_3457216_DEL|X_3457879_SNP|X_3454295_DEL|X_3459773_INS|X_3459447_SNP	1
FBgn0261633	29	8	1	0.06499	3L_16026685_SNP	1
FBgn0004189	16	6	1	0.06513	3R_20382708_DEL	1
FBgn0037713	11	3	1	0.06513	3R_5395488_SNP	1
FBgn0034144	46	3	2	0.06513	2R_12487058_SNP|2R_12485556_SNP	1
FBgn0031004	40	3	1	0.06526	X_19141698_SNP	1
FBgn0036272	146	30	5	0.06568	3L_12268237_SNP|3L_12266599_SNP|3L_12267465_SNP|3L_12264667_SNP|3L_12269423_SNP	1
FBgn0038956	25	1	1	0.06568	3R_18213347_SNP	1
FBgn0261381	52	6	2	0.06568	3L_11702510_SNP|3L_11701585_SNP	1
FBgn0261353	52	6	2	0.06568	3L_11702510_SNP|3L_11701585_SNP	1
FBgn0031232	11	2	1	0.06582	2L_204925_SNP	1
FBgn0264553	18	1	1	0.06582	3L_3815055_DEL	1
FBgn0033570	15	1	1	0.06596	2R_6785173_SNP	1
FBgn0039274	42	4	3	0.06596	3R_20903017_SNP|3R_20901309_SNP|3R_20903011_SNP	1
FBgn0037986	94	2	2	0.0661	3R_7865267_SNP|3R_7865287_SNP	1
FBgn0265081	5	2	2	0.0661	3R_5878704_SNP|3R_5879745_SNP	1
FBgn0030870	115	2	2	0.06624	X_17733690_SNP|X_17726152_SNP	1
FBgn0000320	483	35	5	0.06638	2L_6546565_SNP|2L_6545982_SNP|2L_6547522_SNP|2L_6536995_SNP|2L_6544638_SNP	1
FBgn0026394	98	1	1	0.06638	2L_4164777_INS	1
FBgn0011869	46	2	1	0.06652	2R_16116470_SNP	1
FBgn0033159	696	57	5	0.06652	2R_3249581_DEL|2R_3218360_SNP|2R_3265428_SNP|2R_3231150_SNP|2R_3246872_SNP	1
FBgn0033659	27	10	5	0.06652	2R_7752675_SNP|2R_7752970_SNP|2R_7753092_SNP|2R_7753516_SNP|2R_7753525_SNP	1
FBgn0036257	91	8	4	0.06652	3L_12132400_SNP|3L_12133735_SNP|3L_12132168_DEL|3L_12135706_SNP	1
FBgn0004914	365	38	5	0.06667	2L_8707693_SNP|2L_8698994_SNP|2L_8704329_SNP|2L_8702537_SNP|2L_8701418_SNP	1
FBgn0037921	15	3	1	0.06681	3R_7447778_SNP	1
FBgn0265200	37	1	1	0.06681	3R_3546300_SNP	1
FBgn0028744	26	6	4	0.0671	2R_13677976_SNP|2R_13677189_SNP|2R_13678760_SNP|2R_13679118_SNP	1
FBgn0038390	39	2	1	0.0671	3R_11793187_SNP	1
FBgn0083986	9	8	2	0.06739	3R_20640066_SNP|3R_20640256_SNP	1
FBgn0025874	46	15	3	0.06754	3L_13956994_SNP|3L_13957628_SNP|3L_13955853_SNP	1
FBgn0037742	3	1	1	0.06754	3R_5580665_SNP	1
FBgn0038439	177	10	4	0.06754	3R_12317718_SNP|3R_12311776_SNP|3R_12318691_SNP|3R_12312809_SNP	1
FBgn0261286	29	1	1	0.06754	3R_12094184_SNP	1
FBgn0033460	26	7	2	0.06769	2R_5765974_SNP|2R_5766539_SNP	1
FBgn0262619	41	3	2	0.06769	2R_19779292_SNP|2R_19778111_SNP	1
FBgn0263050	16	1	1	0.06769	2L_21167287_SNP	1
FBgn0263051	16	1	1	0.06769	2L_21167287_SNP	1
FBgn0028540	53	1	1	0.06798	2L_13778540_SNP	1
FBgn0043783	23	9	3	0.06798	3L_21631897_SNP|3L_21630295_SNP|3L_21630350_SNP	1
FBgn0050051	20	2	1	0.06798	2R_8324318_SNP	1
FBgn0263510	41	13	3	0.06798	2R_6763158_SNP|2R_6764154_SNP|2R_6763959_SNP	1
FBgn0035674	43	2	1	0.06813	3L_6066818_SNP	1
FBgn0051454	16	1	1	0.06813	3R_4349174_SNP	1
FBgn0037862	42	14	5	0.06828	3R_6961944_SNP|3R_6962451_SNP|3R_6965713_SNP|3R_6963780_SNP|3R_6962611_DEL	1
FBgn0265155	15	1	1	0.06828	2L_10506971_SNP	1
FBgn0031245	67	5	3	0.06843	2L_292057_SNP|2L_290048_DEL|2L_285116_SNP	1
FBgn0014141	837	109	5	0.06858	3R_12935135_SNP|3R_12922265_SNP|3R_12922550_DEL|3R_12917961_SNP|3R_12920551_SNP	1
FBgn0026411	665	67	5	0.06858	X_8669880_SNP|X_8695788_SNP|X_8671349_SNP|X_8669238_SNP|X_8673832_SNP	1
FBgn0032083	205	33	5	0.06858	2L_8976137_INS|2L_8973565_SNP|2L_8974656_SNP|2L_8972687_SNP|2L_8975961_SNP	1
FBgn0261952	23	7	1	0.06858	3L_4283074_SNP	1
FBgn0036704	46	1	1	0.06858	3L_17245004_SNP	1
FBgn0033324	24	7	3	0.06874	2R_4594302_SNP|2R_4596116_SNP|2R_4594980_SNP	1
FBgn0011994	14	6	2	0.06889	3R_13450459_SNP|3R_13450738_SNP	1
FBgn0031835	964	98	5	0.06889	2L_6591187_SNP|2L_6580015_SNP|2L_6599773_SNP|2L_6596866_SNP|2L_6592835_SNP	1
FBgn0243512	88	2	2	0.06889	3R_3946100_DEL|3R_3945616_SNP	1
FBgn0045501	116	8	3	0.06904	2L_1794687_SNP|2L_1794691_SNP|2L_1793752_SNP	1
FBgn0035947	45	8	2	0.0692	3L_8968812_SNP|3L_8968549_SNP	1
FBgn0039153	32	5	1	0.0692	3R_19955329_SNP	1
FBgn0033297	20	6	4	0.06935	2R_4360189_SNP|2R_4360693_SNP|2R_4361374_SNP|2R_4360898_SNP	1
FBgn0260436	26	5	4	0.06935	2R_7752530_SNP|2R_7752295_SNP|2R_7752328_DEL|2R_7751374_SNP	1
FBgn0034901	14	4	1	0.06951	2R_19639516_SNP	1
FBgn0032322	30	3	2	0.06966	2L_10972807_SNP|2L_10973277_SNP	1
FBgn0033542	17	6	2	0.06966	2R_6614585_SNP|2R_6613880_SNP	1
FBgn0035298	54	4	3	0.06966	3L_1966723_SNP|3L_1965319_SNP|3L_1964722_SNP	1
FBgn0261526	149	1	1	0.06966	3L_4508138_SNP	1
FBgn0004456	523	39	5	0.06982	X_13151875_SNP|X_13146117_SNP|X_13143342_SNP|X_13121836_SNP|X_13127922_SNP	1
FBgn0033812	26	8	1	0.06982	2R_9117419_SNP	1
FBgn0037920	9	2	2	0.06982	3R_7446383_SNP|3R_7446803_SNP	1
FBgn0262486	31	4	3	0.06982	X_15118364_SNP|X_15116831_SNP|X_15118112_SNP	1
FBgn0264886	59	5	3	0.06982	2L_3818953_SNP|2L_3819082_SNP|2L_3817601_SNP	1
FBgn0036738	19	1	1	0.06998	3L_17543777_SNP	1
FBgn0030886	63	1	1	0.06998	X_17899282_SNP	1
FBgn0033192	198	30	5	0.07014	2R_3441739_SNP|2R_3446689_SNP|2R_3448067_SNP|2R_3440542_SNP|2R_3437398_SNP	1
FBgn0051342	38	2	1	0.07014	3R_8811032_SNP	1
FBgn0031756	114	8	5	0.07029	2L_5966740_SNP|2L_5967340_SNP|2L_5966598_SNP|2L_5965489_SNP|2L_5965490_SNP	1
FBgn0032476	23	1	1	0.07029	2L_13179016_SNP	1
FBgn0041720	6	1	1	0.07029	2L_13244701_SNP	1
FBgn0053318	28	1	1	0.07029	2L_20924165_SNP	1
FBgn0261953	230	18	5	0.07029	3L_21596624_SNP|3L_21595774_SNP|3L_21589747_SNP|3L_21593425_SNP|3L_21590097_SNP	1
FBgn0037076	23	2	2	0.07029	3L_21342701_SNP|3L_21337591_SNP	1
FBgn0034808	226	21	5	0.07062	2R_18885976_DEL|2R_18884857_INS|2R_18880960_SNP|2R_18882747_SNP|2R_18880532_SNP	1
FBgn0035145	94	10	3	0.07062	3L_596317_SNP|3L_594260_SNP|3L_598151_SNP	1
FBgn0262987	14	6	3	0.07078	3L_16099053_DEL|3L_16098870_SNP|3L_16099285_SNP	1
FBgn0263343	32	1	1	0.07078	3R_810141_SNP	1
FBgn0004593	34	3	1	0.07094	3L_15650025_SNP	1
FBgn0033888	12	1	1	0.07094	2R_9859802_SNP	1
FBgn0036661	45	4	2	0.07094	3L_16774303_DEL|3L_16774317_INS	1
FBgn0262734	56	1	1	0.07094	X_16349994_SNP	1
FBgn0028941	15	1	1	0.0711	2L_13542999_SNP	1
FBgn0033366	98	6	2	0.0711	2R_4926598_SNP|2R_4928222_SNP	1
FBgn0036899	163	27	5	0.0711	3L_19650690_SNP|3L_19653972_SNP|3L_19653264_SNP|3L_19655458_INS|3L_19652560_SNP	1
FBgn0039889	15	6	2	0.0711	4_200886_SNP|4_199312_SNP	1
FBgn0022935	41	1	1	0.07126	3L_6179030_SNP	1
FBgn0014380	58	12	5	0.07143	3R_5328473_SNP|3R_5325738_SNP|3R_5325250_SNP|3R_5323544_SNP|3R_5328790_SNP	1
FBgn0028950	66	7	2	0.07159	2L_15610137_SNP|2L_15610054_SNP	1
FBgn0037737	12	2	1	0.07159	3R_5567741_SNP	1
FBgn0038299	21	2	2	0.07159	3R_11032370_SNP|3R_11032474_SNP	1
FBgn0004607	124	3	2	0.07176	4_526866_SNP|4_542819_SNP	1
FBgn0029174	69	2	2	0.07176	2L_9887331_SNP|2L_9887343_SNP	1
FBgn0037686	6	1	1	0.07176	3R_5226522_SNP	1
FBgn0017545	19	8	1	0.07193	4_88340_SNP	1
FBgn0027052	33	2	2	0.07193	2L_10437908_SNP|2L_10438314_SNP	1
FBgn0031784	77	10	2	0.07193	2L_6132454_SNP|2L_6130979_SNP	1
FBgn0038349	75	47	5	0.07193	3R_11373238_SNP|3R_11370240_SNP|3R_11373638_SNP|3R_11373835_SNP|3R_11370312_SNP	1
FBgn0050479	72	20	5	0.07193	2R_10565115_SNP|2R_10564484_SNP|2R_10564148_SNP|2R_10563251_SNP|2R_10564338_SNP	1
FBgn0053094	114	4	2	0.07209	3R_16662252_SNP|3R_16662666_DEL	1
FBgn0013799	30	6	4	0.07226	3L_19822370_SNP|3L_19811685_SNP|3L_19812098_SNP|3L_19813365_SNP	1
FBgn0023522	10	1	1	0.07226	X_1822115_SNP	1
FBgn0033656	35	7	4	0.07226	2R_7730768_SNP|2R_7730940_SNP|2R_7731470_SNP|2R_7729997_SNP	1
FBgn0052274	20	6	3	0.07226	3L_3335513_SNP|3L_3335573_SNP|3L_3335846_SNP	1
FBgn0015818	28	7	2	0.07243	X_6151636_INS|X_6149805_SNP	1
FBgn0036352	30	2	1	0.07243	3L_13378514_SNP	1
FBgn0036741	151	30	5	0.07243	3L_17618385_SNP|3L_17619268_SNP|3L_17624524_SNP|3L_17621350_SNP|3L_17614973_SNP	1
FBgn0003187	238	11	5	0.0726	2L_17487610_SNP|2L_17490063_SNP|2L_17486792_DEL|2L_17495811_SNP|2L_17487609_SNP	1
FBgn0033828	61	3	1	0.0726	2R_9240608_SNP	1
FBgn0034194	178	30	5	0.07277	2R_13000527_SNP|2R_13001644_SNP|2R_12999209_SNP|2R_12995979_SNP|2R_12998531_SNP	1
FBgn0035113	7	1	1	0.07277	3L_222957_INS	1
FBgn0259966	91	2	1	0.07277	2R_11079947_SNP	1
FBgn0029676	6	2	1	0.07294	X_3683928_SNP	1
FBgn0035574	2259	98	5	0.07294	3L_4694906_SNP|3L_4695666_SNP|3L_4695257_SNP|3L_4697239_SNP|3L_4700557_SNP	1
FBgn0250814	2	1	1	0.07294	3L_16577790_SNP	1
FBgn0053723	99	18	5	0.07294	2L_9439742_SNP|2L_9440197_DEL|2L_9439249_SNP|2L_9440816_SNP|2L_9440499_SNP	1
FBgn0028369	4518	266	5	0.07311	X_2675651_SNP|X_2762897_SNP|X_3004046_SNP|X_2712190_SNP|X_2764612_SNP	1
FBgn0259211	878	68	5	0.07311	2R_13697580_SNP|2R_13705978_SNP|2R_13718312_SNP|2R_13707830_SNP|2R_13707680_SNP	1
FBgn0086053	7	1	1	0.07329	3R_5180286_SNP	1
FBgn0033395	34	14	5	0.07346	2R_5126857_SNP|2R_5125458_SNP|2R_5125104_SNP|2R_5126306_SNP|2R_5127251_SNP	1
FBgn0053194	44	9	4	0.07346	2L_8477530_SNP|2L_8477987_SNP|2L_8476740_SNP|2L_8476723_SNP	1
FBgn0015925	22	8	3	0.07363	2R_12153087_SNP|2R_12152366_SNP|2R_12152814_SNP	1
FBgn0034822	66	16	1	0.07363	2R_18988254_SNP	1
FBgn0035975	182	20	5	0.07363	3L_9328619_SNP|3L_9327317_SNP|3L_9329536_SNP|3L_9328967_SNP|3L_9326585_SNP	1
FBgn0037081	51	4	2	0.07363	3L_21413510_SNP|3L_21416713_SNP	1
FBgn0037487	157	3	1	0.07363	3R_3063724_SNP	1
FBgn0038260	65	15	5	0.07363	3R_10623129_SNP|3R_10622461_SNP|3R_10622706_SNP|3R_10622431_SNP|3R_10623594_SNP	1
FBgn0259722	4	1	1	0.07363	X_148655_SNP	1
FBgn0264942	16	6	3	0.07363	X_8813682_SNP|X_8814218_SNP|X_8814302_SNP	1
FBgn0015376	106	1	1	0.07399	2L_3711903_SNP	1
FBgn0033353	17	2	2	0.07399	2R_4821402_SNP|2R_4821180_SNP	1
FBgn0039019	10	1	1	0.07399	3R_18571691_SNP	1
FBgn0039703	24	7	3	0.07399	3R_25643042_SNP|3R_25642644_DEL|3R_25643682_SNP	1
FBgn0262459	7	1	1	0.07399	3R_5927395_SNP	1
FBgn0010877	219	27	5	0.07416	3R_14118741_SNP|3R_14118819_SNP|3R_14118747_SNP|3R_14123348_SNP|3R_14124239_SNP	1
FBgn0035903	82	7	3	0.07416	3L_8510865_DEL|3L_8510227_SNP|3L_8506870_SNP	1
FBgn0014002	67	12	5	0.07434	3L_15132873_SNP|3L_15132563_SNP|3L_15133491_SNP|3L_15130920_SNP|3L_15130489_SNP	1
FBgn0039711	18	5	3	0.07452	3R_25684349_SNP|3R_25684424_SNP|3R_25683518_SNP	1
FBgn0262203	39	7	2	0.07452	2L_12460888_SNP|2L_12460131_SNP	1
FBgn0039702	30	5	2	0.0747	3R_25641664_SNP|3R_25641688_SNP	1
FBgn0050423	6	1	1	0.0747	2R_20762746_SNP	1
FBgn0262899	36	2	2	0.0747	3R_3565601_SNP|3R_3564438_SNP	1
FBgn0027080	36	1	1	0.07488	3L_16410413_SNP	1
FBgn0034976	78	17	5	0.07488	2R_19997235_SNP|2R_19995037_DEL|2R_19996661_SNP|2R_20001360_SNP|2R_19997314_SNP	1
FBgn0019643	198	16	5	0.07506	2R_20030667_DEL|2R_20029895_SNP|2R_20034200_SNP|2R_20032737_SNP|2R_20028022_SNP	1
FBgn0035315	95	14	5	0.07506	3L_2198906_SNP|3L_2196388_SNP|3L_2197150_SNP|3L_2197354_SNP|3L_2197833_SNP	1
FBgn0033845	77	13	3	0.07543	2R_9391322_SNP|2R_9390873_SNP|2R_9391452_SNP	1
FBgn0038472	6	2	1	0.07543	3R_12868945_SNP	1
FBgn0040257	40	18	1	0.07543	3R_6982172_SNP	1
FBgn0064126	18	6	4	0.07543	3R_4073500_SNP|3R_4073521_SNP|3R_4073288_SNP|3R_4073671_DEL	1
FBgn0261524	38	15	2	0.07543	X_12986264_SNP|X_12984941_SNP	1
FBgn0264436	50	13	5	0.07543	2L_15128780_SNP|2L_15128971_SNP|2L_15128805_SNP|2L_15128745_SNP|2L_15130487_DEL	1
FBgn0037359	5	3	2	0.07561	3R_1481882_SNP|3R_1481276_SNP	1
FBgn0036474	44	11	5	0.07561	3L_15071755_SNP|3L_15071807_SNP|3L_15071679_SNP|3L_15070323_SNP|3L_15070078_SNP	1
FBgn0015946	77	1	1	0.07579	3L_18295200_SNP	1
FBgn0036795	41	2	1	0.07579	3L_18599956_SNP	1
FBgn0004170	9	1	1	0.07579	X_292274_SNP	1
FBgn0004647	443	32	5	0.07598	X_3038435_SNP|X_3066081_SNP|X_3037175_SNP|X_3062337_SNP|X_3066390_SNP	1
FBgn0035591	51	2	1	0.07598	3L_5130321_SNP	1
FBgn0036022	25	1	1	0.07598	3L_9631904_SNP	1
FBgn0037751	14	2	2	0.07598	3R_5600842_SNP|3R_5602776_DEL	1
FBgn0001114	98	17	3	0.07635	2L_8672469_SNP|2L_8672495_SNP|2L_8673102_SNP	1
FBgn0030276	123	18	5	0.07654	X_11054511_SNP|X_11052582_SNP|X_11056255_SNP|X_11057444_SNP|X_11050589_SNP	1
FBgn0040207	191	12	5	0.07654	X_16161908_SNP|X_16161682_SNP|X_16161654_SNP|X_16161931_SNP|X_16163288_SNP	1
FBgn0085056	39	2	1	0.07654	3R_12592895_SNP	1
FBgn0030581	106	9	3	0.07673	X_14725003_SNP|X_14726341_SNP|X_14721025_SNP	1
FBgn0025583	84	12	5	0.07692	2R_14274512_SNP|2R_14274119_SNP|2R_14273833_DEL|2R_14273824_SNP|2R_14274837_SNP	1
FBgn0026316	9	1	1	0.07711	2R_13677039_SNP	1
FBgn0039228	13	2	1	0.07711	3R_20633458_SNP	1
FBgn0040890	8	1	1	0.07711	X_19389092_SNP	1
FBgn0250843	23	2	2	0.07711	2L_10222384_SNP|2L_10222005_SNP	1
FBgn0030823	24	2	1	0.07731	X_17094823_SNP	1
FBgn0024983	8	2	1	0.07769	X_422070_SNP	1
FBgn0004045	24	5	3	0.07789	X_9947471_SNP|X_9949586_SNP|X_9949124_SNP	1
FBgn0051872	92	11	5	0.07789	2L_10640399_SNP|2L_10641208_SNP|2L_10643576_SNP|2L_10641103_SNP|2L_10639349_SNP	1
FBgn0052672	5	1	1	0.07789	X_10662437_SNP	1
FBgn0004618	172	20	5	0.07809	3R_14198964_SNP|3R_14198134_SNP|3R_14195559_SNP|3R_14198660_SNP|3R_14198388_SNP	1
FBgn0024841	33	3	1	0.07809	3R_25549140_SNP	1
FBgn0030985	19	1	1	0.07809	X_19029487_SNP	1
FBgn0037956	595	57	5	0.07809	3R_7676893_SNP|3R_7695330_SNP|3R_7692423_SNP|3R_7691550_SNP|3R_7694319_SNP	1
FBgn0019985	38	4	2	0.07828	4_962469_SNP|4_958079_SNP	1
FBgn0029750	45	5	3	0.07828	X_5197543_SNP|X_5198254_SNP|X_5197205_SNP	1
FBgn0030918	40	23	5	0.07828	X_18308658_SNP|X_18311124_SNP|X_18308986_SNP|X_18311049_SNP|X_18310419_SNP	1
FBgn0027335	79	3	1	0.07848	X_18533393_SNP	1
FBgn0038142	14	1	1	0.07848	3R_9195529_SNP	1
FBgn0003231	41	7	5	0.07868	2L_19542911_SNP|2L_19544778_SNP|2L_19542910_SNP|2L_19543625_SNP|2L_19544521_SNP	1
FBgn0020493	140	15	5	0.07868	3R_12896174_SNP|3R_12883182_SNP|3R_12895729_SNP|3R_12894172_SNP|3R_12893754_INS	1
FBgn0033403	541	22	5	0.07888	2R_5227902_SNP|2R_5237765_DEL|2R_5207408_SNP|2R_5209820_SNP|2R_5222001_SNP	1
FBgn0052462	5	1	1	0.07888	3L_22846124_SNP	1
FBgn0003922	28	4	3	0.07888	2L_19815192_SNP|2L_19815212_SNP|2L_19815257_SNP	1
FBgn0033524	299	20	5	0.07888	2R_6345191_SNP|2R_6343342_SNP|2R_6342656_SNP|2R_6342483_SNP|2R_6342099_SNP	1
FBgn0002021	21	2	1	0.07908	2L_19050155_SNP	1
FBgn0010768	144	24	5	0.07908	3R_14990834_DEL|3R_14995427_SNP|3R_14996689_SNP|3R_14992766_SNP|3R_14995031_SNP	1
FBgn0020617	626	56	5	0.07908	2R_16825523_SNP|2R_16819965_SNP|2R_16819204_SNP|2R_16814147_SNP|2R_16804422_SNP	1
FBgn0030420	36	5	3	0.07908	X_12655179_SNP|X_12655045_SNP|X_12656060_SNP	1
FBgn0032021	185	27	5	0.07908	2L_8325829_SNP|2L_8325844_SNP|2L_8325962_SNP|2L_8323958_SNP|2L_8322726_SNP	1
FBgn0032750	6	1	1	0.07908	2L_19064058_SNP	1
FBgn0051121	218	19	5	0.07908	3R_20707601_SNP|3R_20707405_SNP|3R_20708332_SNP|3R_20708353_SNP|3R_20708128_SNP	1
FBgn0260237	19	2	1	0.07908	3R_5230994_DEL	1
FBgn0037689	19	2	1	0.07908	3R_5230994_DEL	1
FBgn0052512	87	1	1	0.07908	X_20935565_SNP	1
FBgn0036153	142	8	5	0.07928	3L_11304754_SNP|3L_11304890_SNP|3L_11304819_SNP|3L_11304305_INS|3L_11306615_SNP	1
FBgn0039241	75	6	3	0.07949	3R_20706724_SNP|3R_20707017_SNP|3R_20703577_SNP	1
FBgn0052487	60	3	2	0.07949	3L_3016544_SNP|3L_3016652_SNP	1
FBgn0053017	100	12	5	0.07949	2R_12162363_SNP|2R_12162285_SNP|2R_12162494_SNP|2R_12162936_SNP|2R_12162336_SNP	1
FBgn0043799	75	6	3	0.07949	3R_20706724_SNP|3R_20707017_SNP|3R_20703577_SNP	1
FBgn0035768	19	2	1	0.07969	3L_7339390_SNP	1
FBgn0263872	10	3	3	0.07969	2L_308744_SNP|2L_308885_SNP|2L_309158_SNP	1
FBgn0264505	4	1	1	0.07969	2R_2046106_SNP	1
FBgn0026619	72	4	1	0.0799	2R_8642530_SNP	1
FBgn0032435	106	17	5	0.0799	2L_12451143_SNP|2L_12450330_SNP|2L_12449940_SNP|2L_12451852_SNP|2L_12450534_SNP	1
FBgn0038749	21	1	1	0.0799	3R_15740041_SNP	1
FBgn0052350	29	11	3	0.0799	3L_23140442_SNP|3L_23141719_SNP|3L_23142059_SNP	1
FBgn0083141	131	18	5	0.0799	2L_7581462_DEL|2L_7581626_SNP|2L_7583657_SNP|2L_7582857_SNP|2L_7581517_SNP	1
FBgn0262888	18	5	3	0.0799	2R_17495688_SNP|2R_17495799_SNP|2R_17495295_SNP	1
FBgn0260234	21	1	1	0.0799	3R_15740041_SNP	1
FBgn0031675	15	1	1	0.08031	2L_5050549_SNP	1
FBgn0031771	17	3	2	0.08031	2L_6062609_SNP|2L_6061006_SNP	1
FBgn0040743	8	3	3	0.08031	2R_12680261_SNP|2R_12680214_SNP|2R_12680092_SNP	1
FBgn0000581	112	7	4	0.08052	2R_7351776_SNP|2R_7342643_SNP|2R_7352831_SNP|2R_7342967_SNP	1
FBgn0262817	74	10	5	0.08052	2R_6975601_SNP|2R_6976699_SNP|2R_6976593_SNP|2R_6973934_SNP|2R_6975000_SNP	1
FBgn0020312	102	25	5	0.08073	2R_17014442_SNP|2R_17013613_SNP|2R_17014057_SNP|2R_17014144_SNP|2R_17014807_SNP	1
FBgn0046885	47	4	2	0.08073	3R_23372939_SNP|3R_23372665_SNP	1
FBgn0043806	93	13	5	0.08094	3L_9088633_SNP|3L_9088625_SNP|3L_9088478_SNP|3L_9087325_SNP|3L_9086229_SNP	1
FBgn0013987	35	3	3	0.08115	X_5656121_SNP|X_5654198_SNP|X_5656077_SNP	1
FBgn0038478	51	22	5	0.08115	3R_12913865_SNP|3R_12915068_SNP|3R_12913913_SNP|3R_12915715_SNP|3R_12915866_SNP	1
FBgn0039204	42	15	2	0.08115	3R_20355479_SNP|3R_20354663_SNP	1
FBgn0261631	7	1	1	0.08115	3L_6226897_SNP	1
FBgn0039140	42	3	2	0.08136	3R_19863294_SNP|3R_19863570_SNP	1
FBgn0085201	134	25	5	0.08136	2L_2193589_INS|2L_2193719_SNP|2L_2195514_SNP|2L_2195249_SNP|2L_2198366_SNP	1
FBgn0024920	20	1	1	0.08158	2L_2968809_SNP	1
FBgn0033972	25	11	3	0.08158	2R_10742669_SNP|2R_10742521_SNP|2R_10742589_DEL	1
FBgn0034982	40	13	4	0.08158	2R_20022912_SNP|2R_20025285_SNP|2R_20024364_SNP|2R_20025518_SNP	1
FBgn0037975	2	1	1	0.08158	3R_7810180_SNP	1
FBgn0038542	271	15	5	0.08158	3R_13584283_SNP|3R_13584279_SNP|3R_13583659_SNP|3R_13584331_SNP|3R_13577570_SNP	1
FBgn0050495	6	1	1	0.08158	2R_3544771_SNP	1
FBgn0000721	948	76	5	0.08179	2L_3623255_INS|2L_3636634_SNP|2L_3641632_SNP|2L_3648307_SNP|2L_3632467_SNP	1
FBgn0005636	389	46	5	0.08179	2R_20164589_DEL|2R_20165824_SNP|2R_20162462_SNP|2R_20178083_SNP|2R_20174518_SNP	1
FBgn0001180	51	4	3	0.08201	3R_4518568_SNP|3R_4523118_SNP|3R_4516401_SNP	1
FBgn0034716	118	1	1	0.08201	2R_18113521_SNP	1
FBgn0004779	7	1	1	0.08223	3R_2516927_SNP	1
FBgn0014396	371	21	5	0.08223	2L_3500627_SNP|2L_3495361_SNP|2L_3506278_SNP|2L_3505390_SNP|2L_3496364_SNP	1
FBgn0041719	54	11	5	0.08223	2L_5564680_SNP|2L_5564756_SNP|2L_5564865_SNP|2L_5565888_SNP|2L_5565759_SNP	1
FBgn0001281	18	13	3	0.08267	3R_25864290_SNP|3R_25863860_SNP|3R_25864147_SNP	1
FBgn0039158	21	17	2	0.08267	3R_19987461_SNP|3R_19988136_SNP	1
FBgn0033427	33	10	3	0.08289	2R_5471446_SNP|2R_5471029_SNP|2R_5469944_SNP	1
FBgn0003741	4	1	1	0.0831	3L_16583615_SNP	1
FBgn0020224	206	27	5	0.0831	3L_8420348_SNP|3L_8420787_SNP|3L_8421668_SNP|3L_8422023_SNP|3L_8422248_SNP	1
FBgn0031622	46	2	2	0.0831	2L_4691265_SNP|2L_4690065_SNP	1
FBgn0036316	541	43	5	0.0831	3L_12833443_SNP|3L_12831664_SNP|3L_12829815_SNP|3L_12833278_SNP|3L_12831733_SNP	1
FBgn0004903	17	2	2	0.08311	3R_22701334_DEL|3R_22701255_SNP	1
FBgn0031575	142	16	5	0.08311	2L_3868338_SNP|2L_3871314_DEL|2L_3868279_SNP|2L_3867750_SNP|2L_3870034_SNP	1
FBgn0036772	52	1	1	0.08311	3L_17903718_SNP	1
FBgn0082938	5	1	1	0.08311	2L_20647954_SNP	1
FBgn0002917	234	12	5	0.08333	X_14161469_SNP|X_14162723_SNP|X_14162900_SNP|X_14171110_SNP|X_14167248_SNP	1
FBgn0263560	34	1	1	0.08333	2L_10840775_SNP	1
FBgn0033252	97	7	2	0.08356	2R_3945551_SNP|2R_3951837_SNP	1
FBgn0261588	598	67	5	0.08356	2R_4228548_DEL|2R_4220930_SNP|2R_4228646_SNP|2R_4226045_SNP|2R_4244139_SNP	1
FBgn0035789	143	23	5	0.08357	3L_7480445_SNP|3L_7480393_SNP|3L_7479364_SNP|3L_7480629_SNP|3L_7480919_SNP	1
FBgn0250825	47	5	3	0.08357	3L_12121596_SNP|3L_12121958_SNP|3L_12121626_SNP	1
FBgn0031005	5	1	1	0.08378	X_19142266_SNP	1
FBgn0038678	9	1	1	0.08378	3R_14920248_SNP	1
FBgn0050098	70	9	5	0.08378	2R_12240912_SNP|2R_12242821_SNP|2R_12241323_SNP|2R_12240998_DEL|2R_12242795_SNP	1
FBgn0050022	107	13	5	0.08378	2R_7275541_SNP|2R_7275841_SNP|2R_7276529_SNP|2R_7277041_SNP|2R_7277255_SNP	1
FBgn0264340	26	6	1	0.08378	2L_8483393_SNP	1
FBgn0020647	623	69	5	0.0838	3R_19832651_DEL|3R_19843850_SNP|3R_19837629_SNP|3R_19843965_SNP|3R_19857567_SNP	1
FBgn0025286	23	10	2	0.0838	2R_5475426_SNP|2R_5474576_SNP	1
FBgn0031951	39	3	2	0.0838	2L_7800832_SNP|2L_7802011_SNP	1
FBgn0036931	12	1	1	0.0838	3L_20020571_SNP	1
FBgn0052707	13	6	2	0.0838	X_8977981_SNP|X_8978247_SNP	1
FBgn0035078	13	1	1	0.0838	2R_20788846_SNP	1
FBgn0028955	38	4	2	0.08401	2R_5028551_SNP|2R_5026132_SNP	1
FBgn0029997	125	15	5	0.08403	X_7993761_SNP|X_7992944_SNP|X_7993607_SNP|X_7993170_SNP|X_7989885_SNP	1
FBgn0032284	31	2	1	0.08403	2L_10687939_SNP	1
FBgn0033842	41	5	2	0.08403	2R_9372989_SNP|2R_9372317_SNP	1
FBgn0033883	34	3	2	0.08403	2R_9749443_DEL|2R_9748551_SNP	1
FBgn0034513	66	8	4	0.08403	2R_16425934_SNP|2R_16426071_SNP|2R_16425762_SNP|2R_16426003_SNP	1
FBgn0036091	9	3	2	0.08403	3L_10632819_SNP|3L_10633251_SNP	1
FBgn0037535	14	5	3	0.08403	3R_3825724_INS|3R_3825174_DEL|3R_3824665_SNP	1
FBgn0038482	58	23	5	0.08403	3R_12957128_SNP|3R_12957183_SNP|3R_12956754_SNP|3R_12957715_SNP|3R_12957663_SNP	1
FBgn0039068	58	1	1	0.08403	3R_19085175_SNP	1
FBgn0039209	429	30	5	0.08403	3R_20390434_SNP|3R_20400944_INS|3R_20386105_SNP|3R_20404034_SNP|3R_20392711_SNP	1
FBgn0036663	307	28	5	0.08424	3L_16784641_SNP|3L_16798035_SNP|3L_16800580_SNP|3L_16791613_SNP|3L_16800035_SNP	1
FBgn0050045	23	9	2	0.08424	2R_8263889_SNP|2R_8265204_SNP	1
FBgn0086693	63	3	1	0.08424	X_6710647_SNP	1
FBgn0039431	821	49	5	0.08427	3R_22328829_SNP|3R_22360528_SNP|3R_22327882_SNP|3R_22322375_SNP|3R_22351628_SNP	1
FBgn0037671	13	4	3	0.08447	3R_5087199_SNP|3R_5087244_SNP|3R_5086295_SNP	1
FBgn0264981	1584	121	5	0.08447	X_13807311_SNP|X_13845001_SNP|X_13754019_SNP|X_13754400_SNP|X_13789774_SNP	1
FBgn0022338	37	3	2	0.08451	3R_14807261_SNP|3R_14808053_SNP	1
FBgn0028888	805	62	5	0.08451	2L_15180619_SNP|2L_15191157_SNP|2L_15162399_SNP|2L_15180865_INS|2L_15193586_SNP	1
FBgn0053653	100	3	2	0.08451	4_1271598_SNP|4_1246607_DEL	1
FBgn0011822	10	3	2	0.08451	X_329626_SNP|X_331076_SNP	1
FBgn0035857	75	6	5	0.0847	3L_8207415_SNP|3L_8207434_SNP|3L_8207480_SNP|3L_8204706_SNP|3L_8205313_SNP	1
FBgn0262416	21	3	3	0.0847	2R_13671509_SNP|2R_13671972_SNP|2R_13671782_SNP	1
FBgn0000052	99	15	5	0.08475	2L_6045266_SNP|2L_6043585_SNP|2L_6045128_SNP|2L_6044074_SNP|2L_6044158_SNP	1
FBgn0001320	33	1	1	0.08475	3L_20686596_SNP	1
FBgn0031466	152	10	5	0.08475	2L_2835285_SNP|2L_2834588_SNP|2L_2834458_SNP|2L_2835562_SNP|2L_2837620_SNP	1
FBgn0034473	22	2	2	0.08475	2R_15659461_SNP|2R_15656788_SNP	1
FBgn0034886	502	33	5	0.08475	2R_19551513_SNP|2R_19550802_SNP|2R_19556058_SNP|2R_19544727_SNP|2R_19561075_SNP	1
FBgn0038251	21	10	3	0.08475	3R_10486016_SNP|3R_10485128_SNP|3R_10486334_SNP	1
FBgn0053290	12	1	1	0.08475	3L_21536143_SNP	1
FBgn0265184	93	6	3	0.08475	2R_17954036_DEL|2R_17954560_SNP|2R_17953986_SNP	1
FBgn0030976	141	11	4	0.08499	X_18803407_DEL|X_18801618_SNP|X_18797555_SNP|X_18796303_SNP	1
FBgn0000137	42	12	2	0.08499	X_354311_SNP|X_354416_SNP	1
FBgn0038498	887	108	5	0.08516	3R_13169408_SNP|3R_13165342_SNP|3R_13181222_SNP|3R_13158456_SNP|3R_13150443_SNP	1
FBgn0032727	93	4	1	0.08523	2L_18956775_SNP	1
FBgn0033086	10	1	1	0.08523	2R_2557526_SNP	1
FBgn0037174	41	1	1	0.08523	3L_22673648_SNP	1
FBgn0031792	77	2	2	0.08523	2L_6262711_SNP|2L_6264247_SNP	1
FBgn0021953	177	23	5	0.08547	2L_10514322_SNP|2L_10512597_SNP|2L_10514577_SNP|2L_10511451_SNP|2L_10513102_SNP	1
FBgn0029766	114	3	2	0.08547	X_5325422_SNP|X_5324048_SNP	1
FBgn0032048	404	32	5	0.08547	2L_8500047_SNP|2L_8494498_DEL|2L_8504954_SNP|2L_8493099_SNP|2L_8496565_SNP	1
FBgn0033241	10	1	1	0.08547	2R_3846814_SNP	1
FBgn0040477	24	4	2	0.08547	2R_9373870_SNP|2R_9374012_SNP	1
FBgn0064766	83	9	5	0.08547	3L_11207018_SNP|3L_11206163_SNP|3L_11204555_SNP|3L_11205660_SNP|3L_11207342_SNP	1
FBgn0034502	17	1	1	0.08571	2R_16205904_SNP	1
FBgn0036222	75	8	5	0.08571	3L_11916682_SNP|3L_11916424_SNP|3L_11915706_SNP|3L_11917168_SNP|3L_11916736_SNP	1
FBgn0037551	30	1	1	0.08571	3R_3954950_SNP	1
FBgn0052058	57	10	3	0.08571	3L_10427497_SNP|3L_10425320_SNP|3L_10427925_SNP	1
FBgn0053690	42	15	3	0.08571	3L_16195925_SNP|3L_16195372_INS|3L_16194631_SNP	1
FBgn0050090	22	4	2	0.08596	2R_11578434_SNP|2R_11576982_SNP	1
FBgn0263413	64	7	5	0.08596	3R_5918946_SNP|3R_5920291_SNP|3R_5922313_SNP|3R_5920223_SNP|3R_5924911_SNP	1
FBgn0035540	28	1	1	0.08621	3L_4405064_SNP	1
FBgn0035604	197	10	5	0.08621	3L_5373349_SNP|3L_5372959_SNP|3L_5373334_SNP|3L_5375338_DEL|3L_5372638_SNP	1
FBgn0038076	17	8	5	0.08621	3R_8505262_SNP|3R_8506824_SNP|3R_8505232_SNP|3R_8507415_SNP|3R_8506260_SNP	1
FBgn0004611	391	35	5	0.08646	2L_315720_SNP|2L_307171_SNP|2L_309609_SNP|2L_307423_SNP|2L_306611_SNP	1
FBgn0027329	40	11	2	0.08646	X_15641641_SNP|X_15641238_SNP	1
FBgn0050177	68	2	1	0.08646	2R_19690076_SNP	1
FBgn0033457	28	2	1	0.08646	2R_5754288_SNP	1
FBgn0029999	21	3	2	0.08671	X_8011615_SNP|X_8011474_SNP	1
FBgn0031406	35	13	5	0.08671	2L_2255947_SNP|2L_2255098_SNP|2L_2255842_SNP|2L_2255046_SNP|2L_2255723_SNP	1
FBgn0032096	114	3	2	0.08671	2L_9111570_SNP|2L_9112279_SNP	1
FBgn0037162	19	1	1	0.08671	3L_22447087_SNP	1
FBgn0039914	6	1	1	0.08671	4_644110_SNP	1
FBgn0000658	81	2	2	0.08696	2R_14124454_SNP|2R_14122154_SNP	1
FBgn0003257	90	5	1	0.08696	3R_16899274_SNP	1
FBgn0030492	18	3	2	0.08696	X_13421747_DEL|X_13421682_SNP	1
FBgn0036305	37	1	1	0.08696	3L_12746323_SNP	1
FBgn0039225	213	22	5	0.08696	3R_20622045_SNP|3R_20622565_SNP|3R_20623663_SNP|3R_20617941_SNP|3R_20623118_SNP	1
FBgn0261289	49	9	5	0.08696	3R_24633201_SNP|3R_24633240_SNP|3R_24631778_SNP|3R_24631590_SNP|3R_24631767_INS	1
FBgn0262812	18	1	1	0.08696	2R_4479761_SNP	1
FBgn0002183	113	18	5	0.08721	3L_1874652_SNP|3L_1874745_SNP|3L_1875253_SNP|3L_1874367_SNP|3L_1872158_SNP	1
FBgn0015399	85	6	3	0.08721	2L_12817438_SNP|2L_12823632_INS|2L_12818204_SNP	1
FBgn0051473	7	1	1	0.08721	3R_3638158_SNP	1
FBgn0086694	82	4	4	0.08721	3L_5784710_SNP|3L_5783969_SNP|3L_5786163_SNP|3L_5785827_SNP	1
FBgn0031733	112	36	5	0.08721	2L_5726000_SNP|2L_5727859_SNP|2L_5726005_SNP|2L_5727598_SNP|2L_5726169_SNP	1
FBgn0019637	5	1	1	0.08746	3R_1441979_DEL	1
FBgn0030418	110	1	1	0.08746	X_12637545_SNP	1
FBgn0031401	67	18	4	0.08746	2L_2221930_SNP|2L_2221553_SNP|2L_2225458_SNP|2L_2222804_SNP	1
FBgn0033364	24	7	4	0.08746	2R_4905436_SNP|2R_4905555_SNP|2R_4905922_SNP|2R_4905418_SNP	1
FBgn0039406	21	4	2	0.08746	3R_21884683_SNP|3R_21884345_SNP	1
FBgn0046692	136	25	2	0.08746	2R_452770_SNP|2R_434635_DEL	1
FBgn0051122	106	5	2	0.08746	3R_14235003_SNP|3R_14235644_SNP	1
FBgn0003090	545	50	5	0.08772	2R_3072434_SNP|2R_3062166_SNP|2R_3096641_SNP|2R_3074759_SNP|2R_3075780_SNP	1
FBgn0033327	32	1	1	0.08772	2R_4601637_SNP	1
FBgn0035802	1075	77	5	0.08772	3L_7607016_SNP|3L_7624568_SNP|3L_7593804_SNP|3L_7595463_SNP|3L_7624553_SNP	1
FBgn0035858	59	7	4	0.08772	3L_8211372_SNP|3L_8212360_SNP|3L_8212470_SNP|3L_8211395_SNP	1
FBgn0043550	73	14	4	0.08772	3L_13838360_INS|3L_13838556_SNP|3L_13836727_SNP|3L_13837456_SNP	1
FBgn0045476	26	6	1	0.08772	3L_4034010_SNP	1
FBgn0085446	720	48	5	0.08772	X_6444241_SNP|X_6451744_SNP|X_6470763_SNP|X_6440346_SNP|X_6444592_SNP	1
FBgn0263782	354	22	5	0.08772	3R_19565063_SNP|3R_19571237_SNP|3R_19559981_SNP|3R_19564094_SNP|3R_19559939_SNP	1
FBgn0038002	5	1	1	0.08798	3R_8052740_DEL	1
FBgn0011897	79	5	3	0.08824	2R_15690886_SNP|2R_15689275_SNP|2R_15690344_SNP	1
FBgn0015789	41	5	2	0.08824	X_20123807_SNP|X_20123250_SNP	1
FBgn0023508	34	2	1	0.08824	X_1819533_SNP	1
FBgn0034304	36	1	1	0.08824	2R_14035900_SNP	1
FBgn0039666	45	2	1	0.08824	3R_25320210_SNP	1
FBgn0002283	8	1	1	0.0885	3L_16581868_DEL	1
FBgn0037364	13	2	1	0.0885	3R_1506395_SNP	1
FBgn0039358	26	2	2	0.0885	3R_21508743_SNP|3R_21509567_SNP	1
FBgn0262275	41	2	1	0.0885	2L_1832329_SNP	1
FBgn0010548	113	12	5	0.08876	2R_3363729_SNP|2R_3355830_SNP|2R_3356194_SNP|2R_3354608_SNP|2R_3364193_SNP	1
FBgn0020399	13	3	3	0.08876	3R_12094044_INS|3R_12093599_SNP|3R_12093872_SNP	1
FBgn0259482	21	2	1	0.08876	2L_10266328_SNP	1
FBgn0003996	109	5	3	0.08876	X_2691138_SNP|X_2684459_SNP|X_2686548_SNP	1
FBgn0001247	22	5	3	0.08902	3L_20367703_SNP|3L_20367310_SNP|3L_20368476_SNP	1
FBgn0003042	11	1	1	0.08902	3L_21309185_SNP	1
FBgn0033485	7	1	1	0.08902	2R_5986903_SNP	1
FBgn0034200	54	13	4	0.08902	2R_13024949_SNP|2R_13025239_SNP|2R_13024936_SNP|2R_13026273_SNP	1
FBgn0052251	244	7	1	0.08902	3L_4317210_SNP	1
FBgn0261437	14	1	1	0.08902	2L_8365423_SNP	1
FBgn0084001	45	3	2	0.08929	2L_22038881_SNP|2L_22038175_SNP	1
FBgn0022770	48	1	1	0.08955	X_20115640_SNP	1
FBgn0031520	76	7	5	0.08955	2L_3323113_SNP|2L_3322769_SNP|2L_3322174_SNP|2L_3320700_SNP|2L_3323077_SNP	1
FBgn0039600	54	14	5	0.08982	3R_24641088_SNP|3R_24639066_SNP|3R_24643029_DEL|3R_24641175_SNP|3R_24640265_SNP	1
FBgn0051356	42	4	2	0.08982	3R_8032747_SNP|3R_8032247_SNP	1
FBgn0064117	13	1	1	0.08982	X_21189074_DEL	1
FBgn0064116	13	1	1	0.08982	X_21189074_DEL	1
FBgn0035590	32	2	1	0.09009	3L_5132107_SNP	1
FBgn0038195	47	6	3	0.09009	3R_9858924_SNP|3R_9858707_SNP|3R_9859129_SNP	1
FBgn0041775	52	1	1	0.09009	3L_12509967_SNP	1
FBgn0261580	17	6	1	0.09009	2R_15832549_SNP	1
FBgn0262962	24	8	1	0.09009	3R_20657377_SNP	1
FBgn0029754	14	1	1	0.09036	X_5210448_SNP	1
FBgn0030327	49	12	3	0.09036	X_11603554_SNP|X_11603511_SNP|X_11602226_SNP	1
FBgn0041243	21	6	2	0.09036	2R_3280338_SNP|2R_3280337_SNP	1
FBgn0050269	54	8	5	0.09036	2R_18556415_SNP|2R_18555546_SNP|2R_18556474_INS|2R_18556467_SNP|2R_18556539_SNP	1
FBgn0050349	21	1	1	0.09036	2R_4795987_SNP	1
FBgn0260660	1483	119	5	0.09036	3L_7002933_SNP|3L_7034072_SNP|3L_7000745_SNP|3L_7014352_SNP|3L_7000454_SNP	1
FBgn0001257	218	17	5	0.09063	3L_4235547_SNP|3L_4234791_DEL|3L_4224905_SNP|3L_4235524_SNP|3L_4232862_SNP	1
FBgn0003721	443	31	5	0.09063	3R_11129613_SNP|3R_11134430_SNP|3R_11130003_SNP|3R_11124604_SNP|3R_11126515_SNP	1
FBgn0026238	132	24	5	0.09063	2R_1009978_SNP|2R_1003880_SNP|2R_1005915_SNP|2R_1012451_SNP|2R_1005969_SNP	1
FBgn0028487	84	12	4	0.09063	3R_9524355_SNP|3R_9526188_SNP|3R_9523267_SNP|3R_9524953_SNP	1
FBgn0030160	42	12	3	0.09063	X_9778236_SNP|X_9779403_SNP|X_9779217_SNP	1
FBgn0037960	44	16	5	0.09063	3R_7712312_SNP|3R_7712863_SNP|3R_7711873_SNP|3R_7711313_SNP|3R_7711517_SNP	1
FBgn0038466	104	6	2	0.09063	3R_12834266_SNP|3R_12834353_SNP	1
FBgn0040565	32	8	5	0.09063	3R_13422097_SNP|3R_13422236_SNP|3R_13422372_SNP|3R_13423025_SNP|3R_13422800_SNP	1
FBgn0052441	9	3	3	0.09063	3L_21567395_SNP|3L_21569037_SNP|3L_21568113_SNP	1
FBgn0086475	24	2	2	0.09063	3L_17414818_SNP|3L_17417383_SNP	1
FBgn0051788	19	1	1	0.09063	2L_18258119_SNP	1
FBgn0038387	9	1	1	0.09091	3R_11760507_SNP	1
FBgn0039232	128	7	2	0.09091	3R_20663554_SNP|3R_20662211_SNP	1
FBgn0034117	62	14	5	0.09146	2R_12230279_SNP|2R_12231380_SNP|2R_12229774_SNP|2R_12230225_SNP|2R_12229888_SNP	1
FBgn0039602	76	13	3	0.09146	3R_24649159_SNP|3R_24649918_SNP|3R_24649492_SNP	1
FBgn0051633	17	5	1	0.09146	2L_6655514_SNP	1
FBgn0262965	22	3	1	0.09146	2R_11260037_SNP	1
FBgn0004428	6	2	1	0.09174	3L_1212872_SNP	1
FBgn0028685	17	5	2	0.09174	X_6185040_SNP|X_6183803_SNP	1
FBgn0031037	80	25	5	0.09174	X_19504380_SNP|X_19503318_SNP|X_19504692_SNP|X_19503179_SNP|X_19498464_SNP	1
FBgn0031813	132	22	5	0.09174	2L_6445589_SNP|2L_6445482_SNP|2L_6446860_SNP|2L_6445829_SNP|2L_6445512_SNP	1
FBgn0262530	17	3	1	0.09174	3L_15644463_SNP	1
FBgn0039552	44	2	1	0.09174	3R_23698703_SNP	1
FBgn0001122	691	45	5	0.09202	2R_6348396_SNP|2R_6345191_SNP|2R_6343342_SNP|2R_6329448_SNP|2R_6342656_SNP	1
FBgn0031757	43	3	2	0.09202	2L_5968383_SNP|2L_5969808_SNP	1
FBgn0032851	29	3	1	0.09202	2L_20104828_SNP	1
FBgn0034500	207	37	5	0.09202	2R_16192541_SNP|2R_16192701_SNP|2R_16192569_SNP|2R_16191235_SNP|2R_16192130_SNP	1
FBgn0038292	38	9	5	0.09202	3R_10967484_INS|3R_10965266_SNP|3R_10965307_SNP|3R_10966901_SNP|3R_10966014_SNP	1
FBgn0062413	114	30	5	0.09202	X_6562482_SNP|X_6562903_SNP|X_6557463_INS|X_6556933_SNP|X_6558064_INS	1
FBgn0003676	7	1	1	0.09231	3R_18316727_SNP	1
FBgn0029937	9	1	1	0.09231	X_6999771_SNP	1
FBgn0250791	45	6	2	0.09231	3L_20307597_SNP|3L_20307574_SNP	1
FBgn0033095	145	6	4	0.09259	2R_2589702_SNP|2R_2590812_SNP|2R_2587148_DEL|2R_2597586_SNP	1
FBgn0036262	120	2	2	0.09259	3L_12177723_SNP|3L_12181307_SNP	1
FBgn0004117	113	9	5	0.09288	3R_11140578_SNP|3R_11141292_SNP|3R_11138375_SNP|3R_11138054_SNP|3R_11141305_SNP	1
FBgn0000289	101	15	5	0.09317	2R_10070541_SNP|2R_10070644_SNP|2R_10070657_SNP|2R_10071284_SNP|2R_10065397_SNP	1
FBgn0011840	12	1	1	0.09317	3R_13445855_SNP	1
FBgn0038532	661	54	5	0.09317	3R_13489476_SNP|3R_13493864_SNP|3R_13489371_SNP|3R_13477137_SNP|3R_13480728_SNP	1
FBgn0041100	22	3	2	0.09317	3L_21187098_SNP|3L_21187174_SNP	1
FBgn0050340	16	2	2	0.09317	2R_5487594_SNP|2R_5488537_SNP	1
FBgn0000577	81	8	5	0.09346	2R_7411265_SNP|2R_7412636_SNP|2R_7413326_SNP|2R_7413344_SNP|2R_7413052_SNP	1
FBgn0029167	320	17	5	0.09346	3L_13839528_SNP|3L_13849979_SNP|3L_13839268_SNP|3L_13849921_SNP|3L_13844149_SNP	1
FBgn0031785	177	16	5	0.09346	2L_6143535_SNP|2L_6140643_SNP|2L_6145354_SNP|2L_6145519_SNP|2L_6139254_SNP	1
FBgn0034012	220	1	1	0.09346	2R_11227228_SNP	1
FBgn0037074	32	4	2	0.09346	3L_21335688_SNP|3L_21333197_SNP	1
FBgn0043796	57	1	1	0.09346	X_6193053_SNP	1
FBgn0025391	114	12	1	0.09375	X_1647987_SNP	1
FBgn0030624	61	3	2	0.09375	X_15164800_SNP|X_15164408_SNP	1
FBgn0032218	108	9	5	0.09375	2L_10320541_SNP|2L_10320217_SNP|2L_10320529_SNP|2L_10320578_SNP|2L_10318673_SNP	1
FBgn0032343	57	3	2	0.09375	2L_11111266_SNP|2L_11112229_SNP	1
FBgn0033633	140	7	2	0.09375	2R_7294567_SNP|2R_7295395_SNP	1
FBgn0033925	13	2	2	0.09375	2R_10243308_SNP|2R_10243255_SNP	1
FBgn0036500	29	1	1	0.09404	3L_15492775_SNP	1
FBgn0037569	22	1	1	0.09404	3R_4132705_SNP	1
FBgn0264435	70	10	5	0.09404	2L_15119197_SNP|2L_15121648_DEL|2L_15119579_SNP|2L_15121426_SNP|2L_15120436_SNP	1
FBgn0031548	78	9	5	0.09434	2L_3526513_SNP|2L_3527089_SNP|2L_3525523_SNP|2L_3524843_DEL|2L_3525832_SNP	1
FBgn0032350	148	16	5	0.09434	2L_11155366_SNP|2L_11151537_SNP|2L_11153783_SNP|2L_11154965_INS|2L_11155288_SNP	1
FBgn0033447	74	10	5	0.09434	2R_5713585_SNP|2R_5712511_SNP|2R_5713876_SNP|2R_5711066_SNP|2R_5711359_SNP	1
FBgn0034560	67	2	1	0.09434	2R_16798004_SNP	1
FBgn0036623	50	2	1	0.09434	3L_16379011_SNP	1
FBgn0037835	17	1	1	0.09434	3R_6619006_SNP	1
FBgn0038207	92	9	3	0.09434	3R_9956578_SNP|3R_9956362_SNP|3R_9956982_SNP	1
FBgn0041184	203	14	5	0.09434	2L_18141957_SNP|2L_18141520_SNP|2L_18146811_SNP|2L_18148247_SNP|2L_18143025_SNP	1
FBgn0085346	30	3	2	0.09434	3R_25883438_SNP|3R_25882773_SNP	1
FBgn0260444	15	3	2	0.09434	3R_8458436_SNP|3R_8457126_SNP	1
FBgn0263995	2196	281	5	0.09434	3R_13763745_SNP|3R_13828733_SNP|3R_13801528_SNP|3R_13839411_SNP|3R_13815365_SNP	1
FBgn0265266	14	1	1	0.09434	3R_20686132_SNP	1
FBgn0260468	30	3	2	0.09434	3R_25883438_SNP|3R_25882773_SNP	1
FBgn0035143	21	9	2	0.09464	3L_581509_SNP|3L_582018_SNP	1
FBgn0085264	60	10	5	0.09464	2R_9097930_SNP|2R_9097796_SNP|2R_9099270_SNP|2R_9097711_SNP|2R_9097944_SNP	1
FBgn0262440	40	2	2	0.09464	2R_4184882_SNP|2R_4184953_SNP	1
FBgn0050058	60	10	5	0.09464	2R_9097930_SNP|2R_9097796_SNP|2R_9099270_SNP|2R_9097711_SNP|2R_9097944_SNP	1
FBgn0085341	57	10	5	0.09464	2R_9097930_SNP|2R_9097796_SNP|2R_9099270_SNP|2R_9097711_SNP|2R_9097944_SNP	1
FBgn0030594	56	11	2	0.09494	X_14802334_INS|X_14802554_SNP	1
FBgn0034636	433	35	5	0.09494	2R_17460432_SNP|2R_17455364_SNP|2R_17461051_DEL|2R_17453570_SNP|2R_17464165_SNP	1
FBgn0045759	178	26	5	0.09494	3L_6983630_SNP|3L_6983293_SNP|3L_6984320_SNP|3L_6983127_SNP|3L_6985860_SNP	1
FBgn0264958	2	1	1	0.09494	2R_1855163_SNP	1
FBgn0024366	51	2	1	0.09524	X_1226465_SNP	1
FBgn0032908	80	8	4	0.09524	2L_20931148_SNP|2L_20931212_SNP|2L_20934005_SNP|2L_20933829_SNP	1
FBgn0040754	16	1	1	0.09524	2R_9107827_DEL	1
FBgn0001120	31	12	2	0.09554	3L_14796481_SNP|3L_14795532_SNP	1
FBgn0001978	101	18	5	0.09554	2L_15118816_SNP|2L_15118901_SNP|2L_15116168_SNP|2L_15116246_SNP|2L_15116285_SNP	1
FBgn0030090	155	5	3	0.09554	X_9025436_SNP|X_9024190_SNP|X_9020626_SNP	1
FBgn0032799	13	2	2	0.09554	2L_19526480_SNP|2L_19525464_SNP	1
FBgn0034128	70	8	5	0.09554	2R_12330859_SNP|2R_12332445_SNP|2R_12331790_SNP|2R_12330800_SNP|2R_12330435_SNP	1
FBgn0039936	35	4	3	0.09554	4_882174_SNP|4_879657_SNP|4_887054_SNP	1
FBgn0265420	16	2	2	0.09554	3R_3453798_SNP|3R_3452657_SNP	1
FBgn0037402	24	1	1	0.09585	3R_1950035_SNP	1
FBgn0037758	3	1	1	0.09585	3R_5624117_SNP	1
FBgn0040950	34	3	1	0.09585	2L_6153680_SNP	1
FBgn0045483	69	5	2	0.09585	2R_18968983_SNP|2R_18967732_SNP	1
FBgn0050056	9	4	1	0.09585	2R_8449642_SNP	1
FBgn0262150	79	7	2	0.09585	2L_15812731_SNP|2L_15812973_SNP	1
FBgn0033229	5	2	2	0.09585	2R_3721404_SNP|2R_3721363_SNP	1
FBgn0264697	26	2	1	0.09585	3L_19400107_SNP	1
FBgn0003079	423	47	5	0.09615	X_2220470_SNP|X_2220450_INS|X_2234511_SNP|X_2221809_SNP|X_2223592_SNP	1
FBgn0023181	18	2	2	0.09615	2R_20684870_SNP|2R_20683628_SNP	1
FBgn0024836	1100	115	5	0.09615	2R_6597161_SNP|2R_6563581_SNP|2R_6596282_SNP|2R_6569140_SNP|2R_6565426_SNP	1
FBgn0035760	62	2	1	0.09615	3L_7313370_SNP	1
FBgn0052280	60	9	1	0.09615	3L_3167904_INS	1
FBgn0004841	246	30	5	0.09646	3R_6564322_SNP|3R_6567746_SNP|3R_6576117_SNP|3R_6576731_INS|3R_6568293_SNP	1
FBgn0038211	72	4	1	0.09646	3R_10041801_SNP	1
FBgn0038946	125	16	5	0.09646	3R_18179944_SNP|3R_18179111_SNP|3R_18180281_SNP|3R_18181061_SNP|3R_18179272_SNP	1
FBgn0052457	30	1	1	0.09646	3L_22981417_SNP	1
FBgn0053795	31	5	2	0.09646	3L_16165345_SNP|3L_16164957_SNP	1
FBgn0011971	63	7	5	0.09677	3R_9869900_SNP|3R_9870699_SNP|3R_9869427_SNP|3R_9869545_SNP|3R_9869270_SNP	1
FBgn0029922	779	66	5	0.09677	X_6860218_SNP|X_6860381_SNP|X_6811611_SNP|X_6815373_SNP|X_6834807_SNP	1
FBgn0030017	47	1	1	0.09677	X_8063117_SNP	1
FBgn0033740	36	3	2	0.09677	2R_8355806_SNP|2R_8353330_SNP	1
FBgn0050067	12	2	2	0.09677	2R_10258218_SNP|2R_10258304_SNP	1
FBgn0085349	25	19	3	0.09677	X_1057217_SNP|X_1057515_DEL|X_1057795_SNP	1
FBgn0028531	13	3	3	0.09709	2L_14338463_SNP|2L_14338313_SNP|2L_14339377_SNP	1
FBgn0036599	22	1	1	0.09709	3L_16296579_SNP	1
FBgn0038926	44	3	2	0.09709	3R_17856002_SNP|3R_17856708_SNP	1
FBgn0050048	114	18	5	0.09709	2R_8283323_SNP|2R_8283408_SNP|2R_8284304_SNP|2R_8284334_SNP|2R_8286145_SNP	1
FBgn0053260	12	2	2	0.09709	3L_14753623_SNP|3L_14753769_SNP	1
FBgn0053986	16	1	1	0.09709	3L_15517955_SNP	1
FBgn0067905	31	4	2	0.09709	2R_16757494_SNP|2R_16757740_SNP	1
FBgn0011746	202	17	5	0.0974	2R_4957782_SNP|2R_4964935_SNP|2R_4953609_SNP|2R_4956215_SNP|2R_4957630_SNP	1
FBgn0033382	23	2	2	0.0974	2R_5021306_SNP|2R_5021676_SNP	1
FBgn0052668	69	13	4	0.0974	X_11054511_SNP|X_11052582_SNP|X_11050589_SNP|X_11054072_SNP	1
FBgn0016794	167	14	5	0.09772	3L_2591644_SNP|3L_2592920_SNP|3L_2591036_SNP|3L_2595088_SNP|3L_2591599_SNP	1
FBgn0030291	10	2	2	0.09772	X_11243805_SNP|X_11243078_SNP	1
FBgn0032251	74	6	2	0.09772	2L_10439660_SNP|2L_10440679_SNP	1
FBgn0032898	69	1	1	0.09772	2L_20861839_SNP	1
FBgn0034827	48	3	3	0.09772	2R_19031728_SNP|2R_19030555_SNP|2R_19031415_SNP	1
FBgn0034898	20	5	4	0.09772	2R_19606907_SNP|2R_19606688_SNP|2R_19607373_SNP|2R_19607179_SNP	1
FBgn0051267	41	11	3	0.09772	3R_12960166_SNP|3R_12960851_SNP|3R_12960332_SNP	1
FBgn0264906	28	1	1	0.09772	3R_19879717_SNP	1
FBgn0039145	27	1	1	0.09772	3R_19879717_SNP	1
FBgn0020379	160	26	5	0.09804	3R_6196339_SNP|3R_6189520_INS|3R_6193117_SNP|3R_6197707_SNP|3R_6196823_SNP	1
FBgn0030005	21	6	3	0.09804	X_8029567_SNP|X_8030904_SNP|X_8030476_SNP	1
FBgn0034839	42	3	3	0.09804	2R_19157908_SNP|2R_19157468_SNP|2R_19158376_SNP	1
FBgn0051643	49	2	2	0.09804	2L_6038850_SNP|2L_6038811_SNP	1
FBgn0085331	15	2	1	0.09804	3R_5649648_SNP	1
FBgn0028360	59	8	5	0.09836	X_6550435_SNP|X_6551008_SNP|X_6549935_DEL|X_6551471_SNP|X_6549899_SNP	1
FBgn0031996	41	10	4	0.09836	2L_8197840_SNP|2L_8198086_SNP|2L_8198327_SNP|2L_8197113_SNP	1
FBgn0032587	431	49	5	0.09836	2L_16524379_SNP|2L_16520486_SNP|2L_16524460_SNP|2L_16523387_SNP|2L_16520453_SNP	1
FBgn0035689	69	5	2	0.09836	3L_6167264_SNP|3L_6168415_SNP	1
FBgn0036260	350	41	5	0.09836	3L_12157283_SNP|3L_12158855_DEL|3L_12162534_SNP|3L_12157418_SNP|3L_12165181_SNP	1
FBgn0036916	5	2	1	0.09836	3L_19907412_SNP	1
FBgn0032788	23	2	1	0.09868	2L_19484865_SNP	1
FBgn0040629	28	2	1	0.09868	3R_27090200_SNP	1
FBgn0050432	16	6	4	0.09868	2R_2086269_SNP|2R_2086578_INS|2R_2086148_SNP|2R_2084783_SNP	1
FBgn0051583	8	1	1	0.09868	3R_3965156_SNP	1
FBgn0030519	40	8	5	0.09868	X_13635926_SNP|X_13636010_SNP|X_13635373_SNP|X_13636152_SNP|X_13635309_SNP	1
FBgn0030887	87	1	1	0.09868	X_17917129_SNP	1
FBgn0004588	35	1	1	0.09901	3L_15642617_SNP	1
FBgn0028419	57	10	5	0.09901	2L_6072827_SNP|2L_6073010_SNP|2L_6073978_SNP|2L_6071834_SNP|2L_6072208_SNP	1
FBgn0030836	35	1	1	0.09901	X_17176503_SNP	1
FBgn0036639	63	11	5	0.09901	3L_16551408_SNP|3L_16549719_SNP|3L_16551174_SNP|3L_16549823_SNP|3L_16550791_SNP	1
FBgn0039246	25	1	1	0.09934	3R_20727904_SNP	1
FBgn0050271	130	5	2	0.09934	2R_18704425_DEL|2R_18704731_SNP	1
FBgn0264831	20	1	1	0.09934	3R_8095380_SNP	1
FBgn0030699	20	1	1	0.09967	X_15740769_SNP	1
FBgn0034519	156	16	5	0.09967	2R_16438634_SNP|2R_16438258_SNP|2R_16438690_SNP|2R_16438687_SNP|2R_16440178_SNP	1
FBgn0035781	75	1	1	0.09967	3L_7397462_SNP	1
FBgn0034518	156	16	5	0.09967	2R_16438634_SNP|2R_16438258_SNP|2R_16438690_SNP|2R_16438687_SNP|2R_16440178_SNP	1
FBgn0001256	90	3	2	0.1	3L_13376680_SNP|3L_13377173_SNP	1
FBgn0031214	4	1	1	0.1	2L_76479_SNP	1
FBgn0036194	67	15	3	0.1	3L_11689936_SNP|3L_11689955_SNP|3L_11689705_SNP	1
FBgn0036426	13	2	1	0.1	3L_14511044_SNP	1
FBgn0052703	47	13	5	0.1	X_9156908_SNP|X_9162016_SNP|X_9161096_INS|X_9159766_SNP|X_9159185_DEL	1
FBgn0005695	60	10	3	0.1003	2R_4614092_DEL|2R_4616006_SNP|2R_4614208_SNP	1
FBgn0033428	13	4	3	0.1003	2R_5472106_SNP|2R_5472230_SNP|2R_5473565_SNP	1
FBgn0264754	1283	168	5	0.1003	3R_10655623_SNP|3R_10684744_SNP|3R_10649830_SNP|3R_10655936_SNP|3R_10678726_INS	1
FBgn0051913	48	4	3	0.1003	2L_5783553_SNP|2L_5784937_SNP|2L_5784895_SNP	1
FBgn0003091	612	38	5	0.1007	2R_12814079_SNP|2R_12814588_SNP|2R_12816325_SNP|2R_12814623_INS|2R_12811296_SNP	1
FBgn0003430	98	4	4	0.1007	2L_3826548_SNP|2L_3825948_SNP|2L_3826437_SNP|2L_3826633_SNP	1
FBgn0032679	70	11	3	0.1007	2L_18452149_SNP|2L_18450303_SNP|2L_18450107_SNP	1
FBgn0033463	38	4	2	0.1007	2R_5773719_SNP|2R_5778432_SNP	1
FBgn0012036	202	4	4	0.1007	2L_9389568_SNP|2L_9387489_SNP|2L_9389803_SNP|2L_9389774_SNP	1
FBgn0037617	24	2	1	0.101	3R_4550882_SNP	1
FBgn0260407	18	4	3	0.101	2L_13834772_SNP|2L_13835257_SNP|2L_13834457_SNP	1
FBgn0262115	18	4	1	0.101	2R_17943_SNP	1
FBgn0050398	56	3	2	0.101	2R_17604891_SNP|2R_17605582_SNP	1
FBgn0028936	46	4	2	0.1014	2L_13970708_SNP|2L_13970977_SNP	1
FBgn0033569	60	16	5	0.1014	2R_6783473_SNP|2R_6784457_SNP|2R_6782651_SNP|2R_6782326_SNP|2R_6782245_SNP	1
FBgn0034072	443	38	5	0.1014	2R_11970004_SNP|2R_11973729_SNP|2R_11973917_SNP|2R_11984609_SNP|2R_11972941_SNP	1
FBgn0052150	98	4	2	0.1014	3L_15834527_SNP|3L_15834483_SNP	1
FBgn0035505	98	2	2	0.1014	3L_4178773_INS|3L_4180925_SNP	1
FBgn0005638	56	10	4	0.1017	2R_20219756_SNP|2R_20219860_SNP|2R_20218235_SNP|2R_20218053_SNP	1
FBgn0027951	52	17	2	0.1017	3R_1473956_DEL|3R_1467430_SNP	1
FBgn0032171	12	1	1	0.1017	2L_9956739_SNP	1
FBgn0033310	192	16	5	0.1017	2R_4490401_SNP|2R_4489234_SNP|2R_4494829_SNP|2R_4493965_SNP|2R_4487742_SNP	1
FBgn0038682	176	21	5	0.1017	3R_14978419_DEL|3R_14977791_SNP|3R_14976813_SNP|3R_14976866_SNP|3R_14976767_SNP	1
FBgn0063379	7	1	1	0.1017	2R_13589744_SNP	1
FBgn0035645	66	6	3	0.102	3L_5892015_SNP|3L_5891737_SNP|3L_5892502_SNP	1
FBgn0039543	47	5	2	0.102	3R_23529640_SNP|3R_23531477_SNP	1
FBgn0053208	319	38	5	0.102	3R_5853499_DEL|3R_5851098_SNP|3R_5856555_SNP|3R_5831791_SNP|3R_5863712_SNP	1
FBgn0262365	63	1	1	0.102	3R_8911911_SNP	1
FBgn0262191	17	6	2	0.102	2L_16678595_SNP|2L_16678371_SNP	1
FBgn0014466	8	1	1	0.1024	X_8371322_SNP	1
FBgn0037436	5	1	1	0.1024	3R_2176171_SNP	1
FBgn0045035	119	17	2	0.1024	3R_11061072_SNP|3R_11067568_SNP	1
FBgn0051776	121	12	5	0.1024	2L_3471312_SNP|2L_3471358_SNP|2L_3471028_SNP|2L_3471161_SNP|2L_3470204_SNP	1
FBgn0032115	62	1	1	0.1024	2L_9398460_SNP	1
FBgn0010531	15	7	2	0.1027	2R_6010168_SNP|2R_6010649_SNP	1
FBgn0015664	59	15	5	0.1027	2L_9964668_SNP|2L_9966334_SNP|2L_9965313_SNP|2L_9964913_SNP|2L_9963988_SNP	1
FBgn0029552	6	4	3	0.1027	X_906229_SNP|X_906721_SNP|X_906640_SNP	1
FBgn0032457	97	7	5	0.1027	2L_12761779_SNP|2L_12760401_DEL|2L_12761794_SNP|2L_12761749_SNP|2L_12760378_SNP	1
FBgn0050222	125	11	5	0.1027	2R_17472273_SNP|2R_17470548_SNP|2R_17472931_SNP|2R_17472125_SNP|2R_17472523_SNP	1
FBgn0083989	5	3	1	0.1027	2R_8086807_SNP	1
FBgn0260482	47	2	1	0.1027	X_14139458_SNP	1
FBgn0052182	18	1	1	0.1027	3L_17751327_SNP	1
FBgn0033167	17	2	1	0.1031	2R_3295644_SNP	1
FBgn0034025	140	4	4	0.1031	2R_11402433_SNP|2R_11402304_SNP|2R_11402451_SNP|2R_11401566_SNP	1
FBgn0041250	35	6	4	0.1031	2L_782824_SNP|2L_780681_SNP|2L_780220_SNP|2L_782542_SNP	1
FBgn0262823	52	7	2	0.1031	3R_14389336_SNP|3R_14391255_SNP	1
FBgn0262846	52	7	2	0.1031	3R_14389336_SNP|3R_14391255_SNP	1
FBgn0003867	40	6	2	0.1034	3R_17604497_SNP|3R_17604716_SNP	1
FBgn0025335	29	3	1	0.1034	2R_19750955_SNP	1
FBgn0028901	114	9	4	0.1034	2L_15783549_SNP|2L_15784347_SNP|2L_15784527_SNP|2L_15786670_SNP	1
FBgn0030493	53	1	1	0.1034	X_13430337_SNP	1
FBgn0039580	52	4	1	0.1034	3R_24162693_SNP	1
FBgn0000077	9	1	1	0.1038	X_9140793_SNP	1
FBgn0031191	79	10	5	0.1038	X_21886441_SNP|X_21886665_SNP|X_21886801_SNP|X_21886634_SNP|X_21886463_SNP	1
FBgn0036590	50	11	4	0.1038	3L_16270047_SNP|3L_16270222_SNP|3L_16269966_SNP|3L_16271331_SNP	1
FBgn0011993	8	3	3	0.1042	3R_13450261_SNP|3R_13450170_SNP|3R_13450262_SNP	1
FBgn0038295	930	87	5	0.1042	3R_10975565_SNP|3R_10976574_SNP|3R_11016212_SNP|3R_11003032_SNP|3R_10984303_SNP	1
FBgn0038524	117	10	4	0.1042	3R_13434033_SNP|3R_13431025_SNP|3R_13432805_SNP|3R_13434216_SNP	1
FBgn0085253	22	4	3	0.1042	2R_7125211_SNP|2R_7125102_SNP|2R_7125225_SNP	1
FBgn0003926	74	11	5	0.1045	2L_1433173_DEL|2L_1432348_SNP|2L_1433301_SNP|2L_1433129_SNP|2L_1433133_SNP	1
FBgn0008635	70	4	2	0.1045	X_18279535_SNP|X_18275812_SNP	1
FBgn0011740	20	2	2	0.1045	3R_5241980_SNP|3R_5242485_SNP	1
FBgn0017572	5	1	1	0.1045	3L_16606541_SNP	1
FBgn0036340	37	1	1	0.1045	3L_13032426_SNP	1
FBgn0031171	119	3	1	0.1049	X_21184495_SNP	1
FBgn0051755	28	4	1	0.1049	2L_10002491_SNP	1
FBgn0264832	5	2	1	0.1049	3R_11146342_SNP	1
FBgn0011921	40	5	2	0.1049	2R_5549366_SNP|2R_5549543_SNP	1
FBgn0032827	88	3	2	0.1049	2L_19892552_SNP|2L_19890060_SNP	1
FBgn0033753	59	4	3	0.1053	2R_8454549_INS|2R_8453643_SNP|2R_8453773_SNP	1
FBgn0262111	840	43	5	0.1053	X_17167887_SNP|X_17168271_SNP|X_17165589_SNP|X_17150881_SNP|X_17148328_DEL	1
FBgn0015831	12	1	1	0.1056	3R_3354573_DEL	1
FBgn0017457	11	2	2	0.1056	2L_293453_INS|2L_294397_SNP	1
FBgn0031231	4	2	2	0.1056	2L_204384_SNP|2L_203925_SNP	1
FBgn0036516	29	4	2	0.1056	3L_15580951_SNP|3L_15578720_SNP	1
FBgn0039024	47	1	1	0.1056	3R_18590970_SNP	1
FBgn0262856	14	3	2	0.1056	2L_17486787_SNP|2L_17486734_SNP	1
FBgn0262944	83	13	4	0.1056	2L_1218147_INS|2L_1217381_SNP|2L_1218195_SNP|2L_1218403_SNP	1
FBgn0265053	6	1	1	0.1056	2R_19246038_SNP	1
FBgn0010315	4	1	1	0.106	X_15803479_SNP	1
FBgn0033808	36	5	2	0.106	2R_9102904_SNP|2R_9102869_SNP	1
FBgn0036286	105	22	2	0.106	3L_12467044_SNP|3L_12465471_SNP	1
FBgn0051926	39	12	2	0.106	2L_1496037_SNP|2L_1496821_SNP	1
FBgn0010421	5	2	2	0.1064	3R_6592682_SNP|3R_6593359_SNP	1
FBgn0033162	26	6	3	0.1064	2R_3281896_SNP|2R_3282339_SNP|2R_3281096_SNP	1
FBgn0260644	29	13	4	0.1064	3L_10621982_SNP|3L_10622361_SNP|3L_10621985_SNP|3L_10622808_SNP	1
FBgn0260659	120	1	1	0.1064	3R_11026797_SNP	1
FBgn0265341	29	1	1	0.1064	2R_5931442_SNP	1
FBgn0004924	50	3	3	0.1068	X_15219769_SNP|X_15214154_SNP|X_15217450_SNP	1
FBgn0005631	184	22	5	0.1068	2R_18581634_SNP|2R_18580602_SNP|2R_18582872_SNP|2R_18583872_SNP|2R_18586414_SNP	1
FBgn0051896	22	3	1	0.1068	2L_8481160_SNP	1
FBgn0052748	26	6	2	0.1068	X_6411124_SNP|X_6410275_DEL	1
FBgn0020236	118	19	5	0.1071	2R_11886374_SNP|2R_11886249_SNP|2R_11887658_SNP|2R_11883210_SNP|2R_11887564_SNP	1
FBgn0025352	26	1	1	0.1071	2R_19755529_SNP	1
FBgn0030162	41	4	2	0.1071	X_9803224_DEL|X_9803123_SNP	1
FBgn0031032	75	3	1	0.1071	X_19480598_SNP	1
FBgn0051272	42	5	4	0.1071	3R_6582704_SNP|3R_6583251_SNP|3R_6583916_SNP|3R_6582924_SNP	1
FBgn0263971	27	5	2	0.1071	2L_11075940_SNP|2L_11075146_SNP	1
FBgn0037860	49	10	3	0.1075	3R_6941598_SNP|3R_6941358_SNP|3R_6941233_SNP	1
FBgn0050419	357	20	5	0.1075	2R_20099698_SNP|2R_20099160_SNP|2R_20100595_SNP|2R_20106702_DEL|2R_20110674_SNP	1
FBgn0259952	20	3	2	0.1075	2L_3669691_SNP|2L_3669312_SNP	1
FBgn0264698	10	1	1	0.1075	3L_23176867_INS	1
FBgn0031997	20	3	1	0.1079	2L_8199562_SNP	1
FBgn0052811	22	3	1	0.1079	X_1191322_SNP	1
FBgn0260431	99	11	5	0.1079	3L_9428725_SNP|3L_9427619_SNP|3L_9427834_SNP|3L_9429285_SNP|3L_9428584_SNP	1
FBgn0030722	13	1	1	0.1083	X_15956610_SNP	1
FBgn0041626	5	1	1	0.1083	X_20038044_SNP	1
FBgn0030631	25	5	2	0.1087	X_15244098_SNP|X_15244418_SNP	1
FBgn0032061	58	5	3	0.1087	2L_8706162_SNP|2L_8706288_SNP|2L_8706915_SNP	1
FBgn0047092	5	1	1	0.1087	X_7039764_INS	1
FBgn0051414	92	8	4	0.1087	3R_19533955_SNP|3R_19534511_SNP|3R_19534378_SNP|3R_19535039_SNP	1
FBgn0051974	7	2	2	0.1087	2L_142608_SNP|2L_141437_SNP	1
FBgn0025692	22	2	2	0.1091	2R_8763149_SNP|2R_8764055_SNP	1
FBgn0028904	66	4	3	0.1091	2L_14103881_SNP|2L_14107215_SNP|2L_14103697_SNP	1
FBgn0263620	3	1	1	0.1091	3R_279694_DEL	1
FBgn0000640	38	3	2	0.1095	2L_9426724_SNP|2L_9427284_SNP	1
FBgn0032520	20	2	1	0.1095	2L_13398560_SNP	1
FBgn0038038	11	2	2	0.1095	3R_8233374_SNP|3R_8232154_SNP	1
FBgn0061362	42	2	2	0.1095	2R_16530167_SNP|2R_16531260_SNP	1
FBgn0033216	43	4	3	0.1099	2R_3603784_SNP|2R_3603732_SNP|2R_3604238_SNP	1
FBgn0033813	19	3	1	0.1099	2R_9118494_SNP	1
FBgn0034769	51	6	2	0.1099	2R_18594107_SNP|2R_18594103_SNP	1
FBgn0040725	51	6	3	0.1099	2L_776693_SNP|2L_776808_SNP|2L_775775_SNP	1
FBgn0261537	20	2	1	0.1099	3L_7460081_SNP	1
FBgn0261792	36	1	1	0.1099	3R_14809266_SNP	1
FBgn0261536	20	2	1	0.1099	3L_7460081_SNP	1
FBgn0039195	32	4	1	0.1103	3R_20197554_SNP	1
FBgn0040696	147	2	2	0.1103	3L_4178773_INS|3L_4180925_SNP	1
FBgn0052638	73	4	2	0.1103	X_13019715_SNP|X_13019462_SNP	1
FBgn0265309	73	12	5	0.1103	2R_20224311_SNP|2R_20223623_SNP|2R_20224318_SNP|2R_20224453_SNP|2R_20224476_SNP	1
FBgn0038266	42	8	5	0.1103	3R_10671520_SNP|3R_10672698_SNP|3R_10671438_SNP|3R_10671943_SNP|3R_10670301_MNP	1
FBgn0031099	32	1	1	0.1107	X_20128959_SNP	1
FBgn0040780	15	3	2	0.1107	2R_3721404_SNP|2R_3722688_SNP	1
FBgn0086676	357	30	5	0.1107	2R_12020213_SNP|2R_12021877_DEL|2R_12021493_SNP|2R_12020410_SNP|2R_12014158_SNP	1
FBgn0261787	36	1	1	0.1107	2L_20654200_SNP	1
FBgn0013732	21	1	1	0.1111	2R_2546740_SNP	1
FBgn0032271	254	26	5	0.1111	2L_10639049_SNP|2L_10638685_SNP|2L_10636262_SNP|2L_10635669_SNP|2L_10636288_SNP	1
FBgn0033244	21	3	3	0.1111	2R_3858347_SNP|2R_3859692_DEL|2R_3859516_SNP	1
FBgn0050120	42	5	2	0.1111	2R_14333907_SNP|2R_14333682_SNP	1
FBgn0264078	1609	85	5	0.1111	X_14785348_SNP|X_14794690_SNP|X_14783638_SNP|X_14788637_DEL|X_14785356_SNP	1
FBgn0034350	42	5	2	0.1111	2R_14333907_SNP|2R_14333682_SNP	1
FBgn0020909	17	1	1	0.1115	X_13652311_SNP	1
FBgn0038398	50	1	1	0.1115	3R_11911001_DEL	1
FBgn0051848	54	1	1	0.1115	2L_13265721_INS	1
FBgn0025595	176	13	5	0.1119	2L_6710359_SNP|2L_6712670_SNP|2L_6716127_SNP|2L_6715874_SNP|2L_6711102_SNP	1
FBgn0025866	123	27	5	0.1119	3L_9884602_SNP|3L_9882973_SNP|3L_9883337_SNP|3L_9881860_SNP|3L_9881826_SNP	1
FBgn0032010	323	13	5	0.1119	2L_8257947_SNP|2L_8256721_SNP|2L_8244532_SNP|2L_8244127_SNP|2L_8254457_INS	1
FBgn0033733	77	2	2	0.1119	2R_8310481_SNP|2R_8307972_SNP	1
FBgn0037518	31	5	3	0.1119	3R_3619720_SNP|3R_3620567_SNP|3R_3620296_SNP	1
FBgn0038610	138	16	5	0.1119	3R_14205878_SNP|3R_14204922_SNP|3R_14205702_SNP|3R_14203329_SNP|3R_14203038_SNP	1
FBgn0042101	18	3	3	0.1119	3R_3623005_SNP|3R_3624329_SNP|3R_3622654_SNP	1
FBgn0061361	43	2	2	0.1119	2R_16530167_SNP|2R_16531260_SNP	1
FBgn0038034	9	1	1	0.1119	3R_8221724_SNP	1
FBgn0262316	25	1	1	0.1119	2R_4332566_SNP	1
FBgn0025613	35	12	3	0.1124	X_4533318_SNP|X_4533355_SNP|X_4534149_SNP	1
FBgn0035544	60	3	2	0.1124	3L_4437292_SNP|3L_4437283_SNP	1
FBgn0038938	89	8	1	0.1124	3R_18125601_SNP	1
FBgn0050000	14	7	1	0.1124	2R_5493931_SNP	1
FBgn0035488	36	3	1	0.1128	3L_4038625_SNP	1
FBgn0085239	38	3	1	0.1128	2R_19240018_INS	1
FBgn0004591	40	1	1	0.1132	3L_15645527_SNP	1
FBgn0035392	109	2	2	0.1132	3L_3053051_SNP|3L_3054962_SNP	1
FBgn0038135	31	6	3	0.1132	3R_9121630_SNP|3R_9121556_SNP|3R_9122511_SNP	1
FBgn0260386	63	1	1	0.1132	3R_4079924_SNP	1
FBgn0262993	13	4	2	0.1132	3R_5163935_SNP|3R_5164204_SNP	1
FBgn0015371	307	54	5	0.1136	2R_11006133_SNP|2R_11006301_SNP|2R_11024878_SNP|2R_11022790_SNP|2R_11031785_SNP	1
FBgn0032305	77	4	4	0.1136	2L_10841769_SNP|2L_10840775_SNP|2L_10841664_INS|2L_10841797_DEL	1
FBgn0039759	161	13	5	0.1136	3R_26069692_SNP|3R_26069693_INS|3R_26070023_SNP|3R_26070435_SNP|3R_26069873_SNP	1
FBgn0040989	18	1	1	0.1136	2L_18006059_SNP	1
FBgn0053687	66	3	1	0.1136	3L_16190470_SNP	1
FBgn0086350	9	1	1	0.1136	2R_12944272_SNP	1
FBgn0264715	47	15	3	0.1136	2R_17649824_SNP|2R_17650140_SNP|2R_17649956_SNP	1
FBgn0264952	6	1	1	0.1136	2L_8205898_SNP	1
FBgn0011962	6	1	1	0.1141	3R_3966045_SNP	1
FBgn0035643	149	18	5	0.1141	3L_5877355_SNP|3L_5878102_SNP|3L_5877454_SNP|3L_5876280_SNP|3L_5877163_SNP	1
FBgn0037064	10	1	1	0.1141	3L_21261516_DEL	1
FBgn0038108	44	6	2	0.1141	3R_8827377_SNP|3R_8830206_SNP	1
FBgn0038487	38	13	5	0.1141	3R_12968349_SNP|3R_12969108_DEL|3R_12967700_SNP|3R_12968721_SNP|3R_12968016_SNP	1
FBgn0262018	1594	191	5	0.1141	2L_17807435_SNP|2L_17800560_SNP|2L_17790296_SNP|2L_17840243_SNP|2L_17844826_SNP	1
FBgn0040963	113	19	5	0.1141	2L_8981216_SNP|2L_8980602_SNP|2L_8980650_SNP|2L_8979792_SNP|2L_8980437_SNP	1
FBgn0004192	13	2	1	0.1145	2L_13216067_SNP	1
FBgn0031832	44	2	1	0.1145	2L_6561631_SNP	1
FBgn0032945	57	3	2	0.1145	2L_21377436_SNP|2L_21374560_SNP	1
FBgn0034245	3	1	1	0.1145	2R_13460110_SNP	1
FBgn0034281	29	1	1	0.1145	2R_13748645_SNP	1
FBgn0035830	15	6	3	0.1145	3L_7969834_SNP|3L_7970194_SNP|3L_7969942_SNP	1
FBgn0262543	38	6	1	0.1145	2L_19910822_SNP	1
FBgn0263489	43	4	1	0.1145	2L_8485561_SNP	1
FBgn0030891	9	1	1	0.1149	X_17981291_SNP	1
FBgn0033446	229	23	5	0.1149	2R_5701860_SNP|2R_5698487_SNP|2R_5697633_SNP|2R_5707423_SNP|2R_5706234_SNP	1
FBgn0033806	49	5	1	0.1149	2R_9096547_SNP	1
FBgn0085198	23	2	2	0.1149	2L_17173520_SNP|2L_17173506_SNP	1
FBgn0052034	60	12	2	0.1149	3L_8896619_SNP|3L_8896521_SNP	1
FBgn0033412	95	1	1	0.1151	2R_5310616_SNP	1
FBgn0033602	77	1	1	0.1151	2R_7153636_SNP	1
FBgn0034514	19	3	2	0.1151	2R_16426199_SNP|2R_16426836_SNP	1
FBgn0036306	41	1	1	0.1151	3L_12746559_SNP	1
FBgn0043010	6	1	1	0.1151	2R_9108743_SNP	1
FBgn0261671	333	33	5	0.1151	2L_16906532_SNP|2L_16908601_SNP|2L_16893912_SNP|2L_16914793_SNP|2L_16907148_SNP	1
FBgn0262656	86	43	5	0.1151	X_3276018_SNP|X_3276173_SNP|X_3278451_SNP|X_3266266_SNP|X_3270424_SNP	1
FBgn0038296	72	4	3	0.1154	3R_11016683_INS|3R_11017551_SNP|3R_11020119_SNP	1
FBgn0011747	24	8	2	0.1155	4_135573_SNP|4_145320_SNP	1
FBgn0030980	51	1	1	0.1155	X_18972658_DEL	1
FBgn0032249	64	4	2	0.1155	2L_10434585_SNP|2L_10433862_SNP	1
FBgn0040755	83	3	3	0.1155	2R_8696178_SNP|2R_8695309_SNP|2R_8695564_SNP	1
FBgn0036462	24	1	1	0.1158	3L_14991084_SNP	1
FBgn0039059	56	2	1	0.1158	3R_18988053_SNP	1
FBgn0000723	315	16	5	0.116	3R_5207224_SNP|3R_5207445_SNP|3R_5214335_SNP|3R_5200613_SNP|3R_5203836_SNP	1
FBgn0011305	26	1	1	0.116	2L_10261711_SNP	1
FBgn0027506	120	7	3	0.116	2R_13325391_SNP|2R_13324849_SNP|2R_13327873_SNP	1
FBgn0028552	31	2	1	0.116	2R_19936507_SNP	1
FBgn0032304	38	1	1	0.116	2L_10820951_SNP	1
FBgn0034084	52	8	5	0.116	2R_12057287_SNP|2R_12057749_SNP|2R_12058254_SNP|2R_12058326_SNP|2R_12058159_SNP	1
FBgn0035751	50	2	2	0.116	3L_7230000_SNP|3L_7230270_SNP	1
FBgn0036727	69	1	1	0.116	3L_17465005_SNP	1
FBgn0036834	158	1	1	0.116	3L_18945662_SNP	1
FBgn0039790	282	1	1	0.116	3R_26423437_SNP	1
FBgn0040392	16	1	1	0.116	X_2219064_SNP	1
FBgn0042187	18	5	1	0.116	2L_2252716_SNP	1
FBgn0037013	27	3	3	0.116	3L_20526943_SNP|3L_20527698_SNP|3L_20526235_SNP	1
FBgn0263389	28	2	2	0.116	3R_5479853_SNP|3R_5478817_SNP	1
FBgn0263987	52	2	2	0.1163	X_5306051_SNP|X_5306898_SNP	1
FBgn0033149	13	6	4	0.1163	2R_3064805_SNP|2R_3064343_SNP|2R_3064724_SNP|2R_3064049_SNP	1
FBgn0264703	44	9	2	0.1163	3L_15093910_SNP|3L_15094135_SNP	1
FBgn0024179	107	7	2	0.1165	3L_4070620_INS|3L_4071478_SNP	1
FBgn0026080	5	1	1	0.1165	X_4010590_SNP	1
FBgn0029769	55	9	4	0.1165	X_5390264_SNP|X_5389918_SNP|X_5389499_SNP|X_5388785_SNP	1
FBgn0034964	130	22	5	0.1165	2R_19929971_SNP|2R_19929696_SNP|2R_19925845_SNP|2R_19926388_SNP|2R_19927433_SNP	1
FBgn0035400	392	45	5	0.1165	3L_3132501_SNP|3L_3132700_SNP|3L_3136338_SNP|3L_3136790_SNP|3L_3132888_SNP	1
FBgn0050458	38	4	3	0.1165	2R_13046802_SNP|2R_13045977_SNP|2R_13046151_SNP	1
FBgn0052017	20	3	3	0.1165	4_1163059_SNP|4_1159292_SNP|4_1159109_SNP	1
FBgn0261846	48	2	2	0.1165	3R_9353382_SNP|3R_9354667_SNP	1
FBgn0015379	21	1	1	0.1167	X_21216718_SNP	1
FBgn0032399	83	4	2	0.1167	2L_12044117_SNP|2L_12043680_SNP	1
FBgn0034122	67	1	1	0.1167	2R_12251049_SNP	1
FBgn0034729	31	4	3	0.1167	2R_18313396_SNP|2R_18314640_INS|2R_18313686_SNP	1
FBgn0035547	27	5	2	0.1167	3L_4460096_SNP|3L_4460254_SNP	1
FBgn0037341	7	2	2	0.1167	3R_1391180_SNP|3R_1390774_SNP	1
FBgn0062517	17	5	3	0.1167	3L_2596555_SNP|3L_2596570_SNP|3L_2596987_SNP	1
FBgn0261529	129	16	5	0.1167	2L_14330130_SNP|2L_14332521_SNP|2L_14331586_SNP|2L_14333091_SNP|2L_14332758_SNP	1
FBgn0029951	32	4	3	0.1169	X_7471363_SNP|X_7470685_SNP|X_7469249_SNP	1
FBgn0030354	36	6	3	0.1169	X_11794283_SNP|X_11799656_SNP|X_11796336_SNP	1
FBgn0030913	508	27	5	0.1169	X_18248347_SNP|X_18251113_SNP|X_18223771_SNP|X_18223801_SNP|X_18247576_SNP	1
FBgn0264362	22	2	2	0.1169	2L_18803932_SNP|2L_18804984_SNP	1
FBgn0010660	67	2	1	0.1172	2R_18808897_SNP	1
FBgn0032783	104	5	3	0.1172	2L_19437461_SNP|2L_19438574_SNP|2L_19440387_SNP	1
FBgn0033352	17	2	2	0.1172	2R_4818225_SNP|2R_4819600_SNP	1
FBgn0050374	10	1	1	0.1172	2R_4044773_SNP	1
FBgn0250753	20	2	2	0.1172	3R_1425527_SNP|3R_1425936_SNP	1
FBgn0030384	38	1	1	0.1174	X_12267199_SNP	1
FBgn0031752	124	20	5	0.1174	2L_5954276_SNP|2L_5954332_SNP|2L_5954863_SNP|2L_5954294_SNP|2L_5954324_SNP	1
FBgn0032250	27	2	1	0.1174	2L_10436974_SNP	1
FBgn0038947	101	9	5	0.1174	3R_18182597_SNP|3R_18186300_DEL|3R_18184664_SNP|3R_18183856_SNP|3R_18184261_SNP	1
FBgn0086347	472	28	5	0.1174	2L_10502916_SNP|2L_10494013_SNP|2L_10505745_SNP|2L_10496626_SNP|2L_10500080_SNP	1
FBgn0260454	70	22	5	0.1174	2L_10844795_SNP|2L_10844233_SNP|2L_10842904_SNP|2L_10845324_SNP|2L_10843807_SNP	1
FBgn0050323	108	20	5	0.1174	2R_13741016_SNP|2R_13740337_SNP|2R_13740965_SNP|2R_13740726_INS|2R_13741610_SNP	1
FBgn0033350	16	2	1	0.1176	2R_4813184_SNP	1
FBgn0028379	8	1	1	0.1179	3L_8102141_SNP	1
FBgn0028868	60	2	1	0.1179	2L_14768127_SNP	1
FBgn0031936	97	3	2	0.1179	2L_7721540_SNP|2L_7720275_SNP	1
FBgn0033362	78	10	5	0.1179	2R_4897661_SNP|2R_4894450_SNP|2R_4895909_SNP|2R_4901285_SNP|2R_4899687_SNP	1
FBgn0038769	10	1	1	0.1179	3R_15861473_SNP	1
FBgn0050036	31	1	1	0.1179	2R_7866033_SNP	1
FBgn0053301	149	6	4	0.1179	2L_10050712_SNP|2L_10050530_SNP|2L_10050763_SNP|2L_10050351_SNP	1
FBgn0083984	19	1	1	0.1179	3R_17704163_SNP	1
FBgn0264573	13	2	1	0.1179	3L_20722161_SNP	1
FBgn0010342	21	5	2	0.1179	2R_5478882_SNP|2R_5480382_SNP	1
FBgn0001202	19	3	3	0.1184	2L_19030892_SNP|2L_19032166_SNP|2L_19030876_SNP	1
FBgn0003525	69	1	1	0.1184	3R_25077471_SNP	1
FBgn0025835	19	3	1	0.1184	X_40617_DEL	1
FBgn0026372	23	5	2	0.1184	3L_1667430_SNP|3L_1667968_SNP	1
FBgn0034310	49	7	5	0.1184	2R_14052864_SNP|2R_14054508_SNP|2R_14054613_SNP|2R_14053774_SNP|2R_14052908_SNP	1
FBgn0011556	25	8	5	0.1189	2R_7227787_SNP|2R_7227173_SNP|2R_7227658_SNP|2R_7226690_SNP|2R_7227674_SNP	1
FBgn0031356	74	9	5	0.1189	2L_1708188_SNP|2L_1710429_SNP|2L_1708557_SNP|2L_1708694_SNP|2L_1708044_SNP	1
FBgn0035872	119	17	2	0.1189	3L_8307756_SNP|3L_8305872_SNP	1
FBgn0036104	55	1	1	0.1189	3L_10869874_SNP	1
FBgn0036527	69	13	5	0.1189	3L_15674241_SNP|3L_15674623_SNP|3L_15673362_SNP|3L_15673997_SNP|3L_15674255_SNP	1
FBgn0263340	58	11	3	0.1189	2R_15828549_SNP|2R_15828874_SNP|2R_15827944_SNP	1
FBgn0263604	9	1	1	0.1189	3L_16124304_SNP	1
FBgn0029657	775	74	5	0.1193	X_3327624_SNP|X_3294555_SNP|X_3316063_SNP|X_3343186_SNP|X_3333219_SNP	1
FBgn0039112	10	1	1	0.1193	3R_19586137_SNP	1
FBgn0039966	5	1	1	0.1193	X_22415090_SNP	1
FBgn0052103	259	18	5	0.1193	3L_12404345_SNP|3L_12404074_SNP|3L_12404352_SNP|3L_12404189_SNP|3L_12397533_SNP	1
FBgn0000711	327	18	5	0.1198	X_10287989_SNP|X_10283517_SNP|X_10288104_DEL|X_10300423_SNP|X_10282371_SNP	1
FBgn0011570	52	14	5	0.1198	2L_1706434_SNP|2L_1707029_SNP|2L_1706341_SNP|2L_1705037_SNP|2L_1706591_INS	1
FBgn0014417	38	2	2	0.1198	2L_8410880_SNP|2L_8411016_SNP	1
FBgn0019650	74	7	2	0.1198	4_1017057_SNP|4_1016654_SNP	1
FBgn0034950	56	11	5	0.1198	2R_19876366_SNP|2R_19879191_SNP|2R_19876811_SNP|2R_19877684_SNP|2R_19876961_SNP	1
FBgn0040365	41	4	2	0.1198	X_1039502_SNP|X_1041128_SNP	1
FBgn0085208	7	2	2	0.1198	2L_6047011_SNP|2L_6046959_SNP	1
FBgn0262534	15	1	1	0.1198	X_14595713_SNP	1
FBgn0265346	11	4	1	0.1198	2R_6673252_SNP	1
FBgn0037067	13	1	1	0.1203	3L_21285140_SNP	1
FBgn0261269	75	13	1	0.1203	2R_10160577_SNP	1
FBgn0262356	20	2	2	0.1203	2L_17628186_SNP|2L_17627460_SNP	1
FBgn0026150	56	4	2	0.1203	2L_16908601_SNP|2L_16907532_SNP	1
FBgn0033727	55	8	5	0.1208	2R_8281468_SNP|2R_8280143_SNP|2R_8280874_SNP|2R_8282208_SNP|2R_8280127_SNP	1
FBgn0033844	190	9	5	0.1208	2R_9376933_SNP|2R_9376000_DEL|2R_9379489_SNP|2R_9381543_SNP|2R_9375316_SNP	1
FBgn0035439	67	10	5	0.1208	3L_3329652_SNP|3L_3332630_SNP|3L_3332678_SNP|3L_3331703_SNP|3L_3330222_SNP	1
FBgn0052115	48	4	3	0.1208	3L_12907159_SNP|3L_12906867_SNP|3L_12906003_SNP	1
FBgn0053339	29	10	1	0.1208	3R_20188197_SNP	1
FBgn0260799	126	23	3	0.1208	2R_492241_SNP|2R_489714_SNP|2R_481888_SNP	1
FBgn0264341	63	4	1	0.1208	2L_3999859_SNP	1
FBgn0264775	21	6	2	0.1208	3R_11335942_SNP|3R_11335222_SNP	1
FBgn0265065	34	8	5	0.1208	3R_10247741_SNP|3R_10248122_SNP|3R_10248103_SNP|3R_10247736_SNP|3R_10247659_SNP	1
FBgn0262178	6	2	1	0.1208	X_1682726_SNP	1
FBgn0037958	36	11	3	0.1213	3R_7706066_SNP|3R_7707584_SNP|3R_7708111_SNP	1
FBgn0038494	619	30	5	0.1213	3R_13063520_SNP|3R_13079143_INS|3R_13064916_INS|3R_13081708_DEL|3R_13078238_SNP	1
FBgn0039771	53	8	3	0.1213	3R_26270292_SNP|3R_26270023_SNP|3R_26269564_SNP	1
FBgn0260442	904	40	5	0.1213	3L_8541129_SNP|3L_8547167_SNP|3L_8559488_SNP|3L_8541745_SNP|3L_8555915_SNP	1
FBgn0263081	20	12	4	0.1213	2L_1200243_SNP|2L_1200172_SNP|2L_1200177_SNP|2L_1200706_SNP	1
FBgn0011660	47	9	2	0.1218	2R_11257717_SNP|2R_11257334_SNP	1
FBgn0015591	60	7	4	0.1218	3R_20590544_SNP|3R_20590972_SNP|3R_20588210_SNP|3R_20590556_SNP	1
FBgn0028983	61	5	2	0.1218	2R_14015819_SNP|2R_14015250_SNP	1
FBgn0031815	81	20	5	0.1218	2L_6457429_SNP|2L_6458492_SNP|2L_6458824_SNP|2L_6458684_SNP|2L_6458237_SNP	1
FBgn0033226	24	3	2	0.1218	2R_3703213_SNP|2R_3700732_SNP	1
FBgn0036089	29	7	3	0.1218	3L_10621853_SNP|3L_10621839_INS|3L_10621057_SNP	1
FBgn0036581	44	12	1	0.1218	3L_16226051_SNP	1
FBgn0053128	44	13	5	0.1218	2L_1494226_SNP|2L_1493997_SNP|2L_1494292_SNP|2L_1494279_SNP|2L_1494893_SNP	1
FBgn0033697	16	3	2	0.1224	2R_8079628_SNP|2R_8079175_SNP	1
FBgn0262330	5	1	1	0.1224	3L_21567180_DEL	1
FBgn0263379	122	3	3	0.1224	3L_12642432_SNP|3L_12645733_SNP|3L_12643753_SNP	1
FBgn0002431	33	1	1	0.1229	3R_5545289_SNP	1
FBgn0002641	50	2	1	0.1229	X_20300886_INS	1
FBgn0032119	41	3	1	0.1229	2L_9436448_SNP	1
FBgn0034755	54	1	1	0.1229	2R_18537403_SNP	1
FBgn0035805	90	4	1	0.1229	3L_7634542_SNP	1
FBgn0037668	3	1	1	0.1229	3R_5083335_SNP	1
FBgn0038042	9	1	1	0.1229	3R_8247252_SNP	1
FBgn0083981	646	55	5	0.1229	X_20495682_SNP|X_20464271_SNP|X_20472551_SNP|X_20480104_SNP|X_20492964_INS	1
FBgn0262477	20	2	1	0.1229	3R_5554371_SNP	1
FBgn0029887	61	7	4	0.1234	X_6566817_SNP|X_6566694_SNP|X_6566491_SNP|X_6566925_SNP	1
FBgn0033031	48	1	1	0.1234	2R_1557861_SNP	1
FBgn0036928	8	2	2	0.1234	3L_19994845_SNP|3L_19995490_SNP	1
FBgn0085209	9	1	1	0.1234	2L_6060785_SNP	1
FBgn0010612	54	1	1	0.1239	2L_10976452_SNP	1
FBgn0033309	68	7	4	0.1239	2R_4487679_SNP|2R_4484879_SNP|2R_4484475_SNP|2R_4483650_SNP	1
FBgn0036818	49	15	4	0.1239	3L_18859304_SNP|3L_18859765_SNP|3L_18859351_SNP|3L_18858988_SNP	1
FBgn0051706	88	8	4	0.1239	2L_11531013_SNP|2L_11531238_SNP|2L_11530806_SNP|2L_11531288_SNP	1
FBgn0260753	389	19	5	0.1239	X_2457403_SNP|X_2457458_DEL|X_2468271_SNP|X_2467516_SNP|X_2465072_SNP	1
FBgn0260959	117	4	1	0.1239	2R_7790479_SNP	1
FBgn0262574	23	3	2	0.1239	2R_7198563_SNP|2R_7198655_SNP	1
FBgn0000079	28	3	2	0.1245	2R_13005579_SNP|2R_13008015_SNP	1
FBgn0000206	74	7	1	0.1245	3R_21790714_SNP	1
FBgn0028895	42	5	2	0.1245	2L_16300212_SNP|2L_16300176_SNP	1
FBgn0030018	69	6	4	0.1245	X_8065349_SNP|X_8065792_SNP|X_8069412_SNP|X_8067955_SNP	1
FBgn0031478	53	1	1	0.1245	2L_2875305_SNP	1
FBgn0032172	46	10	5	0.1245	2L_9962445_SNP|2L_9963827_SNP|2L_9960707_SNP|2L_9960886_SNP|2L_9962195_SNP	1
FBgn0036942	14	1	1	0.1245	3L_20134463_SNP	1
FBgn0038290	35	8	3	0.1245	3R_10962311_SNP|3R_10962730_SNP|3R_10962670_SNP	1
FBgn0038345	36	5	3	0.1245	3R_11321347_SNP|3R_11322341_SNP|3R_11321562_SNP	1
FBgn0051988	14	2	2	0.1245	2L_21203497_SNP|2L_21202531_SNP	1
FBgn0023083	273	15	5	0.1245	3R_14413571_SNP|3R_14414439_DEL|3R_14413892_SNP|3R_14413418_SNP|3R_14400877_INS	1
FBgn0004859	23	7	1	0.125	4_71913_SNP	1
FBgn0014009	27	7	5	0.125	2R_2586756_SNP|2R_2584847_SNP|2R_2587020_SNP|2R_2584606_SNP|2R_2586424_SNP	1
FBgn0014469	35	1	1	0.125	2R_4332566_SNP	1
FBgn0015576	61	2	2	0.125	3R_3338556_SNP|3R_3336697_SNP	1
FBgn0031275	302	30	5	0.125	2L_752148_SNP|2L_751258_SNP|2L_758188_SNP|2L_762562_SNP|2L_762261_SNP	1
FBgn0031814	183	16	5	0.125	2L_6455459_SNP|2L_6455714_SNP|2L_6449168_SNP|2L_6455046_SNP|2L_6449149_SNP	1
FBgn0035850	54	6	3	0.125	3L_8180024_SNP|3L_8182615_SNP|3L_8182690_SNP	1
FBgn0033566	27	3	1	0.1255	2R_6772532_SNP	1
FBgn0038385	128	12	3	0.1255	3R_11756627_SNP|3R_11752939_SNP|3R_11752504_SNP	1
FBgn0063499	61	1	1	0.1255	2R_14284231_SNP	1
FBgn0005672	62	5	2	0.1261	2L_19576567_SNP|2L_19571178_SNP	1
FBgn0029661	24	1	1	0.1261	X_3357712_SNP	1
FBgn0030998	25	2	2	0.1261	X_19105661_DEL|X_19106216_INS	1
FBgn0034803	16	1	1	0.1261	2R_18825128_SNP	1
FBgn0035290	363	24	5	0.1261	3L_1910627_SNP|3L_1894470_SNP|3L_1895034_SNP|3L_1892910_INS|3L_1902341_SNP	1
FBgn0035715	46	5	3	0.1261	3L_6749641_SNP|3L_6749524_SNP|3L_6748691_SNP	1
FBgn0036774	38	10	5	0.1261	3L_18100726_SNP|3L_18099545_SNP|3L_18100307_SNP|3L_18100609_SNP|3L_18099664_SNP	1
FBgn0051800	12	1	1	0.1261	2L_19034247_SNP	1
FBgn0260744	19	1	1	0.1261	3R_7798777_SNP	1
FBgn0054045	59	2	2	0.1261	2R_15222979_SNP|2R_15223296_SNP	1
FBgn0033573	95	12	5	0.1266	2R_6796529_SNP|2R_6797676_SNP|2R_6797584_SNP|2R_6798870_SNP|2R_6798469_DEL	1
FBgn0038069	14	3	2	0.1266	3R_8463971_SNP|3R_8464121_SNP	1
FBgn0039688	196	30	5	0.1266	3R_25556588_SNP|3R_25560171_SNP|3R_25556299_SNP|3R_25558833_SNP|3R_25558004_SNP	1
FBgn0033650	59	3	2	0.1266	2R_7656788_SNP|2R_7656578_SNP	1
FBgn0034218	51	1	1	0.1266	2R_13327873_SNP	1
FBgn0033233	59	7	4	0.1272	2R_3812541_SNP|2R_3812238_SNP|2R_3812569_SNP|2R_3812221_SNP	1
FBgn0033544	142	31	4	0.1272	2R_6620347_SNP|2R_6620317_SNP|2R_6625060_SNP|2R_6618767_SNP	1
FBgn0036229	65	3	1	0.1272	3L_11947623_SNP	1
FBgn0083039	13	1	1	0.1272	3R_16400313_SNP	1
FBgn0260474	42	8	3	0.1272	2R_5590973_SNP|2R_5591272_SNP|2R_5592343_SNP	1
FBgn0033458	26	5	3	0.1272	2R_5759294_SNP|2R_5758346_SNP|2R_5761232_SNP	1
FBgn0263270	61	6	4	0.1272	2R_6247564_DEL|2R_6247086_SNP|2R_6247033_SNP|2R_6247592_DEL	1
FBgn0031662	23	4	2	0.1278	2L_4977218_INS|2L_4977188_DEL	1
FBgn0034558	84	1	1	0.1278	2R_16770107_INS	1
FBgn0037563	8	1	1	0.1278	3R_4114768_SNP	1
FBgn0040074	30	4	1	0.1278	3L_16325736_SNP	1
FBgn0051694	129	13	5	0.1278	2L_2872197_SNP|2L_2874341_SNP|2L_2872711_SNP|2L_2872592_SNP|2L_2871507_SNP	1
FBgn0262546	49	6	3	0.1278	2L_7839018_SNP|2L_7839202_SNP|2L_7839270_SNP	1
FBgn0050354	33	1	1	0.1278	2R_4563828_SNP	1
FBgn0011236	31	1	1	0.1283	2R_19763286_SNP	1
FBgn0011771	15	5	2	0.1283	3L_22277082_SNP|3L_22281243_SNP	1
FBgn0015838	20	3	2	0.1283	2R_4991702_SNP|2R_4991024_SNP	1
FBgn0030037	31	10	4	0.1283	X_8330874_SNP|X_8329069_SNP|X_8330266_SNP|X_8330688_SNP	1
FBgn0033351	6	1	1	0.1283	2R_4815100_SNP	1
FBgn0035043	22	3	1	0.1283	2R_20529175_SNP	1
FBgn0038079	20	1	1	0.1283	3R_8521790_SNP	1
FBgn0038307	16	3	1	0.1283	3R_11056013_SNP	1
FBgn0039304	20	1	1	0.1283	3R_21088338_SNP	1
FBgn0046302	54	3	1	0.1283	2L_18995297_SNP	1
FBgn0052006	13	5	2	0.1283	4_170744_SNP|4_171724_SNP	1
FBgn0083980	89	5	4	0.1283	X_11195671_SNP|X_11193888_SNP|X_11194109_DEL|X_11193996_SNP	1
FBgn0002962	32	14	4	0.1289	3R_14983351_SNP|3R_14982997_SNP|3R_14983594_SNP|3R_14983903_SNP	1
FBgn0023213	66	3	1	0.1289	4_948697_SNP	1
FBgn0025726	110	3	2	0.1289	4_895430_SNP|4_900325_DEL	1
FBgn0025836	30	2	1	0.1289	X_31113_SNP	1
FBgn0026751	65	4	3	0.1289	X_5225143_SNP|X_5224420_SNP|X_5225674_SNP	1
FBgn0030466	98	3	2	0.1289	X_13183039_SNP|X_13182304_SNP	1
FBgn0030666	59	6	1	0.1289	X_15572400_SNP	1
FBgn0030687	69	5	1	0.1289	X_15663152_SNP	1
FBgn0033115	54	1	1	0.1289	2R_2775878_SNP	1
FBgn0034659	97	4	2	0.1289	2R_17660171_SNP|2R_17661222_SNP	1
FBgn0036414	156	25	5	0.1289	3L_14180961_SNP|3L_14182082_SNP|3L_14179715_SNP|3L_14182534_SNP|3L_14181728_SNP	1
FBgn0052679	17	4	1	0.1289	X_10261686_SNP	1
FBgn0263619	6	1	1	0.1289	3R_1433423_SNP	1
FBgn0026239	886	77	5	0.1295	3R_14836419_SNP|3R_14846402_SNP|3R_14837294_SNP|3R_14836912_SNP|3R_14836529_SNP	1
FBgn0029590	11	1	1	0.1295	X_1715685_SNP	1
FBgn0031542	330	24	5	0.1295	2L_3489587_SNP|2L_3484916_SNP|2L_3481715_SNP|2L_3489327_SNP|2L_3487357_SNP	1
FBgn0038432	7	1	1	0.1295	3R_12283835_SNP	1
FBgn0039264	22	1	1	0.1295	3R_20873151_SNP	1
FBgn0050007	64	13	2	0.1295	2R_5779345_SNP|2R_5783223_SNP	1
FBgn0086736	39	10	5	0.1295	3R_12913488_SNP|3R_12911236_SNP|3R_12913265_SNP|3R_12911873_SNP|3R_12912137_SNP	1
FBgn0259202	88	10	5	0.1295	2R_14548521_SNP|2R_14548570_SNP|2R_14548795_SNP|2R_14549941_SNP|2R_14548191_SNP	1
FBgn0261266	6	1	1	0.1295	2L_11989150_SNP	1
FBgn0030041	56	2	2	0.1295	X_8362164_SNP|X_8363919_SNP	1
FBgn0034154	57	3	1	0.1295	2R_12642557_SNP	1
FBgn0034372	88	10	5	0.1295	2R_14548521_SNP|2R_14548570_SNP|2R_14548795_SNP|2R_14549941_SNP|2R_14548191_SNP	1
FBgn0034865	72	12	5	0.1295	2R_19358210_SNP|2R_19357795_INS|2R_19357460_SNP|2R_19359282_SNP|2R_19358066_SNP	1
FBgn0000639	123	22	5	0.13	3L_14088066_SNP|3L_14086836_SNP|3L_14088468_SNP|3L_14091396_SNP|3L_14091691_SNP	1
FBgn0014028	11	1	1	0.13	2R_2694871_SNP	1
FBgn0029131	53	3	3	0.13	2R_2538586_SNP|2R_2538066_SNP|2R_2536137_SNP	1
FBgn0037831	31	6	3	0.13	3R_6590614_SNP|3R_6591675_SNP|3R_6586954_SNP	1
FBgn0038533	31	2	1	0.13	3R_13495494_SNP	1
FBgn0038608	36	1	1	0.13	3R_14191399_SNP	1
FBgn0040512	84	1	1	0.13	3L_16665832_SNP	1
FBgn0262960	44	5	4	0.13	2L_17915040_SNP|2L_17914314_DEL|2L_17915664_SNP|2L_17914892_SNP	1
[truncated: 13,129 more rows]

## Sheet: CTmax
SET	NSNP	NSIG	ISIG	EMP1	SNPS	fdr
FBgn0050160	1	1	1	7.3e-05	2R_2894462_SNP	1
FBgn0032779	90	30	5	0.0001786	2L_19428598_SNP|2L_19424626_SNP|2L_19425002_SNP|2L_19428610_SNP|2L_19427211_SNP	1
FBgn0005630	776	90	5	0.0003508	2R_6398743_SNP|2R_6398430_SNP|2R_6426324_SNP|2R_6410014_SNP|2R_6423975_SNP	1
FBgn0015737	48	4	1	0.0004067	3R_23116867_SNP	1
FBgn0029666	87	52	5	0.0004146	X_3381582_SNP|X_3381344_SNP|X_3384245_SNP|X_3381298_SNP|X_3382310_SNP	1
FBgn0034802	19	2	1	0.0004329	2R_18823169_INS	1
FBgn0050263	295	30	5	0.0004924	2R_17564376_SNP|2R_17565035_SNP|2R_17565179_SNP|2R_17565718_SNP|2R_17564526_SNP	1
FBgn0030187	59	5	2	0.0007115	X_10125128_DEL|X_10126747_SNP	1
FBgn0035902	39	1	1	0.0007364	3L_8507563_SNP	1
FBgn0261613	950	189	5	0.000907	2R_10330800_INS|2R_10332454_SNP|2R_10344322_SNP|2R_10352793_SNP|2R_10337351_SNP	1
FBgn0037807	24	1	1	0.0009927	3R_6137254_SNP	1
FBgn0031435	34	8	1	0.0009999	2L_2578927_SNP	1
FBgn0063498	23	1	1	0.001266	2R_14286922_SNP	1
FBgn0001974	24	1	1	0.001312	2L_15010984_SNP	1
FBgn0034397	98	1	1	0.001354	2R_14718508_SNP	1
FBgn0032921	2	1	1	0.001664	2L_21156739_SNP	1
FBgn0250862	171	7	2	0.00175	X_13014365_SNP|X_13014025_SNP	1
FBgn0027575	48	22	1	0.001792	3R_17599595_SNP	1
FBgn0039559	42	6	1	0.001844	3R_23762490_SNP	1
FBgn0264831	20	2	1	0.001863	3R_8095803_SNP	1
FBgn0052259	3	1	1	0.001952	3L_4069837_SNP	1
FBgn0033261	7	1	1	0.002084	2R_3994126_SNP	1
FBgn0037591	18	2	1	0.002161	3R_4337830_SNP	1
FBgn0040007	43	22	1	0.002184	2R_402358_INS	1
FBgn0031954	40	1	1	0.00235	2L_7840586_SNP	1
FBgn0002567	91	2	1	0.002391	2R_5073994_SNP	1
FBgn0015574	45	1	1	0.002603	3R_3352303_SNP	1
FBgn0027934	33	1	1	0.002603	3R_3352303_SNP	1
FBgn0083951	80	12	1	0.002677	2R_16862646_SNP	1
FBgn0259973	5	2	1	0.003091	3L_22072925_SNP	1
FBgn0011509	41	5	1	0.003248	3L_8712702_SNP	1
FBgn0037149	2	1	1	0.003585	3L_22059914_SNP	1
FBgn0036576	316	66	5	0.003605	3L_16157384_SNP|3L_16156383_DEL|3L_16153779_SNP|3L_16147108_SNP|3L_16145808_SNP	1
FBgn0036616	125	7	3	0.00364	3L_16352059_SNP|3L_16349805_SNP|3L_16351247_SNP	1
FBgn0011300	55	1	1	0.003717	2R_4846781_SNP	1
FBgn0038251	21	2	2	0.003739	3R_10485575_SNP|3R_10486284_SNP	1
FBgn0032783	104	25	5	0.004005	2L_19437195_SNP|2L_19435858_SNP|2L_19439350_SNP|2L_19436224_SNP|2L_19437503_SNP	1
FBgn0003321	89	8	4	0.004014	X_10735262_INS|X_10735294_SNP|X_10735409_SNP|X_10733557_SNP	1
FBgn0030668	53	1	1	0.004014	X_15592217_SNP	1
FBgn0028789	110	5	1	0.004018	3L_9038565_SNP	1
FBgn0087007	2459	216	5	0.004085	3L_14419091_SNP|3L_14421116_SNP|3L_14410259_SNP|3L_14412291_SNP|3L_14419078_SNP	1
FBgn0040080	57	2	2	0.004094	3R_23411999_SNP|3R_23410441_SNP	1
FBgn0029997	125	31	5	0.004103	X_7994327_SNP|X_7990603_INS|X_7993662_SNP|X_7993689_SNP|X_7990549_INS	1
FBgn0038598	63	2	1	0.004408	3R_14114206_SNP	1
FBgn0037853	38	1	1	0.004485	3R_6708748_SNP	1
FBgn0031333	29	2	1	0.004641	2L_1353844_SNP	1
FBgn0003285	139	1	1	0.004657	X_2867687_SNP	1
FBgn0262606	30	4	2	0.004911	X_15586122_SNP|X_15584710_SNP	1
FBgn0041789	435	62	5	0.004989	2L_19423677_SNP|2L_19416856_SNP|2L_19415730_SNP|2L_19422615_SNP|2L_19411142_SNP	1
FBgn0029079	8	2	1	0.005097	2R_13478695_SNP	1
FBgn0050403	96	10	1	0.00531	2R_17597441_SNP	1
FBgn0052214	19	2	1	0.005483	3L_19460963_SNP	1
FBgn0264830	29	6	2	0.005489	3R_8087122_SNP|3R_8086342_SNP	1
FBgn0051862	91	22	5	0.005501	2L_12339508_INS|2L_12339536_SNP|2L_12339318_SNP|2L_12338908_SNP|2L_12338810_SNP	1
FBgn0082976	1	1	1	0.005501	3R_24427450_SNP	1
FBgn0037151	3	2	1	0.005545	3L_22068586_SNP	1
FBgn0263543	13	1	1	0.005797	2R_19621198_SNP	1
FBgn0040837	56	1	1	0.005941	3L_7150797_SNP	1
FBgn0264828	29	3	1	0.006294	3R_8066223_DEL	1
FBgn0029153	13	3	1	0.00636	2R_12304639_SNP	1
FBgn0035168	239	27	5	0.006397	3L_845564_SNP|3L_845455_SNP|3L_845494_SNP|3L_843916_SNP|3L_845764_SNP	1
FBgn0039867	10	1	1	0.006419	3R_27562093_SNP	1
FBgn0265076	15	4	1	0.006442	2L_20710400_SNP	1
FBgn0030743	29	17	2	0.006549	X_16225094_INS|X_16225518_SNP	1
FBgn0028325	40	19	2	0.006596	X_4598610_SNP|X_4598049_SNP	1
FBgn0028343	20	1	1	0.006696	X_17466058_SNP	1
FBgn0262339	13	1	1	0.006972	X_4259817_SNP	1
FBgn0265068	17	1	1	0.007062	3R_21318395_SNP	1
FBgn0039158	21	5	2	0.007161	3R_19987482_SNP|3R_19987411_SNP	1
FBgn0042710	34	3	2	0.007304	3R_22277365_SNP|3R_22277983_DEL	1
FBgn0035282	214	77	5	0.007337	3L_1853643_SNP|3L_1856265_SNP|3L_1855895_SNP|3L_1850595_SNP|3L_1855982_SNP	1
FBgn0052076	20	5	4	0.007386	3L_11158202_SNP|3L_11158901_SNP|3L_11159430_SNP|3L_11158757_SNP	1
FBgn0250786	110	3	1	0.007705	2L_2984903_SNP	1
FBgn0000625	156	3	2	0.008033	3L_12455923_SNP|3L_12456501_SNP	1
FBgn0032780	19	9	3	0.008213	2L_19429383_SNP|2L_19429600_SNP|2L_19429248_SNP	1
FBgn0034335	30	1	1	0.008244	2R_14286335_SNP	1
FBgn0037383	10	3	1	0.008244	3R_1649411_SNP	1
FBgn0083963	672	103	5	0.00826	3R_3427376_SNP|3R_3420224_SNP|3R_3415902_SNP|3R_3420422_INS|3R_3410225_SNP	1
FBgn0033062	29	1	1	0.008525	2R_1968730_SNP	1
FBgn0033653	66	4	1	0.008569	2R_7711973_SNP	1
FBgn0030653	45	2	2	0.008668	X_15464182_SNP|X_15462249_SNP	1
FBgn0050360	18	1	1	0.008668	2R_4354069_SNP	1
FBgn0002926	152	17	5	0.008696	3L_6589428_SNP|3L_6590352_SNP|3L_6596346_SNP|3L_6590793_SNP|3L_6594347_SNP	1
FBgn0053180	30	20	1	0.008807	X_15823893_SNP	1
FBgn0042106	29	9	5	0.008883	3R_19511212_SNP|3R_19509932_SNP|3R_19509930_SNP|3R_19511259_SNP|3R_19510365_SNP	1
FBgn0041721	77	11	5	0.008912	3L_16647994_SNP|3L_16647905_SNP|3L_16647570_SNP|3L_16646057_SNP|3L_16647162_INS	1
FBgn0262518	29	1	1	0.008921	3L_19863870_SNP	1
FBgn0032170	22	7	1	0.009009	2L_9959139_SNP	1
FBgn0023215	186	7	2	0.009098	X_3592217_INS|X_3575382_SNP	1
FBgn0025608	8	1	1	0.00922	2L_18706205_SNP	1
FBgn0262108	36	5	1	0.009496	X_13639241_SNP	1
FBgn0004449	898	203	5	0.009574	3L_22305238_SNP|3L_22357952_SNP|3L_22330355_SNP|3L_22363311_SNP|3L_22314005_SNP	1
FBgn0039467	187	19	5	0.009629	3R_22805400_SNP|3R_22811122_SNP|3R_22805363_SNP|3R_22810436_SNP|3R_22805730_SNP	1
FBgn0262617	352	88	5	0.009697	3R_6110171_SNP|3R_6125099_SNP|3R_6107354_SNP|3R_6101868_SNP|3R_6108863_SNP	1
FBgn0039237	28	6	2	0.009743	3R_20687041_SNP|3R_20686871_SNP	1
FBgn0052188	1	1	1	0.00986	3L_17826430_SNP	1
FBgn0262985	23	5	1	0.01034	3L_6178481_INS	1
FBgn0038787	14	12	1	0.01053	3R_16152560_SNP	1
FBgn0039527	228	19	5	0.01055	3R_23415265_SNP|3R_23413700_SNP|3R_23412902_SNP|3R_23415594_SNP|3R_23414183_SNP	1
FBgn0028531	13	2	2	0.0107	2L_14338634_SNP|2L_14338568_SNP	1
FBgn0037992	149	28	5	0.01082	3R_7950242_SNP|3R_7950655_SNP|3R_7952349_SNP|3R_7952905_SNP|3R_7950352_SNP	1
FBgn0002562	67	3	1	0.01087	X_12385102_SNP	1
FBgn0053471	70	8	1	0.01093	2R_7586745_SNP	1
FBgn0011661	469	54	5	0.01099	X_8790818_SNP|X_8789705_SNP|X_8791276_SNP|X_8788913_SNP|X_8778479_SNP	1
FBgn0042650	437	42	5	0.01106	X_16041977_SNP|X_16022367_SNP|X_16033194_INS|X_16028867_SNP|X_16039855_SNP	1
FBgn0017551	71	5	1	0.01117	2L_6851801_SNP	1
FBgn0030239	19	12	2	0.01141	X_10742664_DEL|X_10741474_SNP	1
FBgn0037777	6	2	1	0.01149	3R_5870811_SNP	1
FBgn0014949	25	12	3	0.01152	3R_18412889_SNP|3R_18412181_SNP|3R_18412114_SNP	1
FBgn0261814	44	8	2	0.01154	3R_9263762_SNP|3R_9263618_SNP	1
FBgn0029535	6	5	1	0.01158	X_739172_SNP	1
FBgn0025864	23	8	2	0.01192	X_8493385_SNP|X_8493590_SNP	1
FBgn0036118	26	2	1	0.01192	3L_11054855_SNP	1
FBgn0039623	19	2	1	0.012	3R_24856683_SNP	1
FBgn0031381	50	4	1	0.01222	2L_1988244_SNP	1
FBgn0033932	253	38	5	0.01235	2R_10266088_SNP|2R_10265199_SNP|2R_10268101_SNP|2R_10268200_SNP|2R_10265477_SNP	1
FBgn0259740	21	2	1	0.0124	3R_6676827_SNP	1
FBgn0034351	40	8	2	0.01246	2R_14338769_SNP|2R_14338790_SNP	1
FBgn0264342	44	6	3	0.01249	2L_4648056_DEL|2L_4647890_SNP|2L_4647533_SNP	1
FBgn0264345	35	2	1	0.01254	2L_6074634_SNP	1
FBgn0025702	47	17	2	0.01257	3L_22268302_SNP|3L_22273771_SNP	1
FBgn0250908	730	99	5	0.0126	3R_22504616_SNP|3R_22500800_SNP|3R_22506098_SNP|3R_22485666_SNP|3R_22483127_SNP	1
FBgn0024332	54	5	1	0.01266	X_5217791_SNP	1
FBgn0035528	20	1	1	0.0127	3L_4291642_SNP	1
FBgn0037326	294	88	5	0.01278	3R_1246554_SNP|3R_1254508_SNP|3R_1242518_SNP|3R_1246500_SNP|3R_1243841_SNP	1
FBgn0024371	17	4	2	0.01288	2L_21155658_SNP|2L_21154129_SNP	1
FBgn0260960	281	54	5	0.01288	3L_16647994_SNP|3L_16647905_SNP|3L_16643712_SNP|3L_16643469_SNP|3L_16650683_SNP	1
FBgn0264913	7	1	1	0.013	2R_858070_SNP	1
FBgn0029965	56	12	3	0.01303	X_7760939_SNP|X_7759188_DEL|X_7759674_SNP	1
FBgn0040397	509	70	5	0.01306	X_992946_SNP|X_992520_SNP|X_1001225_SNP|X_995094_SNP|X_1005170_SNP	1
FBgn0032419	23	1	1	0.0131	2L_12171226_INS	1
FBgn0038523	46	1	1	0.01311	3R_13419831_SNP	1
FBgn0053772	18	4	3	0.01314	3L_22646528_DEL|3L_22645298_SNP|3L_22645752_INS	1
FBgn0036154	132	23	5	0.01322	3L_11314065_SNP|3L_11314294_SNP|3L_11314309_SNP|3L_11315409_SNP|3L_11314343_SNP	1
FBgn0035028	32	2	2	0.0135	2R_20462197_SNP|2R_20463401_SNP	1
FBgn0050260	4	1	1	0.01365	2R_397477_SNP	1
FBgn0051546	2	1	1	0.01377	3R_1461399_SNP	1
FBgn0038569	108	1	1	0.0138	3R_13986565_DEL	1
FBgn0263406	41	1	1	0.01384	3R_16505468_SNP	1
FBgn0038323	9	1	1	0.01391	3R_11176541_SNP	1
FBgn0037144	15	2	1	0.01418	3L_21949285_SNP	1
FBgn0037675	9	1	1	0.01421	3R_5147748_SNP	1
FBgn0028838	82	34	5	0.01425	2L_14762816_SNP|2L_14764575_SNP|2L_14763325_SNP|2L_14763487_SNP|2L_14764891_SNP	1
FBgn0264271	82	2	1	0.01459	2R_7321740_SNP	1
FBgn0032551	71	9	2	0.01463	2L_14784661_SNP|2L_14785297_SNP	1
FBgn0024179	107	32	5	0.01467	3L_4065319_SNP|3L_4071350_SNP|3L_4067727_SNP|3L_4070598_SNP|3L_4067676_SNP	1
FBgn0033869	270	23	5	0.01475	2R_9682089_SNP|2R_9683898_SNP|2R_9686805_SNP|2R_9686364_SNP|2R_9691046_SNP	1
FBgn0034140	60	2	2	0.01475	2R_12464689_SNP|2R_12464376_DEL	1
FBgn0051361	241	52	5	0.01475	3R_7924152_SNP|3R_7925688_SNP|3R_7925997_SNP|3R_7928714_SNP|3R_7922950_SNP	1
FBgn0004049	102	20	3	0.01478	3R_9258375_SNP|3R_9255776_SNP|3R_9256910_SNP	1
FBgn0037351	12	5	1	0.01482	3R_1452439_SNP	1
FBgn0024889	7	4	1	0.01509	3L_19800663_SNP	1
FBgn0263341	56	2	1	0.01517	2R_18179734_SNP	1
FBgn0003149	287	22	5	0.01526	3L_8735137_SNP|3L_8735385_SNP|3L_8735196_SNP|3L_8736126_SNP|3L_8732368_SNP	1
FBgn0036044	181	27	5	0.01535	3L_9788584_SNP|3L_9786240_SNP|3L_9785981_SNP|3L_9785511_SNP|3L_9788909_SNP	1
FBgn0037320	5	1	1	0.01535	3R_1213541_SNP	1
FBgn0038281	37	2	1	0.01546	3R_10862267_INS	1
FBgn0034416	45	1	1	0.01559	2R_14946501_SNP	1
FBgn0011986	46	11	5	0.01562	3L_5334464_SNP|3L_5334845_SNP|3L_5334924_SNP|3L_5335130_SNP|3L_5335907_SNP	1
FBgn0264448	68	5	1	0.01564	2L_6005469_SNP	1
FBgn0050121	29	2	2	0.01566	2R_14629146_SNP|2R_14629062_SNP	1
FBgn0035498	70	1	1	0.01573	3L_4103707_SNP	1
FBgn0051600	38	3	1	0.01573	2L_21914528_SNP	1
FBgn0035473	59	3	2	0.01576	3L_3908758_SNP|3L_3908788_SNP	1
FBgn0053265	50	11	4	0.01592	3L_11965872_SNP|3L_11960437_SNP|3L_11961181_SNP|3L_11965658_SNP	1
FBgn0037386	49	6	1	0.01601	3R_1662268_SNP	1
FBgn0037721	10	1	1	0.01619	3R_5452496_SNP	1
FBgn0037156	8	2	1	0.01625	3L_22259262_SNP	1
FBgn0032296	49	4	2	0.01627	2L_10743653_SNP|2L_10742993_SNP	1
FBgn0034548	52	3	2	0.01627	2R_16661617_SNP|2R_16661595_SNP	1
FBgn0051779	24	2	1	0.01628	2L_3693645_SNP	1
FBgn0038869	33	15	5	0.0164	3R_17043681_SNP|3R_17043855_SNP|3R_17043058_SNP|3R_17044633_SNP|3R_17043321_SNP	1
FBgn0038153	83	8	2	0.01642	3R_9245814_SNP|3R_9245125_SNP	1
FBgn0004516	414	74	5	0.01657	3L_4080436_SNP|3L_4080934_INS|3L_4080345_SNP|3L_4081777_SNP|3L_4074722_SNP	1
FBgn0036423	27	11	5	0.01659	3L_14404836_SNP|3L_14404812_SNP|3L_14405724_SNP|3L_14404940_SNP|3L_14402932_SNP	1
FBgn0085214	13	8	4	0.01662	2R_10261380_SNP|2R_10261907_SNP|2R_10261324_SNP|2R_10261671_SNP	1
FBgn0036274	193	37	5	0.01664	3L_12288577_SNP|3L_12283596_SNP|3L_12289086_SNP|3L_12283499_SNP|3L_12285044_SNP	1
FBgn0260798	231	20	1	0.01669	2R_289852_SNP	1
FBgn0262378	17	1	1	0.01675	3R_5916394_SNP	1
FBgn0039770	200	2	1	0.01685	3R_26263168_SNP	1
FBgn0040799	23	3	1	0.01696	3L_16257801_INS	1
FBgn0038761	38	9	3	0.01703	3R_15838641_SNP|3R_15839256_SNP|3R_15839309_SNP	1
FBgn0052485	40	10	5	0.01703	3L_3050532_SNP|3L_3051031_SNP|3L_3050915_SNP|3L_3050249_SNP|3L_3051706_SNP	1
FBgn0029811	52	1	1	0.01714	X_5698584_INS	1
FBgn0036440	55	16	5	0.01716	3L_14691172_SNP|3L_14692750_SNP|3L_14691742_SNP|3L_14694129_SNP|3L_14691934_SNP	1
FBgn0039080	75	15	3	0.0172	3R_19315157_SNP|3R_19314080_SNP|3R_19312728_SNP	1
FBgn0037364	13	6	1	0.01727	3R_1506395_SNP	1
FBgn0019990	81	15	3	0.01736	3R_27224015_SNP|3R_27226404_SNP|3R_27224262_SNP	1
FBgn0031186	22	1	1	0.01752	X_21857094_SNP	1
FBgn0035436	24	1	1	0.01797	3L_3321293_DEL	1
FBgn0002863	1	1	1	0.01805	3R_20054496_SNP	1
FBgn0033876	109	7	1	0.01811	2R_9732503_SNP	1
FBgn0037515	34	1	1	0.01819	3R_3589744_SNP	1
FBgn0016675	40	12	5	0.01819	2L_19416856_SNP|2L_19417050_SNP|2L_19416926_SNP|2L_19418121_SNP|2L_19417790_SNP	1
FBgn0034331	62	5	3	0.01828	2R_14272777_SNP|2R_14272848_SNP|2R_14273364_SNP	1
FBgn0039427	71	2	1	0.0184	3R_22278640_SNP	1
FBgn0003275	3	2	1	0.01842	3R_1198149_SNP	1
FBgn0035917	357	37	5	0.01849	3L_8624605_SNP|3L_8621011_SNP|3L_8627990_SNP|3L_8631996_SNP|3L_8627964_SNP	1
FBgn0038342	54	8	2	0.01855	3R_11308218_SNP|3R_11308054_SNP	1
FBgn0032516	6	1	1	0.01859	2L_13387313_SNP	1
FBgn0262994	36	1	1	0.01862	3R_4023992_SNP	1
FBgn0265137	13	1	1	0.01879	2R_2765340_SNP	1
FBgn0086025	1	1	1	0.01886	2R_17219150_SNP	1
FBgn0002937	37	3	1	0.01895	3R_9528411_SNP	1
FBgn0050414	21	2	1	0.01895	2R_19272788_SNP	1
FBgn0050074	7	3	2	0.0191	2R_10261115_SNP|2R_10261264_INS	1
FBgn0014427	50	13	5	0.01922	3R_25025950_SNP|3R_25026630_SNP|3R_25026165_SNP|3R_25026486_SNP|3R_25026094_SNP	1
FBgn0038186	52	2	1	0.01929	3R_9680677_SNP	1
FBgn0031822	39	6	4	0.01931	2L_6490496_SNP|2L_6490222_SNP|2L_6490410_SNP|2L_6490267_SNP	1
FBgn0259975	64	20	4	0.01948	3R_8098538_SNP|3R_8099864_SNP|3R_8098585_SNP|3R_8098855_SNP	1
FBgn0040588	29	12	5	0.01962	3R_18592758_SNP|3R_18593012_SNP|3R_18593311_SNP|3R_18593421_SNP|3R_18593326_SNP	1
FBgn0003892	180	18	5	0.01979	2R_4548600_SNP|2R_4546720_SNP|2R_4548040_SNP|2R_4548837_SNP|2R_4548138_SNP	1
FBgn0035338	773	62	5	0.01991	3L_2402512_SNP|3L_2385508_INS|3L_2382549_SNP|3L_2382224_INS|3L_2402378_SNP	1
FBgn0085408	886	90	5	0.01999	2R_10238676_SNP|2R_10232858_SNP|2R_10228796_SNP|2R_10221534_SNP|2R_10236903_SNP	1
FBgn0050222	125	3	1	0.02004	2R_17470351_SNP	1
FBgn0030740	34	13	2	0.02014	X_16215622_SNP|X_16216396_SNP	1
FBgn0020647	623	23	5	0.02019	3R_19830988_DEL|3R_19827852_SNP|3R_19830399_SNP|3R_19829858_SNP|3R_19848929_INS	1
FBgn0016715	120	6	1	0.02024	3L_607460_DEL	1
FBgn0033124	13	3	3	0.02027	2R_2894462_SNP|2R_2896318_SNP|2R_2895512_SNP	1
FBgn0034768	36	3	3	0.02042	2R_18592878_SNP|2R_18593043_SNP|2R_18592670_SNP	1
FBgn0051224	40	1	1	0.02042	3R_14482913_SNP	1
FBgn0034602	194	35	5	0.02045	2R_17082950_SNP|2R_17080597_SNP|2R_17086680_SNP|2R_17086446_SNP|2R_17086720_SNP	1
FBgn0035865	84	31	5	0.02045	3L_8284699_SNP|3L_8287028_SNP|3L_8288947_DEL|3L_8287865_SNP|3L_8283481_SNP	1
FBgn0034858	17	1	1	0.02047	2R_19274296_SNP	1
FBgn0035867	17	3	1	0.02063	3L_8293809_SNP	1
FBgn0262588	57	3	3	0.02063	3R_24089238_SNP|3R_24087944_SNP|3R_24088698_SNP	1
FBgn0262478	6	1	1	0.02066	2R_11073442_INS	1
FBgn0032175	171	1	1	0.02093	2L_10015132_SNP	1
FBgn0037911	22	3	1	0.02093	3R_7383273_SNP	1
FBgn0032785	55	26	5	0.02104	2L_19455671_SNP|2L_19456847_SNP|2L_19457512_SNP|2L_19454625_SNP|2L_19457269_SNP	1
FBgn0004179	21	8	2	0.02112	3L_22264030_SNP|3L_22261465_SNP	1
FBgn0035932	54	3	3	0.02118	3L_8802372_SNP|3L_8802777_SNP|3L_8802227_SNP	1
FBgn0031943	12	3	1	0.02129	2L_7756475_SNP	1
FBgn0051624	15	1	1	0.02152	2L_21199446_SNP	1
FBgn0034086	56	11	4	0.02169	2R_12072726_SNP|2R_12072677_SNP|2R_12072463_SNP|2R_12073572_SNP	1
FBgn0037323	21	4	2	0.02181	3R_1230267_SNP|3R_1227608_SNP	1
FBgn0052855	54	5	1	0.02181	3R_11907465_SNP	1
FBgn0004397	61	3	2	0.02199	X_2109713_SNP|X_2108378_DEL	1
FBgn0015075	10	8	2	0.0223	3L_22256663_SNP|3L_22256612_SNP	1
FBgn0037359	5	3	1	0.02242	3R_1481549_SNP	1
FBgn0038396	13	3	1	0.02242	3R_11875998_SNP	1
FBgn0261530	70	8	2	0.02255	3L_9713996_SNP|3L_9716369_SNP	1
FBgn0050349	21	2	1	0.02258	2R_4798258_SNP	1
FBgn0036515	16	3	1	0.02261	3L_15577611_SNP	1
FBgn0029763	53	5	3	0.02304	X_5319912_SNP|X_5321017_SNP|X_5319831_SNP	1
FBgn0040606	30	2	2	0.02304	3R_22249562_SNP|3R_22249431_SNP	1
FBgn0264395	13	1	1	0.02307	X_18353665_SNP	1
FBgn0002535	23	1	1	0.02321	2R_4325005_SNP	1
FBgn0010228	191	12	5	0.02321	2R_17584882_SNP|2R_17588623_SNP|2R_17589112_INS|2R_17584981_SNP|2R_17584895_SNP	1
FBgn0028519	75	3	2	0.02327	2L_14027634_SNP|2L_14027109_SNP	1
FBgn0039402	17	8	2	0.02327	3R_21878704_SNP|3R_21879874_SNP	1
FBgn0037312	9	7	2	0.02355	3R_1179848_SNP|3R_1179955_SNP	1
FBgn0035933	89	3	3	0.02362	3L_8803747_SNP|3L_8803672_SNP|3L_8804060_SNP	1
FBgn0264721	41	19	3	0.02362	3L_11157889_SNP|3L_11157854_SNP|3L_11157707_SNP	1
FBgn0031168	14	1	1	0.02376	X_21121214_SNP	1
FBgn0029648	35	3	1	0.02379	X_2842279_SNP	1
FBgn0243586	60	3	2	0.02386	3R_22483127_SNP|3R_22483167_SNP	1
FBgn0038881	403	56	5	0.0239	3R_17167115_SNP|3R_17165754_SNP|3R_17166199_SNP|3R_17170962_SNP|3R_17166091_SNP	1
FBgn0260460	19	7	1	0.0239	3L_16341144_SNP	1
FBgn0261705	863	62	5	0.0239	2R_18905268_SNP|2R_18921634_SNP|2R_18914104_SNP|2R_18912837_SNP|2R_18918990_SNP	1
FBgn0035656	209	14	5	0.02397	3L_5962634_SNP|3L_5962013_SNP|3L_5964417_SNP|3L_5964470_SNP|3L_5962370_SNP	1
FBgn0041780	22	8	1	0.02397	3R_24858043_SNP	1
FBgn0011592	968	139	5	0.02401	2R_8432371_SNP|2R_8417112_SNP|2R_8443215_SNP|2R_8431177_SNP|2R_8416203_SNP	1
FBgn0036439	28	4	1	0.02415	3L_14689991_SNP	1
FBgn0262613	17	9	5	0.02425	3R_23327731_SNP|3R_23326574_SNP|3R_23327212_SNP|3R_23327472_DEL|3R_23327436_SNP	1
FBgn0010100	10	6	3	0.02426	2L_21169598_SNP|2L_21173038_SNP|2L_21172433_SNP	1
FBgn0050441	11	5	1	0.02441	2R_1239749_SNP	1
FBgn0262487	22	1	1	0.02448	X_16961941_SNP	1
FBgn0050105	7	1	1	0.02456	2R_13480105_SNP	1
FBgn0265077	27	2	2	0.02456	2L_20712908_SNP|2L_20711760_SNP	1
FBgn0264889	63	4	2	0.0246	2L_4259844_SNP|2L_4261811_SNP	1
FBgn0033929	28	6	1	0.02463	2R_10250450_SNP	1
FBgn0029874	29	1	1	0.02467	X_6420743_SNP	1
FBgn0086056	1	1	1	0.02475	3R_7048614_SNP	1
FBgn0262970	50	7	3	0.02486	2R_667448_SNP|2R_666927_SNP|2R_666942_SNP	1
FBgn0034481	51	2	1	0.0249	2R_16033005_SNP	1
FBgn0037590	16	1	1	0.0249	3R_4334835_SNP	1
FBgn0036121	56	8	3	0.02526	3L_11062381_SNP|3L_11062396_SNP|3L_11062730_SNP	1
FBgn0026376	490	60	5	0.02534	3L_13910500_SNP|3L_13900499_SNP|3L_13914669_SNP|3L_13912362_SNP|3L_13904865_SNP	1
FBgn0039342	66	1	1	0.02546	3R_21330752_SNP	1
FBgn0052129	14	3	2	0.02558	3L_13204182_SNP|3L_13203790_SNP	1
FBgn0031149	50	1	1	0.02566	X_20920568_SNP	1
FBgn0085252	10	1	1	0.02566	2R_7123347_SNP	1
FBgn0263239	467	45	5	0.02566	3L_3638223_SNP|3L_3633669_SNP|3L_3640122_SNP|3L_3633490_SNP|3L_3636016_SNP	1
FBgn0063387	1	1	1	0.0257	2R_13590125_INS	1
FBgn0031941	64	3	1	0.02604	2L_7747661_SNP	1
FBgn0264961	22	1	1	0.02621	2R_1933966_SNP	1
FBgn0052733	3	3	2	0.02625	X_6846545_INS|X_6846566_SNP	1
FBgn0032781	28	5	3	0.02638	2L_19431508_SNP|2L_19432339_SNP|2L_19432457_SNP	1
FBgn0011672	117	7	4	0.02656	3R_16877542_SNP|3R_16882814_INS|3R_16877346_SNP|3R_16882617_SNP	1
FBgn0034622	135	3	2	0.02673	2R_17230721_SNP|2R_17233437_SNP	1
FBgn0039462	60	6	3	0.02678	3R_22771813_SNP|3R_22771379_SNP|3R_22771452_SNP	1
FBgn0052251	244	12	5	0.02678	3L_4318551_SNP|3L_4313089_SNP|3L_4314874_SNP|3L_4318223_DEL|3L_4318207_SNP	1
FBgn0265428	3	1	1	0.027	X_19389386_SNP	1
FBgn0039485	48	14	5	0.02705	3R_22927948_INS|3R_22927499_SNP|3R_22928171_SNP|3R_22927548_SNP|3R_22927316_SNP	1
FBgn0083045	1	1	1	0.02719	2R_17221699_DEL	1
FBgn0032409	60	30	5	0.02728	2L_12100021_SNP|2L_12099884_SNP|2L_12098105_SNP|2L_12100625_SNP|2L_12100569_SNP	1
FBgn0263456	165	23	5	0.02728	3L_9133501_SNP|3L_9137739_SNP|3L_9137259_SNP|3L_9137695_SNP|3L_9131645_DEL	1
FBgn0035965	39	3	1	0.02733	3L_9130308_SNP	1
FBgn0035004	38	1	1	0.02737	2R_20318631_DEL	1
FBgn0046878	8	1	1	0.02737	3R_1935191_SNP	1
FBgn0013347	18	2	2	0.02761	3R_19716278_SNP|3R_19716472_SNP	1
FBgn0011902	54	1	1	0.0279	2L_8289952_SNP	1
FBgn0002174	37	13	4	0.02795	2R_19595432_SNP|2R_19594758_SNP|2R_19595459_SNP|2R_19595453_SNP	1
FBgn0029714	21	2	1	0.028	X_4446994_INS	1
FBgn0020642	9	3	1	0.02809	3L_6138897_SNP	1
FBgn0039784	80	2	2	0.02814	3R_26342364_DEL|3R_26340816_SNP	1
FBgn0028500	34	19	2	0.02819	3L_22253309_SNP|3L_22253514_SNP	1
FBgn0034740	69	3	1	0.02829	2R_18538522_INS	1
FBgn0039241	75	2	1	0.02834	3R_20707017_SNP	1
FBgn0043799	75	2	1	0.02834	3R_20707017_SNP	1
FBgn0003373	19	1	1	0.02844	3L_11506611_SNP	1
FBgn0051680	9	1	1	0.02844	2L_20639902_SNP	1
FBgn0262984	69	6	2	0.02855	3L_7468881_SNP|3L_7468483_SNP	1
FBgn0035077	5	1	1	0.0286	2R_20785849_SNP	1
FBgn0031431	113	13	4	0.02865	2L_2552957_SNP|2L_2551919_SNP|2L_2552560_SNP|2L_2551581_SNP	1
FBgn0024277	1059	67	5	0.02875	3L_1008035_SNP|3L_1007937_DEL|3L_997406_SNP|3L_1006794_SNP|3L_1020363_SNP	1
FBgn0264698	10	1	1	0.02875	3L_23176867_INS	1
FBgn0045443	28	3	1	0.0288	3R_6226678_SNP	1
FBgn0037324	35	11	5	0.02885	3R_1238292_SNP|3R_1236623_SNP|3R_1238354_SNP|3R_1233704_SNP|3R_1233785_SNP	1
FBgn0040636	21	9	3	0.02885	3L_20830439_INS|3L_20831193_SNP|3L_20830911_SNP	1
FBgn0030313	2	2	1	0.02912	X_11467395_SNP	1
FBgn0010391	18	1	1	0.02949	X_11020876_SNP	1
FBgn0034249	58	4	1	0.02955	2R_13478061_SNP	1
FBgn0040509	35	5	3	0.02955	2L_12919756_SNP|2L_12919366_SNP|2L_12918206_SNP	1
FBgn0013433	605	30	5	0.02993	2L_16076386_SNP|2L_16050420_SNP|2L_16079960_SNP|2L_16081505_SNP|2L_16054917_SNP	1
FBgn0037772	23	2	1	0.02993	3R_5824500_SNP	1
FBgn0037131	16	3	1	0.02993	3L_21751823_SNP	1
FBgn0265060	12	1	1	0.02993	2R_2868205_SNP	1
FBgn0042201	51	2	2	0.03016	3L_16311678_SNP|3L_16311224_DEL	1
FBgn0035357	222	43	5	0.03056	3L_2631620_SNP|3L_2631095_SNP|3L_2639544_SNP|3L_2631424_SNP|3L_2631368_SNP	1
FBgn0039846	65	1	1	0.03062	3R_27227980_SNP	1
FBgn0029914	23	2	1	0.03068	X_6744419_SNP	1
FBgn0031070	66	2	1	0.03074	X_19654557_SNP	1
FBgn0037901	24	1	1	0.0308	3R_7261004_SNP	1
FBgn0051627	13	2	1	0.0308	2L_21173581_SNP	1
FBgn0052250	37	5	3	0.03086	3L_4318731_SNP|3L_4318643_SNP|3L_4319643_SNP	1
FBgn0044049	10	5	2	0.03104	3L_9796835_SNP|3L_9796967_SNP	1
FBgn0033203	7	1	1	0.0311	2R_3550026_SNP	1
FBgn0052600	2408	217	5	0.03122	X_14256062_SNP|X_14325109_SNP|X_14347659_SNP|X_14324993_SNP|X_14332186_SNP	1
FBgn0259749	156	31	5	0.0314	2L_6468989_SNP|2L_6470889_SNP|2L_6472392_SNP|2L_6469733_SNP|2L_6468340_INS	1
FBgn0029836	38	5	1	0.03147	X_5962273_SNP	1
FBgn0051438	29	1	1	0.03153	3R_17235404_SNP	1
FBgn0033194	97	21	5	0.03159	2R_3466578_SNP|2R_3466964_SNP|2R_3457696_SNP|2R_3463662_SNP|2R_3460236_SNP	1
FBgn0261562	71	20	5	0.03171	3L_1806139_INS|3L_1805959_SNP|3L_1807741_SNP|3L_1805266_SNP|3L_1807164_SNP	1
FBgn0039055	79	8	3	0.03178	3R_18941021_SNP|3R_18940152_SNP|3R_18942510_SNP	1
FBgn0263916	37	3	1	0.03178	2L_6563905_SNP	1
FBgn0262364	9	4	1	0.03182	3R_7576585_SNP	1
FBgn0039463	36	10	2	0.03226	3R_22773926_SNP|3R_22774979_SNP	1
FBgn0004858	506	71	5	0.03245	2L_14405672_SNP|2L_14394968_SNP|2L_14410072_SNP|2L_14405442_SNP|2L_14401565_SNP	1
FBgn0036598	46	1	1	0.03249	3L_16293724_SNP	1
FBgn0085244	31	3	2	0.03249	2R_2718605_SNP|2R_2718508_SNP	1
FBgn0262451	6	5	2	0.03252	3L_641587_SNP|3L_641914_DEL	1
FBgn0038007	40	1	1	0.03264	3R_8062749_DEL	1
FBgn0035830	15	1	1	0.03279	3L_7970490_SNP	1
FBgn0037890	38	4	1	0.03282	3R_7069651_SNP	1
FBgn0053775	64	9	5	0.03299	2R_8452778_DEL|2R_8452798_SNP|2R_8452152_SNP|2R_8452795_SNP|2R_8451918_DEL	1
FBgn0022699	47	8	5	0.03306	3L_6176974_SNP|3L_6177010_SNP|3L_6175751_SNP|3L_6177050_SNP|3L_6177203_SNP	1
FBgn0031263	16	3	3	0.03306	2L_560315_SNP|2L_560065_SNP|2L_560487_DEL	1
FBgn0014869	46	6	4	0.03323	3R_24974385_SNP|3R_24974406_INS|3R_24974301_SNP|3R_24974388_SNP	1
FBgn0028916	215	24	5	0.03365	2L_14335767_SNP|2L_14336358_SNP|2L_14335907_SNP|2L_14336254_SNP|2L_14345133_SNP	1
FBgn0037147	29	2	1	0.03376	3L_22018878_SNP	1
FBgn0034279	40	3	2	0.03386	2R_13657644_SNP|2R_13657316_SNP	1
FBgn0259243	109	23	5	0.03386	3L_20824160_SNP|3L_20828264_DEL|3L_20828547_SNP|3L_20819616_SNP|3L_20812779_SNP	1
FBgn0027621	164	50	5	0.03386	X_19399003_SNP|X_19397265_SNP|X_19396678_SNP|X_19401129_SNP|X_19390757_SNP	1
FBgn0028969	5	1	1	0.03404	X_1753867_SNP	1
FBgn0053051	4	1	1	0.03422	3L_17420252_SNP	1
FBgn0019948	54	2	2	0.0343	2R_19873022_SNP|2R_19874952_SNP	1
FBgn0020764	22	1	1	0.0343	2R_19852602_SNP	1
FBgn0037827	38	4	2	0.03433	3R_6539705_INS|3R_6541715_SNP	1
FBgn0041709	103	6	4	0.03433	3L_2273190_SNP|3L_2273018_SNP|3L_2269882_SNP|3L_2272448_SNP	1
FBgn0051450	8	1	1	0.03433	3R_4387577_SNP	1
FBgn0036093	35	10	3	0.03448	3L_10636067_SNP|3L_10634989_SNP|3L_10635494_SNP	1
FBgn0003931	56	1	1	0.03456	2L_19810405_DEL	1
FBgn0051404	30	5	1	0.03474	3R_15200669_SNP	1
FBgn0030937	54	3	1	0.03482	X_18420492_SNP	1
FBgn0034382	24	1	1	0.03486	2R_14630144_SNP	1
FBgn0052420	10	2	1	0.0352	3L_5349550_SNP	1
FBgn0015754	68	4	3	0.03528	2R_12070981_SNP|2R_12068988_SNP|2R_12068510_DEL	1
FBgn0037143	39	9	2	0.03536	3L_21944205_SNP|3L_21943873_SNP	1
FBgn0085300	46	1	1	0.03552	3L_6152668_SNP	1
FBgn0030753	34	8	2	0.03556	X_16337510_SNP|X_16338314_SNP	1
FBgn0262819	22	14	2	0.03571	2R_7732271_SNP|2R_7732639_DEL	1
FBgn0265363	22	14	2	0.03571	2R_7732271_SNP|2R_7732639_DEL	1
FBgn0035167	112	17	5	0.03579	3L_843314_SNP|3L_841503_SNP|3L_842799_SNP|3L_842042_SNP|3L_841629_SNP	1
FBgn0015360	59	24	5	0.03591	3L_2261694_DEL|3L_2262352_SNP|3L_2261039_SNP|3L_2259734_SNP|3L_2260889_SNP	1
FBgn0032624	35	3	2	0.03591	2L_17013961_SNP|2L_17011073_SNP	1
FBgn0029830	408	22	5	0.03596	X_5876026_SNP|X_5876112_SNP|X_5876575_SNP|X_5877682_SNP|X_5865346_SNP	1
FBgn0033199	14	1	1	0.03616	2R_3541618_SNP	1
FBgn0036301	39	2	2	0.03616	3L_12528608_SNP|3L_12528810_SNP	1
FBgn0035911	126	29	4	0.03636	3L_8569030_SNP|3L_8567640_SNP|3L_8569265_SNP|3L_8568662_SNP	1
FBgn0083053	4	2	1	0.03657	2R_14030564_SNP	1
FBgn0004878	24	5	2	0.0367	3R_1540736_SNP|3R_1540509_SNP	1
FBgn0001222	93	6	3	0.03674	2R_14018415_SNP|2R_14020783_SNP|2R_14021830_SNP	1
FBgn0260002	3	2	1	0.03674	3R_1450415_SNP	1
FBgn0082974	7	2	1	0.03682	3R_24429089_SNP	1
FBgn0053977	30	1	1	0.03687	3R_9227967_INS	1
FBgn0029665	17	7	3	0.03699	X_3378925_SNP|X_3379021_SNP|X_3379471_SNP	1
FBgn0035948	78	17	5	0.03704	3L_8971110_SNP|3L_8973552_SNP|3L_8970967_SNP|3L_8973918_DEL|3L_8972518_SNP	1
FBgn0052511	48	5	2	0.03721	X_21027171_SNP|X_21027846_DEL	1
FBgn0052269	63	2	1	0.03721	3L_3209985_SNP	1
FBgn0004456	523	25	5	0.03725	X_13144674_SNP|X_13143990_MNP|X_13110702_SNP|X_13141332_DEL|X_13146361_SNP	1
FBgn0024364	5	1	1	0.03725	X_1248676_SNP	1
FBgn0023181	18	3	1	0.03738	2R_20684519_SNP	1
FBgn0038815	50	12	1	0.03751	3R_16443893_SNP	1
FBgn0040465	26	7	3	0.0376	2R_14016703_SNP|2R_14017174_SNP|2R_14017597_SNP	1
FBgn0038821	28	5	4	0.03769	3R_16565056_SNP|3R_16565198_SNP|3R_16563369_SNP|3R_16565131_SNP	1
FBgn0033202	7	1	1	0.03783	2R_3547482_SNP	1
FBgn0053971	62	4	3	0.03783	3L_1530684_SNP|3L_1529993_SNP|3L_1530432_SNP	1
FBgn0262239	1	1	1	0.03787	2L_5641179_SNP	1
FBgn0039487	101	2	1	0.03796	3R_22933578_SNP	1
FBgn0264706	16	3	2	0.038	3R_17042608_SNP|3R_17042597_SNP	1
FBgn0032910	147	23	5	0.03805	2L_21069361_SNP|2L_21068559_SNP|2L_21067663_SNP|2L_21058865_SNP|2L_21064836_SNP	1
FBgn0061469	62	4	3	0.03814	3L_11201860_SNP|3L_11203181_SNP|3L_11200847_SNP	1
FBgn0033307	89	8	5	0.03819	2R_4477939_SNP|2R_4477575_SNP|2R_4479172_SNP|2R_4478462_SNP|2R_4479546_SNP	1
FBgn0035959	96	10	3	0.03819	3L_9062196_SNP|3L_9063387_DEL|3L_9062276_SNP	1
FBgn0035232	54	13	4	0.03851	3L_1557314_SNP|3L_1557059_SNP|3L_1555352_SNP|3L_1555393_SNP	1
FBgn0040890	8	3	1	0.03865	X_19389110_SNP	1
FBgn0261261	148	44	5	0.03865	3R_1525656_SNP|3R_1519075_SNP|3R_1534677_SNP|3R_1532361_SNP|3R_1530086_SNP	1
FBgn0025115	66	14	3	0.03869	2L_13912716_INS|2L_13912647_SNP|2L_13912876_SNP	1
FBgn0039172	10	2	1	0.03883	3R_20055455_SNP	1
FBgn0052695	23	1	1	0.03888	X_9767684_SNP	1
FBgn0262020	86	15	5	0.03922	3L_10810112_SNP|3L_10807909_SNP|3L_10808400_SNP|3L_10808639_SNP|3L_10807710_SNP	1
FBgn0085229	9	2	1	0.03926	2R_1645016_SNP	1
FBgn0034565	37	8	4	0.03946	2R_16865923_SNP|2R_16866218_SNP|2R_16865229_SNP|2R_16865953_SNP	1
FBgn0000527	160	19	5	0.03951	3R_17056483_INS|3R_17059690_SNP|3R_17059192_INS|3R_17060222_SNP|3R_17060243_SNP	1
FBgn0010423	41	1	1	0.03951	2R_7162053_SNP	1
FBgn0038788	18	15	2	0.03951	3R_16154131_SNP|3R_16155733_SNP	1
FBgn0031722	76	1	1	0.03956	2L_5580211_SNP	1
FBgn0261113	232	4	2	0.03985	3R_14740169_SNP|3R_14740231_SNP	1
FBgn0016685	50	2	1	0.0399	3R_25835031_SNP	1
FBgn0023506	34	8	1	0.0399	X_8355696_SNP	1
FBgn0054011	49	5	3	0.0399	2L_5716913_SNP|2L_5717655_SNP|2L_5717555_SNP	1
FBgn0035611	90	17	5	0.04005	3L_5527374_SNP|3L_5528057_SNP|3L_5526785_SNP|3L_5526808_SNP|3L_5528490_SNP	1
FBgn0027055	14	5	3	0.0401	3L_20833055_INS|3L_20833124_DEL|3L_20833140_SNP	1
FBgn0032871	6	1	1	0.04015	2L_20650262_SNP	1
FBgn0036927	9	2	2	0.0403	3L_19991975_SNP|3L_19991192_SNP	1
FBgn0037358	9	4	2	0.04035	3R_1478561_SNP|3R_1478938_SNP	1
FBgn0030243	42	5	1	0.04051	X_10753409_SNP	1
FBgn0046873	8	1	1	0.04056	3R_2375356_INS	1
FBgn0052350	29	6	2	0.04056	3L_23141719_SNP|3L_23140440_SNP	1
FBgn0262582	525	40	5	0.04066	3R_16114915_SNP|3R_16109564_SNP|3R_16118940_SNP|3R_16101172_SNP|3R_16080274_SNP	1
FBgn0031443	82	2	1	0.04071	2L_2657326_INS	1
FBgn0035002	72	3	2	0.04071	2R_20301773_SNP|2R_20301719_SNP	1
FBgn0032699	52	3	2	0.04076	2L_18694858_SNP|2L_18695556_SNP	1
FBgn0051735	47	1	1	0.04076	2L_15896728_SNP	1
FBgn0033028	85	1	1	0.04092	2R_1533025_SNP	1
FBgn0033931	28	10	4	0.04103	2R_10262321_SNP|2R_10262992_SNP|2R_10262884_SNP|2R_10262476_SNP	1
FBgn0040508	73	15	5	0.04113	2L_12912605_SNP|2L_12914764_SNP|2L_12913324_SNP|2L_12915061_SNP|2L_12914674_SNP	1
FBgn0033029	50	1	1	0.04124	2R_1545803_SNP	1
FBgn0262368	27	3	1	0.04134	3L_3251920_SNP	1
FBgn0034514	19	4	3	0.0414	2R_16426152_SNP|2R_16426093_DEL|2R_16426277_SNP	1
FBgn0265318	10	1	1	0.0414	3R_4389056_SNP	1
FBgn0262688	28	3	1	0.04145	2L_20638141_SNP	1
FBgn0028530	66	19	5	0.04156	2L_14348708_SNP|2L_14348503_SNP|2L_14347517_SNP|2L_14348247_SNP|2L_14347983_SNP	1
FBgn0263556	25	12	5	0.04156	3L_9137739_SNP|3L_9137259_SNP|3L_9137684_SNP|3L_9137136_SNP|3L_9138318_SNP	1
FBgn0004244	447	40	5	0.04167	3L_9159517_SNP|3L_9148917_SNP|3L_9149188_SNP|3L_9141307_SNP|3L_9166534_SNP	1
FBgn0036520	70	11	5	0.04167	3L_15605515_SNP|3L_15603731_SNP|3L_15605452_SNP|3L_15604470_SNP|3L_15604433_SNP	1
FBgn0263050	16	3	2	0.04167	2L_21166673_SNP|2L_21167221_SNP	1
FBgn0263051	16	3	2	0.04167	2L_21166673_SNP|2L_21167221_SNP	1
FBgn0051406	14	3	2	0.04183	3R_6174488_SNP|3R_6175018_SNP	1
FBgn0263404	24	5	1	0.04183	3R_8021202_SNP	1
FBgn0038570	22	2	1	0.04188	3R_13991621_SNP	1
FBgn0001285	19	2	2	0.04194	2R_4580339_SNP|2R_4579057_SNP	1
FBgn0033656	35	2	1	0.04194	2R_7731484_SNP	1
FBgn0027572	67	3	1	0.04205	2R_13650469_SNP	1
FBgn0010223	152	29	5	0.04227	3L_16657979_SNP|3L_16659480_SNP|3L_16656871_SNP|3L_16660702_SNP|3L_16656696_SNP	1
FBgn0004432	16	5	1	0.04238	X_16214891_SNP	1
FBgn0052579	35	13	2	0.04255	X_16218105_SNP|X_16218930_SNP	1
FBgn0260855	13	8	3	0.04261	X_700850_SNP|X_702066_SNP|X_700500_SNP	1
FBgn0030828	28	7	4	0.04267	X_17110494_SNP|X_17111132_SNP|X_17109166_DEL|X_17111455_SNP	1
FBgn0035166	80	26	5	0.04278	3L_841217_SNP|3L_839915_SNP|3L_841038_SNP|3L_840460_SNP|3L_839986_SNP	1
FBgn0029996	71	11	5	0.0429	X_7982688_SNP|X_7983348_SNP|X_7988604_SNP|X_7988911_SNP|X_7982849_SNP	1
FBgn0036382	74	9	5	0.0429	3L_13873779_SNP|3L_13875612_SNP|3L_13873776_SNP|3L_13874345_SNP|3L_13874414_SNP	1
FBgn0038001	8	5	3	0.0429	3R_8050452_SNP|3R_8050619_SNP|3R_8049974_INS	1
FBgn0264902	9	4	3	0.0429	3R_1485494_SNP|3R_1485804_SNP|3R_1486255_SNP	1
FBgn0262989	107	9	4	0.04307	X_8618554_SNP|X_8618655_SNP|X_8618271_SNP|X_8618334_SNP	1
FBgn0039840	131	10	5	0.04318	3R_27131782_SNP|3R_27129984_SNP|3R_27131597_SNP|3R_27130656_SNP|3R_27132105_SNP	1
FBgn0085199	35	3	3	0.04318	2L_17311386_SNP|2L_17310815_INS|2L_17310536_SNP	1
FBgn0034511	73	5	2	0.04324	2R_16413568_SNP|2R_16413320_SNP	1
FBgn0013301	17	3	1	0.04336	2L_14883658_SNP	1
FBgn0261381	52	2	1	0.04336	3L_11702873_SNP	1
FBgn0261353	52	2	1	0.04336	3L_11702873_SNP	1
FBgn0039450	30	3	2	0.04342	3R_22545091_SNP|3R_22543535_SNP	1
FBgn0035317	109	35	5	0.04354	3L_2235418_SNP|3L_2234580_SNP|3L_2232895_SNP|3L_2229080_DEL|3L_2229336_SNP	1
FBgn0040261	56	10	5	0.0436	2L_16797261_SNP|2L_16798421_SNP|2L_16797403_SNP|2L_16797811_SNP|2L_16797968_SNP	1
FBgn0262099	58	2	2	0.04366	3L_16748132_SNP|3L_16748851_SNP	1
FBgn0013773	6	1	1	0.04378	2R_10760849_SNP	1
FBgn0002735	29	10	3	0.04384	3R_21825631_SNP|3R_21827449_SNP|3R_21827339_SNP	1
FBgn0051480	36	4	1	0.04402	3R_16715544_DEL	1
FBgn0082987	17	1	1	0.04402	2R_15330422_SNP	1
FBgn0010422	27	1	1	0.04408	2L_15060081_SNP	1
FBgn0029664	44	4	1	0.04408	X_3377999_SNP	1
FBgn0040297	260	30	5	0.04408	2L_21123359_SNP|2L_21124962_INS|2L_21125190_SNP|2L_21112149_SNP|2L_21129403_SNP	1
FBgn0263321	76	2	1	0.04408	2L_1443286_SNP	1
FBgn0262106	71	3	1	0.04444	2L_2248328_SNP	1
FBgn0036138	23	8	2	0.04451	3L_11128863_SNP|3L_11128473_INS	1
FBgn0036354	65	5	1	0.04457	3L_13383275_SNP	1
FBgn0039483	21	3	2	0.04457	3R_22920764_SNP|3R_22920554_SNP	1
FBgn0010803	26	7	1	0.04463	3R_5090201_SNP	1
FBgn0038925	46	9	5	0.04469	3R_17852577_SNP|3R_17852316_SNP|3R_17853263_SNP|3R_17851472_SNP|3R_17853027_SNP	1
FBgn0052082	989	65	5	0.04469	3L_11137528_SNP|3L_11137560_SNP|3L_11137873_SNP|3L_11147052_SNP|3L_11155957_SNP	1
FBgn0001180	51	1	1	0.04488	3R_4518568_SNP	1
FBgn0027495	2	1	1	0.04526	2R_8028279_SNP	1
FBgn0038750	42	1	1	0.04533	3R_15743760_SNP	1
FBgn0035915	42	5	4	0.04539	3L_8611055_SNP|3L_8612169_SNP|3L_8612773_SNP|3L_8611973_SNP	1
FBgn0050359	25	3	1	0.04545	2R_4350277_SNP	1
FBgn0028669	45	1	1	0.04552	2R_14798515_SNP	1
FBgn0030794	44	4	1	0.04578	X_16699372_SNP	1
FBgn0263996	12	5	4	0.04585	2L_20872417_SNP|2L_20872442_SNP|2L_20872926_SNP|2L_20872763_SNP	1
FBgn0032089	23	7	4	0.04591	2L_9012915_SNP|2L_9013173_SNP|2L_9013131_SNP|2L_9013608_SNP	1
FBgn0037228	2	1	1	0.04604	3R_91977_SNP	1
FBgn0037802	7	1	1	0.04604	3R_6086777_SNP	1
FBgn0030082	15	2	1	0.04631	X_8976476_SNP	1
FBgn0035947	45	16	5	0.04638	3L_8970208_SNP|3L_8970434_SNP|3L_8969992_SNP|3L_8969596_SNP|3L_8969872_SNP	1
FBgn0027521	42	2	1	0.04644	X_16200855_SNP	1
FBgn0004050	68	9	3	0.04644	X_2343583_SNP|X_2344610_SNP|X_2343523_SNP	1
FBgn0264857	1992	171	5	0.04665	3R_12743515_SNP|3R_12745657_SNP|3R_12706463_SNP|3R_12690152_SNP|3R_12708181_SNP	1
FBgn0264378	25	2	1	0.04672	2R_10881929_SNP	1
FBgn0264265	23	9	1	0.04678	2L_22239779_DEL	1
FBgn0054044	59	1	1	0.0469	3R_9540165_SNP	1
FBgn0263578	31	3	3	0.0469	X_9129853_SNP|X_9130582_SNP|X_9129695_SNP	1
FBgn0027082	51	6	1	0.04697	3L_2651826_SNP	1
FBgn0032204	54	4	1	0.04697	2L_10268346_SNP	1
FBgn0039503	6	2	1	0.04699	3R_23090766_SNP	1
FBgn0035480	76	16	5	0.04704	3L_3953381_SNP|3L_3952283_SNP|3L_3951579_SNP|3L_3952648_SNP|3L_3950820_SNP	1
FBgn0034054	53	1	1	0.04704	2R_11844180_SNP	1
FBgn0034826	33	3	3	0.04706	2R_19028089_SNP|2R_19027417_SNP|2R_19028228_SNP	1
FBgn0039752	53	1	1	0.04711	3R_26005348_SNP	1
FBgn0020386	39	3	2	0.04713	3L_136548_SNP|3L_139301_DEL	1
FBgn0051703	28	6	1	0.04713	2L_22102437_SNP	1
FBgn0037916	32	8	3	0.0472	3R_7405961_SNP|3R_7405442_SNP|3R_7407061_SNP	1
FBgn0032913	16	1	1	0.04734	2L_21090697_SNP	1
FBgn0032782	71	15	5	0.0474	2L_19435030_SNP|2L_19433769_SNP|2L_19434240_SNP|2L_19435045_SNP|2L_19435681_DEL	1
FBgn0065080	42	5	2	0.0474	3R_15412359_SNP|3R_15412306_SNP	1
FBgn0024236	162	3	3	0.04741	3L_8524135_SNP|3L_8524022_SNP|3L_8522561_SNP	1
FBgn0029720	171	13	5	0.04741	X_4554022_SNP|X_4554247_SNP|X_4554142_SNP|X_4554667_SNP|X_4552962_SNP	1
FBgn0026582	40	2	1	0.04747	2R_17033593_SNP	1
FBgn0028546	154	30	5	0.04769	2L_13639479_SNP|2L_13641911_SNP|2L_13641095_SNP|2L_13639699_SNP|2L_13640877_SNP	1
FBgn0084245	4	1	1	0.04769	3R_12589112_SNP	1
FBgn0261555	1356	59	5	0.04769	3L_9575326_SNP|3L_9575292_SNP|3L_9575207_SNP|3L_9574851_SNP|3L_9574971_SNP	1
FBgn0027052	33	3	1	0.04777	2L_10437561_SNP	1
FBgn0029833	8	4	2	0.04777	X_5932234_SNP|X_5933090_INS	1
FBgn0264712	22	8	2	0.04791	3R_1221230_SNP|3R_1225280_SNP	1
FBgn0040554	213	25	5	0.04799	3R_9281234_SNP|3R_9285635_SNP|3R_9282072_SNP|3R_9284296_SNP|3R_9283464_SNP	1
FBgn0083942	10	1	1	0.04799	2L_17171690_SNP	1
FBgn0011656	642	40	5	0.04805	2R_5808008_SNP|2R_5813526_SNP|2R_5815213_SNP|2R_5808361_SNP|2R_5837695_INS	1
FBgn0260006	231	1	1	0.04812	X_15027096_SNP	1
FBgn0037313	5	3	2	0.04814	3R_1180881_SNP|3R_1181535_SNP	1
FBgn0264492	39	2	2	0.04814	3L_23094116_SNP|3L_23095288_SNP	1
FBgn0263378	51	6	1	0.04819	2R_15287506_SNP	1
FBgn0032634	19	2	1	0.04821	2L_17410238_SNP	1
FBgn0082973	2	1	1	0.04821	3L_832489_SNP	1
FBgn0259170	704	115	5	0.04821	X_10212145_SNP|X_10209810_SNP|X_10207844_INS|X_10189098_SNP|X_10198642_SNP	1
FBgn0264381	4	2	1	0.04829	X_13650103_SNP	1
FBgn0027532	3	1	1	0.04836	3L_22064293_SNP	1
FBgn0261119	69	22	5	0.04836	2R_14338554_SNP|2R_14336723_SNP|2R_14335403_SNP|2R_14335819_SNP|2R_14335517_SNP	1
FBgn0031894	117	20	5	0.04851	2L_7187852_SNP|2L_7186417_SNP|2L_7187631_SNP|2L_7189002_INS|2L_7187736_SNP	1
FBgn0082961	2	2	2	0.04882	3R_1421880_SNP|3R_1421297_SNP	1
FBgn0259200	76	3	1	0.0489	3L_2652979_SNP	1
FBgn0259199	76	3	1	0.0489	3L_2652979_SNP	1
FBgn0052320	125	12	2	0.04897	3L_1401056_SNP|3L_1400802_SNP	1
FBgn0082938	5	2	1	0.04897	2L_20647641_SNP	1
FBgn0037594	32	1	1	0.04944	3R_4379507_SNP	1
FBgn0036257	91	8	2	0.04992	3L_12135610_SNP|3L_12134896_SNP	1
FBgn0038964	41	4	2	0.05	3R_18245041_SNP|3R_18246791_SNP	1
FBgn0045469	34	4	1	0.05	3R_17669673_SNP	1
FBgn0262943	9	1	1	0.05	2L_8242349_SNP	1
FBgn0002629	23	9	3	0.05016	3R_21850542_SNP|3R_21850111_SNP|3R_21849528_DEL	1
FBgn0004429	19	2	1	0.05016	3L_1218335_SNP	1
FBgn0010385	12	2	2	0.05016	2R_5941743_SNP|2R_5941761_SNP	1
FBgn0265101	16	1	1	0.05024	3R_4131545_SNP	1
FBgn0039195	32	12	5	0.05032	3R_20196586_SNP|3R_20196543_SNP|3R_20197347_SNP|3R_20197248_SNP|3R_20196831_SNP	1
FBgn0002775	43	15	5	0.05041	3L_7117790_SNP|3L_7118089_SNP|3L_7117227_SNP|3L_7117764_SNP|3L_7117548_SNP	1
FBgn0029737	9	2	1	0.05049	X_4815227_SNP	1
FBgn0002924	42	1	1	0.05065	3R_25630144_SNP	1
FBgn0005585	15	4	2	0.05074	3R_5456756_SNP|3R_5456349_SNP	1
FBgn0036811	14	1	1	0.05082	3L_18739032_SNP	1
FBgn0263648	10	2	1	0.05082	2L_14291260_SNP	1
FBgn0023516	2	1	1	0.0509	X_1761934_SNP	1
FBgn0261710	95	8	1	0.0509	X_10361144_SNP	1
FBgn0034364	80	12	3	0.05107	2R_14505840_DEL|2R_14505975_SNP|2R_14506040_SNP	1
FBgn0029726	23	1	1	0.05132	X_4675836_SNP	1
FBgn0017567	8	1	1	0.0515	3R_11661615_SNP	1
FBgn0034950	56	3	2	0.0515	2R_19877252_SNP|2R_19877459_SNP	1
FBgn0030207	6	2	1	0.05167	X_10371929_SNP	1
FBgn0029745	12	2	1	0.05175	X_5026593_INS	1
FBgn0024994	53	12	5	0.05184	X_2595607_SNP|X_2595217_SNP|X_2595150_SNP|X_2596666_SNP|X_2595964_SNP	1
FBgn0016061	1163	116	5	0.05193	3R_23249128_SNP|3R_23233719_SNP|3R_23256642_SNP|3R_23213784_SNP|3R_23260188_DEL	1
FBgn0028978	22	1	1	0.05219	3L_20395346_DEL	1
FBgn0037918	31	7	4	0.05228	3R_7411543_SNP|3R_7413589_SNP|3R_7415959_SNP|3R_7415173_SNP	1
FBgn0000451	266	24	5	0.05236	3L_10188818_SNP|3L_10184620_SNP|3L_10189959_SNP|3L_10191073_SNP|3L_10184246_SNP	1
FBgn0035198	120	18	5	0.05245	3L_1255350_SNP|3L_1256021_SNP|3L_1253249_DEL|3L_1255826_SNP|3L_1256103_SNP	1
FBgn0031449	393	40	5	0.05254	2L_2724690_SNP|2L_2738717_SNP|2L_2733720_SNP|2L_2731995_SNP|2L_2730793_SNP	1
FBgn0005561	43	1	1	0.05263	4_1133539_SNP	1
FBgn0029969	17	7	1	0.05272	X_7781258_SNP	1
FBgn0037723	24	1	1	0.05281	3R_5458206_SNP	1
FBgn0263328	44	1	1	0.05281	2L_11291397_SNP	1
FBgn0038110	13	3	2	0.05299	3R_8834623_SNP|3R_8837119_SNP	1
FBgn0263220	289	26	5	0.05299	X_10157263_INS|X_10157656_SNP|X_10156691_SNP|X_10156769_SNP|X_10157363_SNP	1
FBgn0038035	5	2	1	0.05299	3R_8226635_SNP	1
FBgn0034854	100	8	4	0.05308	2R_19262357_SNP|2R_19263504_SNP|2R_19260654_SNP|2R_19259055_SNP	1
FBgn0262992	18	3	1	0.05326	3R_9654678_SNP	1
FBgn0031275	302	34	5	0.05345	2L_760691_SNP|2L_756126_INS|2L_754014_SNP|2L_750573_SNP|2L_755515_SNP	1
FBgn0032318	38	8	1	0.05345	2L_10936847_SNP	1
FBgn0038008	67	7	4	0.05345	3R_8082922_SNP|3R_8081990_SNP|3R_8082014_SNP|3R_8080148_SNP	1
FBgn0263398	19	2	1	0.05345	3R_20117717_SNP	1
FBgn0264674	36	6	3	0.05345	X_10155156_SNP|X_10155831_SNP|X_10155030_SNP	1
FBgn0033740	36	2	2	0.05363	2R_8353330_SNP|2R_8353393_SNP	1
FBgn0037560	10	1	1	0.05363	3R_4087171_SNP	1
FBgn0030707	82	9	3	0.05373	X_15815650_SNP|X_15817146_DEL|X_15817063_SNP	1
FBgn0037330	5	1	1	0.05373	3R_1295688_SNP	1
FBgn0052026	63	5	3	0.05382	3L_8830169_SNP|3L_8830514_SNP|3L_8830742_SNP	1
FBgn0261996	32	10	3	0.05391	3R_23054577_SNP|3R_23055513_DEL|3R_23054519_SNP	1
FBgn0003651	607	111	5	0.05401	3R_8103955_SNP|3R_8099864_SNP|3R_8120715_SNP|3R_8093728_SNP|3R_8125126_INS	1
FBgn0264449	1110	136	5	0.05401	X_731454_SNP|X_732723_SNP|X_769621_SNP|X_731621_SNP|X_714557_SNP	1
FBgn0265413	159	18	5	0.05401	X_8972313_SNP|X_8967857_SNP|X_8968115_DEL|X_8971434_SNP|X_8966295_SNP	1
FBgn0029955	87	5	1	0.0541	X_7606767_SNP	1
FBgn0262445	10	2	2	0.05429	2L_20617410_SNP|2L_20617098_SNP	1
FBgn0051551	28	3	1	0.05448	3R_1454921_SNP	1
FBgn0262249	10	1	1	0.05477	3L_22662160_DEL	1
FBgn0000032	37	1	1	0.05496	3R_25817759_SNP	1
FBgn0033108	130	3	2	0.05496	2R_2718605_SNP|2R_2718508_SNP	1
FBgn0033491	78	20	3	0.05496	2R_6031561_SNP|2R_6032809_SNP|2R_6031230_SNP	1
FBgn0261111	39	5	3	0.05506	3L_7231995_SNP|3L_7231477_SNP|3L_7232682_SNP	1
FBgn0050231	8	3	2	0.05516	2R_13492214_SNP|2R_13492270_SNP	1
FBgn0065055	3	1	1	0.05516	2L_8042246_SNP	1
FBgn0086906	1291	105	5	0.05516	3L_2048836_SNP|3L_2053979_SNP|3L_2053457_SNP|3L_2055299_SNP|3L_2047519_SNP	1
FBgn0259967	45	19	5	0.05516	2R_12631599_SNP|2R_12631163_SNP|2R_12631775_SNP|2R_12631363_SNP|2R_12631299_SNP	1
FBgn0002633	46	2	2	0.05526	3R_21862051_DEL|3R_21861863_SNP	1
FBgn0004401	85	26	3	0.05526	3L_17636945_SNP|3L_17632616_SNP|3L_17634986_SNP	1
FBgn0011725	176	10	5	0.05546	3R_20025347_SNP|3R_20027359_SNP|3R_20026526_SNP|3R_20027613_SNP|3R_20025780_SNP	1
FBgn0033377	18	6	2	0.05546	2R_4997354_SNP|2R_4996041_SNP	1
FBgn0025583	84	3	1	0.05556	2R_14274926_SNP	1
FBgn0031944	365	36	5	0.05556	2L_7761746_SNP|2L_7763426_SNP|2L_7763215_SNP|2L_7763048_SNP|2L_7759676_SNP	1
FBgn0038012	24	1	1	0.05556	3R_8148858_SNP	1
FBgn0265416	945	61	5	0.05556	X_13365972_SNP|X_13367276_SNP|X_13365964_SNP|X_13385930_SNP|X_13367827_SNP	1
FBgn0085364	38	7	1	0.05566	X_3439256_SNP	1
FBgn0083039	13	2	2	0.05596	3R_16400215_SNP|3R_16399976_SNP	1
FBgn0028370	579	34	5	0.05606	2L_15567787_SNP|2L_15565936_SNP|2L_15566554_SNP|2L_15556586_SNP|2L_15570348_SNP	1
FBgn0039059	56	4	2	0.05606	3R_18986378_SNP|3R_18986101_SNP	1
FBgn0026250	164	2	1	0.05626	3R_14107290_SNP	1
FBgn0030752	25	6	1	0.05636	X_16333798_SNP	1
FBgn0031834	77	24	5	0.05636	2L_6566375_SNP|2L_6564736_SNP|2L_6564995_INS|2L_6566722_SNP|2L_6565407_SNP	1
FBgn0030053	9	1	1	0.05647	X_8483414_SNP	1
FBgn0026316	9	1	1	0.05667	2R_13676998_SNP	1
FBgn0034920	53	1	1	0.05667	2R_19773653_SNP	1
FBgn0011327	27	9	2	0.05678	3L_9469849_SNP|3L_9469638_SNP	1
FBgn0029091	57	10	2	0.05688	3L_21963984_SNP|3L_21956886_SNP	1
FBgn0041711	128	19	5	0.05709	3R_9241248_SNP|3R_9237665_SNP|3R_9237977_SNP|3R_9239858_INS|3R_9239638_SNP	1
FBgn0003922	28	3	2	0.05709	2L_19815304_INS|2L_19815257_SNP	1
FBgn0260869	40	4	1	0.0572	X_20399396_SNP	1
FBgn0262894	55	12	1	0.0572	3L_16296922_SNP	1
FBgn0065101	8	1	1	0.0572	X_13022099_SNP	1
FBgn0030647	54	1	1	0.0573	X_15371574_SNP	1
FBgn0039617	887	51	5	0.0573	3R_24785872_SNP|3R_24775440_SNP|3R_24761800_SNP|3R_24756467_SNP|3R_24788911_SNP	1
FBgn0030480	2	1	1	0.05741	X_13279595_SNP	1
FBgn0039234	33	18	1	0.05741	3R_20678099_SNP	1
FBgn0263504	102	1	1	0.05741	X_21892191_SNP	1
FBgn0015794	10	3	1	0.05762	X_5566016_SNP	1
FBgn0034910	105	16	5	0.05762	2R_19712758_SNP|2R_19712753_SNP|2R_19712689_SNP|2R_19710868_SNP|2R_19710536_SNP	1
FBgn0000543	64	6	4	0.05773	3L_2265280_SNP|3L_2264272_SNP|3L_2264032_SNP|3L_2265355_SNP	1
FBgn0027086	23	8	2	0.05784	3L_22283183_SNP|3L_22284536_SNP	1
FBgn0033859	84	24	5	0.05784	2R_9483964_SNP|2R_9484010_DEL|2R_9482821_SNP|2R_9483010_SNP|2R_9483931_SNP	1
FBgn0262689	8	3	1	0.05805	3L_15512666_SNP	1
FBgn0051019	114	13	3	0.05805	3R_26422889_SNP|3R_26422066_SNP|3R_26423597_SNP	1
FBgn0031853	97	1	1	0.05816	2L_6736183_SNP	1
FBgn0030739	44	23	1	0.05827	X_16211604_SNP	1
FBgn0031942	70	25	5	0.05827	2L_7753060_SNP|2L_7751399_SNP|2L_7753027_SNP|2L_7751843_SNP|2L_7751800_SNP	1
FBgn0052303	42	1	1	0.05827	3L_2273430_SNP	1
FBgn0030904	41	3	1	0.05838	X_18137210_INS	1
FBgn0015765	19	8	3	0.05849	3R_19976271_SNP|3R_19976531_SNP|3R_19977326_SNP	1
FBgn0051716	65	15	5	0.05871	2L_10398968_SNP|2L_10401878_SNP|2L_10401791_SNP|2L_10401063_SNP|2L_10399436_SNP	1
FBgn0035799	111	5	4	0.05882	3L_7580207_SNP|3L_7579022_SNP|3L_7580045_SNP|3L_7580482_SNP	1
FBgn0037045	4	1	1	0.05882	3L_21024652_SNP	1
FBgn0038006	27	6	3	0.05882	3R_8060644_SNP|3R_8060820_MNP|3R_8061297_SNP	1
FBgn0035708	183	17	5	0.05905	3L_6612687_SNP|3L_6608991_SNP|3L_6611218_SNP|3L_6609364_SNP|3L_6607951_SNP	1
FBgn0024361	5	1	1	0.05916	X_1240902_SNP	1
FBgn0037186	20	2	1	0.05927	3L_22729220_INS	1
FBgn0034658	96	8	2	0.05939	2R_17646186_SNP|2R_17645471_SNP	1
FBgn0263382	24	3	2	0.05939	3R_22255302_SNP|3R_22255346_SNP	1
FBgn0038756	61	3	2	0.05939	3R_15773487_SNP|3R_15773411_SNP	1
FBgn0037429	11	1	1	0.0595	3R_2162631_SNP	1
FBgn0259721	48	2	1	0.0595	3R_9605845_SNP	1
FBgn0260464	48	2	1	0.0595	3R_9605845_SNP	1
FBgn0038805	29	1	1	0.05962	3R_16402257_SNP	1
FBgn0037153	889	167	5	0.05973	3L_22174657_SNP|3L_22189490_SNP|3L_22169377_SNP|3L_22163667_SNP|3L_22140070_SNP	1
FBgn0037322	5	1	1	0.05973	3R_1223988_SNP	1
FBgn0263092	39	7	3	0.05973	2R_968765_SNP|2R_969792_SNP|2R_968876_SNP	1
FBgn0053459	77	1	1	0.05996	2R_12376976_SNP	1
FBgn0083943	7	1	1	0.05996	3R_6050922_SNP	1
FBgn0032266	117	2	2	0.06019	2L_10536112_SNP|2L_10535973_SNP	1
FBgn0046689	65	1	1	0.06019	3R_16597867_SNP	1
FBgn0050505	8	2	1	0.06019	2R_398847_DEL	1
FBgn0053208	319	20	5	0.06043	3R_5851868_SNP|3R_5860026_DEL|3R_5852814_SNP|3R_5860393_SNP|3R_5868650_SNP	1
FBgn0036919	12	3	2	0.06055	3L_19918427_SNP|3L_19919634_SNP	1
FBgn0027339	113	4	3	0.06067	3L_22783581_SNP|3L_22787411_SNP|3L_22785295_SNP	1
FBgn0037625	5	1	1	0.06067	3R_4594442_SNP	1
FBgn0044871	39	1	1	0.06067	3R_14490974_SNP	1
FBgn0052845	4	1	1	0.06067	3L_273187_SNP	1
FBgn0263465	9	4	3	0.06078	2L_232131_SNP|2L_231396_SNP|2L_232153_SNP	1
FBgn0032707	179	18	5	0.0609	2L_18730733_SNP|2L_18722493_SNP|2L_18719090_SNP|2L_18717916_SNP|2L_18716861_SNP	1
FBgn0032818	29	7	1	0.0609	2L_19758678_SNP	1
FBgn0052647	219	26	5	0.0609	X_12675868_SNP|X_12676909_SNP|X_12675332_SNP|X_12673142_SNP|X_12676217_SNP	1
FBgn0004177	140	23	5	0.06102	2L_7830437_SNP|2L_7832358_SNP|2L_7830402_SNP|2L_7830992_SNP|2L_7827589_SNP	1
FBgn0033720	46	3	1	0.06102	2R_8262397_SNP	1
FBgn0035488	36	2	1	0.06102	3L_4038594_SNP	1
FBgn0039132	40	1	1	0.06102	3R_19787692_SNP	1
FBgn0036451	85	4	2	0.06126	3L_14788396_SNP|3L_14787383_SNP	1
FBgn0052797	38	9	2	0.06126	X_2319825_SNP|X_2320056_SNP	1
FBgn0259986	201	18	5	0.06151	3L_4155809_SNP|3L_4155656_SNP|3L_4153823_SNP|3L_4155379_SNP|3L_4155740_SNP	1
FBgn0032797	64	5	2	0.06175	2L_19511966_SNP|2L_19512373_SNP	1
FBgn0035997	17	2	2	0.06175	3L_9448046_SNP|3L_9448864_SNP	1
FBgn0016031	451	87	5	0.06188	3L_5336126_SNP|3L_5345198_SNP|3L_5336437_SNP|3L_5342448_SNP|3L_5339742_SNP	1
FBgn0033934	41	5	1	0.06188	2R_10298541_SNP	1
FBgn0250824	24	2	1	0.06212	2R_17207489_SNP	1
FBgn0265159	7	1	1	0.06212	3R_4580098_SNP	1
FBgn0263257	799	41	5	0.06225	X_15304333_SNP|X_15304727_SNP|X_15320708_SNP|X_15327809_SNP|X_15327973_SNP	1
FBgn0019637	5	2	1	0.06237	3R_1440292_SNP	1
FBgn0020279	62	4	2	0.06237	2R_3961284_SNP|2R_3963881_SNP	1
FBgn0031023	239	53	5	0.06237	X_19399003_SNP|X_19397265_SNP|X_19396678_SNP|X_19401129_SNP|X_19390757_SNP	1
FBgn0263003	37	7	2	0.0625	3R_17227504_SNP|3R_17226784_SNP	1
FBgn0262393	7	1	1	0.06263	3L_19790921_SNP	1
FBgn0052305	101	16	4	0.06275	3L_2251201_SNP|3L_2249448_SNP|3L_2252306_SNP|3L_2248976_SNP	1
FBgn0035557	157	2	1	0.06301	3L_4536394_SNP	1
FBgn0020556	491	53	5	0.06314	3R_12590737_SNP|3R_12572172_SNP|3R_12568759_SNP|3R_12578690_SNP|3R_12579668_SNP	1
FBgn0030631	25	1	1	0.06314	X_15241373_SNP	1
FBgn0032925	10	4	2	0.06314	2L_21163362_SNP|2L_21163515_INS	1
FBgn0035540	28	2	1	0.06314	3L_4404995_SNP	1
FBgn0039129	5	1	1	0.06314	3R_19759201_SNP	1
FBgn0053511	16	4	2	0.06327	2L_21081930_SNP|2L_21081205_SNP	1
FBgn0086679	17	4	4	0.06327	3R_4488005_SNP|3R_4488775_SNP|3R_4487071_SNP|3R_4489181_SNP	1
FBgn0001206	21	6	2	0.06339	X_10485541_SNP|X_10485225_SNP	1
FBgn0028471	4	1	1	0.06339	3R_20143226_SNP	1
FBgn0029968	34	2	1	0.06339	X_7780499_SNP	1
FBgn0052284	21	7	2	0.06339	3L_3187379_SNP|3L_3186959_SNP	1
FBgn0084688	18	8	4	0.06339	3R_12589544_SNP|3R_12589603_SNP|3R_12590471_SNP|3R_12590282_SNP	1
FBgn0265038	5	1	1	0.06339	3R_472625_SNP	1
FBgn0044811	32	1	1	0.06339	2L_19912411_SNP	1
FBgn0037808	53	12	5	0.06352	3R_6147135_SNP|3R_6147666_SNP|3R_6146083_SNP|3R_6137694_SNP|3R_6138530_SNP	1
FBgn0012011	14	6	1	0.06366	3R_12147410_SNP	1
FBgn0250876	593	46	5	0.06379	3L_12068370_SNP|3L_12063008_SNP|3L_12071512_INS|3L_12071010_SNP|3L_12063199_SNP	1
FBgn0261924	35	2	2	0.06392	2L_15863521_SNP|2L_15863639_SNP	1
FBgn0035344	67	12	5	0.06432	3L_2476407_SNP|3L_2478315_SNP|3L_2477427_SNP|3L_2478204_SNP|3L_2476753_SNP	1
FBgn0029807	92	17	5	0.06432	X_5671081_SNP|X_5671540_SNP|X_5673696_SNP|X_5673989_SNP|X_5673175_SNP	1
FBgn0034554	146	20	5	0.06445	2R_16750917_SNP|2R_16750298_SNP|2R_16753496_SNP|2R_16753653_SNP|2R_16750891_SNP	1
FBgn0036102	83	6	2	0.06445	3L_10794893_SNP|3L_10794470_SNP	1
FBgn0053287	12	1	1	0.06458	3L_20962996_SNP	1
FBgn0264605	509	71	5	0.06458	3L_16692755_SNP|3L_16694608_SNP|3L_16694226_SNP|3L_16672104_SNP|3L_16686652_SNP	1
FBgn0033283	14	1	1	0.06458	2R_4246366_SNP	1
FBgn0023523	26	1	1	0.06472	X_2140945_SNP	1
FBgn0033904	22	6	1	0.06472	2R_10054789_SNP	1
FBgn0261269	75	49	2	0.06472	2R_10162260_SNP|2R_10160337_SNP	1
FBgn0263197	246	21	5	0.06472	2R_13421094_DEL|2R_13420512_SNP|2R_13419134_SNP|2R_13407896_SNP|2R_13417465_SNP	1
FBgn0265380	14	1	1	0.06472	3R_22087177_SNP	1
FBgn0261429	69	1	1	0.06485	2R_1251713_SNP	1
FBgn0030435	55	1	1	0.06499	X_12805643_SNP	1
FBgn0051542	9	1	1	0.06499	3R_1196133_SNP	1
FBgn0035526	47	13	4	0.06526	3L_4285214_SNP|3L_4284182_SNP|3L_4283916_SNP|3L_4284668_SNP	1
FBgn0035969	128	19	5	0.06526	3L_9204261_SNP|3L_9204040_SNP|3L_9205913_SNP|3L_9206351_SNP|3L_9204262_SNP	1
FBgn0037465	16	1	1	0.06526	3R_2891411_SNP	1
FBgn0039544	110	12	3	0.06526	3R_23534565_SNP|3R_23533727_SNP|3R_23532702_SNP	1
FBgn0052304	30	1	1	0.06526	3L_2268031_SNP	1
FBgn0053669	10	2	2	0.06526	X_6294768_SNP|X_6292669_SNP	1
FBgn0040510	74	18	4	0.0654	2L_12923203_SNP|2L_12921937_SNP|2L_12922607_INS|2L_12922902_SNP	1
FBgn0038762	33	10	5	0.06554	3R_15840744_SNP|3R_15844056_INS|3R_15841353_SNP|3R_15839821_SNP|3R_15839591_SNP	1
FBgn0264391	41	9	3	0.06554	2L_19471211_SNP|2L_19470059_SNP|2L_19469851_SNP	1
FBgn0027493	87	4	2	0.06582	3R_16653460_SNP|3R_16653498_SNP	1
FBgn0000015	579	72	5	0.0661	3R_12781354_SNP|3R_12763502_SNP|3R_12761732_SNP|3R_12754772_SNP|3R_12757898_SNP	1
FBgn0000028	475	37	5	0.0661	X_15262467_SNP|X_15262755_SNP|X_15265397_SNP|X_15258799_SNP|X_15262104_SNP	1
FBgn0037325	15	5	3	0.0661	3R_1251661_SNP|3R_1252942_SNP|3R_1251817_SNP	1
FBgn0013981	10	1	1	0.06624	3R_10451918_SNP	1
FBgn0031981	286	35	5	0.06624	2L_8043240_SNP|2L_8043667_SNP|2L_8044478_SNP|2L_8046490_SNP|2L_8043231_SNP	1
FBgn0036918	12	2	2	0.06624	3L_19917804_SNP|3L_19917561_SNP	1
FBgn0039654	49	1	1	0.06624	3R_25049351_SNP	1
FBgn0262875	77	21	5	0.06624	2L_15215299_SNP|2L_15215345_SNP|2L_15216284_SNP|2L_15214707_SNP|2L_15216794_SNP	1
FBgn0263802	77	8	5	0.06624	2R_6647731_SNP|2R_6647524_DEL|2R_6649241_SNP|2R_6649009_SNP|2R_6648888_SNP	1
FBgn0264385	27	1	1	0.06624	X_6888947_SNP	1
FBgn0037460	14	1	1	0.06652	3R_2451997_INS	1
FBgn0040764	97	10	3	0.06652	2R_7043284_DEL|2R_7041696_SNP|2R_7041753_SNP	1
FBgn0028436	6	2	1	0.06667	3R_1682229_SNP	1
FBgn0037409	80	2	2	0.06681	3R_2032486_SNP|3R_2032897_SNP	1
FBgn0053517	246	39	5	0.06681	X_19919509_SNP|X_19920684_SNP|X_19921781_SNP|X_19907863_SNP|X_19919823_SNP	1
FBgn0086708	100	1	1	0.06681	3L_13472574_SNP	1
FBgn0052826	13	6	5	0.06681	X_19919509_SNP|X_19919823_SNP|X_19918325_SNP|X_19919254_SNP|X_19918832_INS	1
FBgn0031322	349	26	5	0.0671	2L_1190707_DEL|2L_1189487_SNP|2L_1190665_SNP|2L_1194887_SNP|2L_1190752_SNP	1
FBgn0033657	128	11	2	0.0671	2R_7737726_SNP|2R_7732926_SNP	1
FBgn0032416	148	21	5	0.06725	2L_12137439_SNP|2L_12137996_SNP|2L_12137538_SNP|2L_12137949_SNP|2L_12140650_SNP	1
FBgn0053198	42	2	2	0.06739	2R_14165457_SNP|2R_14165470_SNP	1
FBgn0038827	88	12	5	0.06769	3R_16637261_SNP|3R_16639257_SNP|3R_16640824_SNP|3R_16640439_SNP|3R_16641456_SNP	1
FBgn0051901	99	7	5	0.06783	2L_8352067_DEL|2L_8351713_SNP|2L_8355277_SNP|2L_8352056_SNP|2L_8355217_SNP	1
FBgn0028746	19	1	1	0.06798	X_3066574_SNP	1
FBgn0035523	80	11	2	0.06798	3L_4280251_SNP|3L_4279598_SNP	1
FBgn0262401	26	2	2	0.06798	3L_11939579_SNP|3L_11939359_SNP	1
FBgn0262462	2	1	1	0.06813	3R_12682075_SNP	1
FBgn0262290	2	1	1	0.06813	3R_12682075_SNP	1
FBgn0033769	62	8	1	0.06828	2R_8580285_SNP	1
FBgn0032788	23	3	1	0.06843	2L_19486850_SNP	1
FBgn0052761	2	1	1	0.06843	X_5726332_SNP	1
FBgn0029690	41	11	3	0.06904	X_3866047_DEL|X_3866373_SNP|X_3862987_SNP	1
FBgn0034477	67	3	1	0.06904	2R_15768513_INS	1
FBgn0035323	5	2	1	0.06904	3L_2263301_SNP	1
FBgn0039156	9	3	2	0.0692	3R_19979861_SNP|3R_19979298_SNP	1
FBgn0003683	18	1	1	0.06951	3L_18585208_SNP	1
FBgn0035918	62	12	5	0.06951	3L_8624622_SNP|3L_8625976_SNP|3L_8627125_SNP|3L_8624750_SNP|3L_8625292_SNP	1
FBgn0027795	12	4	2	0.06966	X_1350809_SNP|X_1349664_SNP	1
FBgn0050284	7	1	1	0.06982	2R_17539380_SNP	1
FBgn0260222	37	3	2	0.06982	2R_17579638_SNP|2R_17579647_SNP	1
FBgn0050290	37	3	2	0.06982	2R_17579638_SNP|2R_17579647_SNP	1
FBgn0262687	15	5	1	0.06998	X_11812932_SNP	1
FBgn0010078	85	1	1	0.07014	2R_18742416_DEL	1
FBgn0031066	21	1	1	0.07014	X_19638402_SNP	1
FBgn0033131	18	8	3	0.07014	2R_2926160_SNP|2R_2926060_SNP|2R_2927240_SNP	1
FBgn0035931	47	5	3	0.07014	3L_8799186_SNP|3L_8800170_SNP|3L_8799242_SNP	1
FBgn0259969	10	2	1	0.07029	3L_6343620_SNP	1
FBgn0085432	91	2	1	0.07045	4_133884_SNP	1
FBgn0261279	99	20	4	0.07045	3R_18238577_SNP|3R_18242414_SNP|3R_18238892_SNP|3R_18243851_SNP	1
FBgn0036519	26	7	4	0.07062	3L_15603296_SNP|3L_15602689_SNP|3L_15603468_SNP|3L_15603263_SNP	1
FBgn0030737	8	1	1	0.0711	X_16201797_SNP	1
FBgn0050075	20	4	4	0.0711	2R_10263458_SNP|2R_10263811_SNP|2R_10263161_SNP|2R_10264723_SNP	1
FBgn0011849	2	1	1	0.07126	2R_15615206_DEL	1
FBgn0036159	109	10	5	0.07126	3L_11437339_SNP|3L_11438121_SNP|3L_11438425_SNP|3L_11437503_SNP|3L_11437289_SNP	1
FBgn0035208	39	1	1	0.07143	3L_1322338_SNP	1
FBgn0037138	21	1	1	0.07143	3L_21829990_SNP	1
FBgn0053679	28	2	2	0.07143	2L_15059101_SNP|2L_15058527_SNP	1
FBgn0033989	71	7	2	0.07159	2R_10879563_SNP|2R_10877180_SNP	1
FBgn0029785	18	5	1	0.07176	X_5566662_SNP	1
FBgn0037671	13	1	1	0.07176	3R_5087498_SNP	1
FBgn0264745	21	1	1	0.07176	2L_3171289_SNP	1
FBgn0085305	65	12	4	0.07176	3R_11750538_SNP|3R_11754132_SNP|3R_11751642_SNP|3R_11752309_SNP	1
FBgn0038747	110	29	5	0.07193	3R_15737145_SNP|3R_15736057_SNP|3R_15738569_SNP|3R_15739150_SNP|3R_15737183_SNP	1
FBgn0052590	31	14	2	0.07193	X_14732758_SNP|X_14732716_SNP	1
FBgn0261953	230	4	4	0.07193	3L_21582752_SNP|3L_21583604_SNP|3L_21585331_DEL|3L_21585986_SNP	1
FBgn0265105	25	7	2	0.07193	2R_5663026_DEL|2R_5663854_DEL	1
FBgn0025693	139	2	2	0.07209	2R_1663865_SNP|2R_1667453_SNP	1
FBgn0028371	599	68	5	0.07209	2R_18607985_SNP|2R_18613342_SNP|2R_18621534_SNP|2R_18610771_INS|2R_18617749_SNP	1
FBgn0036497	67	1	1	0.07226	3L_15478813_INS	1
FBgn0043043	3	2	1	0.07226	3R_8262234_DEL	1
FBgn0083994	28	3	1	0.07226	X_22319713_SNP	1
FBgn0003334	25	4	2	0.07243	3R_5461755_SNP|3R_5463187_SNP	1
FBgn0035714	21	1	1	0.07277	3L_6745960_DEL	1
FBgn0036152	154	22	5	0.07277	3L_11285561_INS|3L_11282894_SNP|3L_11285244_SNP|3L_11287011_SNP|3L_11286412_SNP	1
FBgn0053136	84	5	4	0.07277	2R_14553562_SNP|2R_14551593_SNP|2R_14551743_SNP|2R_14553132_SNP	1
FBgn0264353	6	1	1	0.07277	2L_21102724_SNP	1
FBgn0000826	4	1	1	0.07294	X_1251734_SNP	1
FBgn0024365	10	6	2	0.07294	X_1246654_SNP|X_1245137_SNP	1
FBgn0033132	35	10	5	0.07294	2R_2927912_SNP|2R_2928908_SNP|2R_2927884_SNP|2R_2928499_SNP|2R_2929131_SNP	1
FBgn0086368	34	12	2	0.07294	X_678636_SNP|X_680887_SNP	1
FBgn0259818	30	3	1	0.07294	2L_146987_SNP	1
FBgn0040950	34	1	1	0.07311	2L_6151468_SNP	1
FBgn0034763	56	3	2	0.07329	2R_18558818_SNP|2R_18560897_SNP	1
FBgn0052273	47	1	1	0.07329	3L_3122984_SNP	1
FBgn0037150	10	1	1	0.07346	3L_22067676_SNP	1
FBgn0030837	45	8	1	0.07381	X_17177631_INS	1
FBgn0036538	17	1	1	0.07381	3L_15829542_SNP	1
FBgn0051363	289	28	5	0.07381	3R_7442498_SNP|3R_7416392_SNP|3R_7421810_SNP|3R_7423801_SNP|3R_7420982_SNP	1
FBgn0030646	14	2	2	0.07399	X_15366909_SNP|X_15369515_SNP	1
FBgn0051573	38	2	1	0.07399	3R_13458139_SNP	1
FBgn0250845	22	2	1	0.07399	3R_3033131_SNP	1
FBgn0262436	16	1	1	0.07399	2R_16471264_SNP	1
FBgn0024273	157	28	5	0.07416	3R_24653826_SNP|3R_24654281_SNP|3R_24657406_SNP|3R_24654389_SNP|3R_24655785_SNP	1
FBgn0039448	76	15	5	0.07416	3R_22517885_DEL|3R_22517328_SNP|3R_22518413_SNP|3R_22518245_SNP|3R_22519098_SNP	1
FBgn0053970	763	50	5	0.07434	3R_22180208_SNP|3R_22177980_SNP|3R_22183880_SNP|3R_22184593_SNP|3R_22184686_SNP	1
FBgn0037849	42	12	5	0.07452	3R_6699956_SNP|3R_6700067_SNP|3R_6700786_SNP|3R_6699219_SNP|3R_6700852_SNP	1
FBgn0003867	40	21	5	0.0747	3R_17606237_SNP|3R_17605613_SNP|3R_17606601_SNP|3R_17605237_SNP|3R_17606600_SNP	1
FBgn0029157	54	3	1	0.0747	3R_20768978_SNP	1
FBgn0039479	224	25	5	0.0747	3R_22906646_SNP|3R_22906671_SNP|3R_22904756_SNP|3R_22906159_SNP|3R_22904515_SNP	1
FBgn0259481	1076	71	5	0.0747	3L_11524342_DEL|3L_11534469_SNP|3L_11542391_SNP|3L_11550945_DEL|3L_11523822_SNP	1
FBgn0029920	18	7	1	0.0747	X_6845240_SNP	1
FBgn0028836	107	17	5	0.07524	2R_4307794_SNP|2R_4316519_SNP|2R_4313669_SNP|2R_4308355_SNP|2R_4308549_SNP	1
FBgn0031436	16	3	2	0.07524	2L_2579706_SNP|2L_2580074_SNP	1
FBgn0051235	363	20	5	0.07524	3R_14147732_SNP|3R_14150025_SNP|3R_14147842_SNP|3R_14145708_SNP|3R_14144893_SNP	1
FBgn0261862	212	20	5	0.07524	2R_6359861_SNP|2R_6364436_SNP|2R_6362916_SNP|2R_6362021_SNP|2R_6364121_SNP	1
FBgn0003963	1152	51	5	0.07543	2L_515654_SNP|2L_518163_SNP|2L_518309_SNP|2L_518805_SNP|2L_530178_DEL	1
FBgn0082995	9	1	1	0.07543	3L_5757281_SNP	1
FBgn0034989	28	6	2	0.07561	2R_20088435_SNP|2R_20088199_SNP	1
FBgn0037877	11	2	2	0.07561	3R_7043762_SNP|3R_7045143_SNP	1
FBgn0262823	52	6	2	0.07561	3R_14391093_SNP|3R_14391001_SNP	1
FBgn0262846	52	6	2	0.07561	3R_14391093_SNP|3R_14391001_SNP	1
FBgn0021750	11	1	1	0.07579	3R_11167502_SNP	1
FBgn0052532	338	45	5	0.07579	X_19433648_SNP|X_19435684_SNP|X_19432338_SNP|X_19430909_SNP|X_19435078_SNP	1
FBgn0053509	22	5	3	0.07579	2L_21084693_SNP|2L_21085259_SNP|2L_21084633_SNP	1
FBgn0263442	30	2	2	0.07579	2L_5970269_SNP|2L_5970156_SNP	1
FBgn0032262	106	14	5	0.07598	2L_10508465_SNP|2L_10508795_SNP|2L_10509188_SNP|2L_10509804_SNP|2L_10509393_SNP	1
FBgn0259992	3	1	1	0.07598	3R_4480556_INS	1
FBgn0030208	28	3	1	0.07617	X_10374259_SNP	1
FBgn0034742	58	5	2	0.07617	2R_18489488_SNP|2R_18489524_SNP	1
FBgn0002534	10	1	1	0.07635	2R_4322588_SNP	1
FBgn0032805	26	2	2	0.07635	2L_19546908_SNP|2L_19547648_SNP	1
FBgn0036223	83	4	2	0.07635	3L_11930361_SNP|3L_11930943_SNP	1
FBgn0043010	6	1	1	0.07635	2R_9108751_SNP	1
FBgn0052720	26	1	1	0.07635	X_7430029_SNP	1
FBgn0085423	344	47	5	0.07635	2L_3370929_SNP|2L_3363448_SNP|2L_3368760_SNP|2L_3370181_SNP|2L_3362691_SNP	1
FBgn0032889	94	17	5	0.07654	2L_20828369_SNP|2L_20824518_SNP|2L_20822064_SNP|2L_20823789_SNP|2L_20825863_SNP	1
FBgn0037213	22	3	1	0.07692	3R_9241_SNP	1
FBgn0263077	391	47	5	0.07692	2R_3514811_SNP|2R_3514868_SNP|2R_3516000_SNP|2R_3511381_SNP|2R_3520137_SNP	1
FBgn0033208	18	2	2	0.07711	2R_3560995_SNP|2R_3560255_SNP	1
FBgn0040299	359	25	5	0.07711	2L_7682699_DEL|2L_7680290_SNP|2L_7678372_SNP|2L_7678516_SNP|2L_7677296_SNP	1
FBgn0259936	12	2	1	0.07711	2L_20647641_SNP	1
FBgn0051294	52	14	1	0.07731	3R_11543120_SNP	1
FBgn0035621	54	3	1	0.0775	3L_5593302_SNP	1
FBgn0010383	38	1	1	0.07769	X_18587615_SNP	1
FBgn0032768	30	1	1	0.07769	2L_19297401_SNP	1
FBgn0085356	25	12	4	0.07769	X_17117319_SNP|X_17118372_SNP|X_17117754_SNP|X_17117742_SNP	1
FBgn0035571	9	1	1	0.07789	3L_4753376_SNP	1
FBgn0039633	692	83	5	0.07789	3R_24904251_SNP|3R_24909131_SNP|3R_24908845_SNP|3R_24903750_SNP|3R_24906542_SNP	1
FBgn0085283	10	2	1	0.07789	3L_18672638_SNP	1
FBgn0259964	10	3	2	0.07789	2L_11839854_SNP|2L_11840000_SNP	1
FBgn0030089	135	15	3	0.07868	X_9004328_SNP|X_9003668_SNP|X_9007625_SNP	1
FBgn0010772	14	6	2	0.07874	3R_1493366_SNP|3R_1492803_SNP	1
FBgn0016696	28	4	2	0.07874	3L_20767923_SNP|3L_20766270_SNP	1
FBgn0037370	7	1	1	0.07874	3R_1563381_SNP	1
FBgn0011715	17	5	2	0.07888	3R_1297920_SNP|3R_1297199_SNP	1
FBgn0034439	183	22	5	0.07888	2R_15265160_SNP|2R_15263572_SNP|2R_15265489_SNP|2R_15262319_SNP|2R_15263332_SNP	1
FBgn0032304	38	2	2	0.07895	2L_10821560_SNP|2L_10821659_SNP	1
FBgn0033065	28	1	1	0.07895	2R_2061837_SNP	1
FBgn0037180	3	1	1	0.07895	3L_22688478_SNP	1
FBgn0040388	314	34	5	0.07895	X_2338418_SNP|X_2343583_SNP|X_2344610_SNP|X_2358859_SNP|X_2343523_SNP	1
FBgn0051642	36	5	3	0.07895	2L_6120193_SNP|2L_6120503_SNP|2L_6120236_SNP	1
FBgn0085413	272	33	5	0.07908	3R_3665247_SNP|3R_3677179_SNP|3R_3656811_SNP|3R_3641606_INS|3R_3666915_SNP	1
FBgn0260866	606	35	5	0.07908	2R_18454998_SNP|2R_18464886_SNP|2R_18465366_INS|2R_18464817_SNP|2R_18476871_SNP	1
FBgn0026085	10	2	1	0.07916	X_4008017_SNP	1
FBgn0035318	33	3	2	0.07916	3L_2236341_SNP|3L_2236983_SNP	1
FBgn0035936	546	55	5	0.07916	3L_8918810_SNP|3L_8916425_SNP|3L_8921478_SNP|3L_8913392_SNP|3L_8910889_SNP	1
FBgn0038125	62	5	2	0.07916	3R_9017226_SNP|3R_9017172_SNP	1
FBgn0051510	87	16	5	0.07916	3R_20947891_SNP|3R_20944862_SNP|3R_20942903_SNP|3R_20944439_SNP|3R_20944022_SNP	1
FBgn0039602	76	15	5	0.07928	3R_24646492_SNP|3R_24649413_SNP|3R_24648399_SNP|3R_24649865_SNP|3R_24649918_SNP	1
FBgn0261823	100	21	5	0.07928	2R_10395838_SNP|2R_10398934_SNP|2R_10396331_SNP|2R_10396520_SNP|2R_10394946_SNP	1
FBgn0036529	57	4	1	0.07937	3L_15677588_SNP	1
FBgn0038038	11	6	2	0.07937	3R_8233108_SNP|3R_8233837_INS	1
FBgn0040507	165	3	2	0.07937	3L_2242656_SNP|3L_2243672_SNP	1
FBgn0038492	852	126	5	0.07958	3R_13007891_SNP|3R_13003724_SNP|3R_13021325_SNP|3R_13021134_SNP|3R_12990834_SNP	1
FBgn0051265	26	2	1	0.07958	3R_12954195_SNP	1
FBgn0083936	35	7	1	0.07958	2R_13020958_SNP	1
FBgn0036053	79	10	4	0.07979	3L_9856857_SNP|3L_9856210_SNP|3L_9855772_SNP|3L_9853898_SNP	1
FBgn0037455	10	5	2	0.07979	3R_2407647_SNP|3R_2407934_INS	1
FBgn0040395	151	18	5	0.07979	X_1982093_SNP|X_1982940_SNP|X_1983147_SNP|X_1974712_SNP|X_1982605_SNP	1
FBgn0041630	79	18	5	0.07979	3L_4289235_SNP|3L_4289294_SNP|3L_4289156_SNP|3L_4288560_SNP|3L_4288978_SNP	1
FBgn0045063	249	39	5	0.07979	2R_8379093_SNP|2R_8376205_SNP|2R_8382961_SNP|2R_8381723_SNP|2R_8393274_SNP	1
FBgn0038115	22	1	1	0.0799	3R_8875399_SNP	1
FBgn0015625	11	1	1	0.08	3R_20696113_SNP	1
FBgn0029718	3	1	1	0.08	X_4542177_SNP	1
FBgn0029970	19	4	1	0.08	X_7783042_SNP	1
FBgn0050223	72	2	1	0.08	2R_15393668_SNP	1
FBgn0031855	416	54	5	0.08021	2L_6742213_DEL|2L_6752383_SNP|2L_6752475_SNP|2L_6743376_SNP|2L_6755183_SNP	1
FBgn0259932	65	1	1	0.08021	3L_9966310_SNP	1
FBgn0263251	65	1	1	0.08021	3L_9966310_SNP	1
FBgn0002466	142	24	5	0.08031	3L_12504730_SNP|3L_12504688_SNP|3L_12504493_SNP|3L_12503596_SNP|3L_12504308_SNP	1
FBgn0047038	72	9	5	0.08043	3L_10686754_SNP|3L_10686780_SNP|3L_10686609_SNP|3L_10686794_SNP|3L_10686765_SNP	1
FBgn0250874	16	1	1	0.08043	X_2624755_SNP	1
FBgn0030283	36	2	1	0.08043	X_11142139_SNP	1
FBgn0039112	10	2	1	0.08052	3R_19586261_SNP	1
FBgn0019890	85	12	5	0.08065	2L_13902277_SNP|2L_13902562_SNP|2L_13900445_SNP|2L_13900360_SNP|2L_13901197_SNP	1
FBgn0031850	507	19	5	0.08065	2L_6690628_SNP|2L_6709646_SNP|2L_6703433_SNP|2L_6689604_SNP|2L_6702190_SNP	1
FBgn0038005	34	13	5	0.08065	3R_8059971_SNP|3R_8059323_SNP|3R_8059218_SNP|3R_8060542_SNP|3R_8058500_SNP	1
FBgn0033756	121	14	5	0.08086	2R_8513451_SNP|2R_8513406_SNP|2R_8515089_SNP|2R_8513350_SNP|2R_8513380_SNP	1
FBgn0035904	37	1	1	0.08086	3L_8513249_SNP	1
FBgn0036415	52	3	2	0.08094	3L_14212183_SNP|3L_14212769_SNP	1
FBgn0052649	55	4	1	0.08108	X_12793182_SNP	1
FBgn0262169	139	14	5	0.08108	2R_5942481_SNP|2R_5943249_SNP|2R_5941553_SNP|2R_5951019_SNP|2R_5946820_SNP	1
FBgn0003938	9	3	1	0.0813	3L_3090951_SNP	1
FBgn0037261	16	1	1	0.08152	3R_463406_SNP	1
FBgn0052286	20	4	3	0.08152	3L_3097990_DEL|3L_3097469_SNP|3L_3098530_SNP	1
FBgn0004389	11	3	2	0.08174	3R_27019808_SNP|3R_27019659_SNP	1
FBgn0015838	20	1	1	0.08174	2R_4994314_SNP	1
FBgn0039194	15	7	2	0.08174	3R_20196279_SNP|3R_20196194_SNP	1
FBgn0051161	31	6	1	0.08174	3R_18443580_SNP	1
F-	4	1	1	0.08197	3R_1451770_INS	1
FBgn0042083	30	4	3	0.08197	2R_2635811_SNP|2R_2633768_SNP|2R_2634198_SNP	1
FBgn0004595	659	40	5	0.08219	3R_7164573_SNP|3R_7157120_SNP|3R_7155352_SNP|3R_7164839_SNP|3R_7164781_SNP	1
FBgn0033802	32	1	1	0.08219	2R_9067068_SNP	1
FBgn0034727	49	6	4	0.08219	2R_18308179_SNP|2R_18306971_SNP|2R_18307601_SNP|2R_18306704_SNP	1
FBgn0035412	8	1	1	0.08219	3L_3187472_SNP	1
FBgn0051070	9	3	1	0.08219	3R_22773184_SNP	1
FBgn0262237	33	2	2	0.08219	X_22235548_SNP|X_22235021_SNP	1
FBgn0033168	11	1	1	0.08242	2R_3316064_SNP	1
FBgn0263843	53	5	2	0.08242	2L_3770759_SNP|2L_3770505_SNP	1
FBgn0262475	1422	58	5	0.08264	2L_12384183_SNP|2L_12384033_SNP|2L_12385952_SNP|2L_12366197_SNP|2L_12369989_INS	1
FBgn0011204	127	27	5	0.08287	3L_1516816_SNP|3L_1505599_SNP|3L_1514629_SNP|3L_1516093_SNP|3L_1515415_SNP	1
FBgn0029854	21	3	1	0.08287	X_6170184_SNP	1
FBgn0032635	22	4	2	0.08287	2L_17411445_SNP|2L_17410529_SNP	1
FBgn0035179	69	10	5	0.08287	3L_994026_SNP|3L_994266_SNP|3L_995348_SNP|3L_995099_SNP|3L_993923_SNP	1
FBgn0037376	8	1	1	0.08287	3R_1613198_SNP	1
FBgn0027929	31	3	2	0.08333	2L_13964100_SNP|2L_13965085_SNP	1
FBgn0035159	44	6	3	0.08333	3L_712761_SNP|3L_710867_SNP|3L_711367_SNP	1
FBgn0052202	11	4	1	0.08333	3L_18675114_DEL	1
FBgn0085307	6	1	1	0.08333	3R_12946518_SNP	1
FBgn0037350	12	1	1	0.08333	3R_1449219_SNP	1
FBgn0262213	51	2	1	0.08333	2L_5068793_SNP	1
FBgn0040234	155	22	5	0.08357	X_9213883_SNP|X_9214565_DEL|X_9213384_SNP|X_9215580_SNP|X_9218068_SNP	1
FBgn0264564	8	1	1	0.08357	2L_11840638_SNP	1
FBgn0029888	3	1	1	0.0838	X_6572069_SNP	1
FBgn0036624	37	2	1	0.0838	3L_16379554_SNP	1
FBgn0263027	54	3	2	0.0838	2L_7014564_SNP|2L_7014621_SNP	1
FBgn0086021	4	1	1	0.0838	2R_4053317_SNP	1
FBgn0085473	34	12	5	0.08403	2R_10256920_SNP|2R_10256860_SNP|2R_10257509_SNP|2R_10257192_SNP|2R_10256712_SNP	1
FBgn0039969	36	8	1	0.08427	2R_1490637_INS	1
FBgn0031270	96	3	2	0.08451	2L_603375_SNP|2L_603489_SNP	1
FBgn0027603	33	1	1	0.08475	X_19098515_SNP	1
FBgn0262951	41	6	5	0.08475	3L_22660338_SNP|3L_22658843_SNP|3L_22662160_DEL|3L_22658571_SNP|3L_22660414_SNP	1
FBgn0000395	657	50	5	0.08499	2R_17243079_SNP|2R_17244323_SNP|2R_17253208_SNP|2R_17244282_SNP|2R_17248948_SNP	1
FBgn0027364	61	3	3	0.08499	3L_20782930_SNP|3L_20781715_SNP|3L_20786656_SNP	1
FBgn0030617	256	4	1	0.08499	X_15046231_SNP	1
FBgn0050289	72	7	5	0.08499	2R_17408269_SNP|2R_17408900_SNP|2R_17408645_INS|2R_17409432_SNP|2R_17409802_SNP	1
FBgn0262843	34	8	5	0.08499	2R_19040069_SNP|2R_19039683_SNP|2R_19039993_SNP|2R_19040268_SNP|2R_19039960_SNP	1
FBgn0035147	117	6	2	0.08523	3L_649909_SNP|3L_647696_SNP	1
FBgn0036091	9	6	2	0.08523	3L_10632812_SNP|3L_10633243_SNP	1
FBgn0037428	9	2	2	0.08547	3R_2156721_SNP|3R_2155324_DEL	1
FBgn0037638	11	6	1	0.08571	3R_4650172_SNP	1
FBgn0053635	5	1	1	0.08571	2L_158838_SNP	1
FBgn0082981	4	1	1	0.08571	2R_4982686_SNP	1
FBgn0036483	47	2	1	0.08596	3L_15130032_SNP	1
FBgn0039009	77	12	5	0.08596	3R_18530665_SNP|3R_18531097_SNP|3R_18530632_SNP|3R_18531129_SNP|3R_18532591_SNP	1
FBgn0053156	201	2	2	0.08596	2R_9440462_SNP|2R_9435475_DEL	1
FBgn0053626	16	1	1	0.08596	2R_8298059_SNP	1
FBgn0263986	76	16	5	0.08596	3R_18523645_SNP|3R_18523320_SNP|3R_18521175_SNP|3R_18521070_SNP|3R_18521462_SNP	1
FBgn0264887	78	1	1	0.08596	2L_3861218_INS	1
FBgn0011723	302	16	5	0.08621	3L_11921313_SNP|3L_11920361_INS|3L_11920037_SNP|3L_11926690_SNP|3L_11927683_SNP	1
FBgn0030206	38	7	1	0.08621	X_10368840_SNP	1
FBgn0032096	114	4	3	0.08671	2L_9112494_SNP|2L_9113198_SNP|2L_9111822_SNP	1
FBgn0037741	7	1	1	0.08671	3R_5580069_SNP	1
FBgn0029736	43	2	1	0.08696	X_4809278_DEL	1
FBgn0033587	43	14	5	0.08696	2R_7120622_SNP|2R_7120581_SNP|2R_7120889_SNP|2R_7121008_SNP|2R_7120647_SNP	1
FBgn0263384	11	4	1	0.08696	3R_27592583_SNP	1
FBgn0031824	133	10	5	0.08696	2L_6494175_SNP|2L_6493517_SNP|2L_6494196_SNP|2L_6493910_DEL|2L_6491989_SNP	1
FBgn0036522	80	7	3	0.08721	3L_15613899_SNP|3L_15617596_SNP|3L_15614731_SNP	1
FBgn0017561	190	14	5	0.08746	X_10785854_SNP|X_10781265_SNP|X_10781586_SNP|X_10781663_SNP|X_10772262_SNP	1
FBgn0034770	41	4	2	0.08746	2R_18594775_SNP|2R_18594709_SNP	1
FBgn0263656	13	3	3	0.08746	2R_2908657_SNP|2R_2907634_SNP|2R_2907622_SNP	1
FBgn0263832	23	2	2	0.08746	3L_4042936_SNP|3L_4041645_SNP	1
FBgn0020509	56	5	3	0.08746	3L_2738792_SNP|3L_2739280_SNP|3L_2739003_SNP	1
FBgn0262395	17	4	2	0.08746	X_15403392_SNP|X_15404021_SNP	1
FBgn0264570	11	1	1	0.08746	3L_23901623_SNP	1
FBgn0014859	397	38	5	0.08772	2L_20712908_SNP|2L_20695712_SNP|2L_20708762_SNP|2L_20714980_SNP|2L_20714540_SNP	1
FBgn0030545	38	1	1	0.08798	X_14094717_SNP	1
FBgn0038486	40	2	2	0.08798	3R_12964999_SNP|3R_12966467_SNP	1
FBgn0051080	25	3	2	0.08798	3R_22459542_SNP|3R_22460306_SNP	1
FBgn0083950	1079	177	5	0.08798	3R_6799114_SNP|3R_6797250_SNP|3R_6833259_SNP|3R_6815786_SNP|3R_6828652_SNP	1
FBgn0250835	55	11	5	0.08824	2L_2591916_SNP|2L_2592883_SNP|2L_2593491_SNP|2L_2593347_SNP|2L_2592982_SNP	1
FBgn0033135	28	4	3	0.0885	2R_2940207_SNP|2R_2939890_SNP|2R_2941769_SNP	1
FBgn0050056	9	1	1	0.0885	2R_8450068_SNP	1
FBgn0051323	362	21	5	0.0885	3R_22005454_SNP|3R_21998974_SNP|3R_22000271_SNP|3R_22001752_SNP|3R_21999314_SNP	1
FBgn0262439	65	3	2	0.0885	3L_10358996_SNP|3L_10358994_SNP	1
FBgn0016930	968	94	5	0.08876	2L_14217531_SNP|2L_14234390_SNP|2L_14215816_SNP|2L_14188126_SNP|2L_14229171_SNP	1
FBgn0037688	8	1	1	0.08876	3R_5228895_SNP	1
FBgn0033369	13	1	1	0.08902	2R_4949104_SNP	1
FBgn0038286	334	20	5	0.08902	3R_10919727_SNP|3R_10909598_SNP|3R_10919499_DEL|3R_10910143_INS|3R_10909450_SNP	1
FBgn0036099	60	12	5	0.08929	3L_10684999_SNP|3L_10685243_SNP|3L_10685393_INS|3L_10684659_SNP|3L_10684692_SNP	1
FBgn0035550	74	4	2	0.08955	3L_4472981_INS|3L_4473740_SNP	1
FBgn0038654	108	5	4	0.08955	3R_14702716_SNP|3R_14702629_SNP|3R_14702851_SNP|3R_14702767_SNP	1
FBgn0050334	11	1	1	0.08955	2R_8328511_SNP	1
FBgn0035267	120	2	1	0.08982	3L_1747064_DEL	1
FBgn0036364	52	1	1	0.08982	3L_13435512_SNP	1
FBgn0038385	128	21	5	0.08982	3R_11750538_SNP|3R_11754132_SNP|3R_11749946_SNP|3R_11751642_SNP|3R_11748103_SNP	1
FBgn0264253	33	3	2	0.08982	2L_14346751_SNP|2L_14346619_SNP	1
FBgn0027780	151	16	5	0.09009	2L_8449156_SNP|2L_8449037_SNP|2L_8446045_SNP|2L_8449474_SNP|2L_8445850_SNP	1
FBgn0034486	9	1	1	0.09009	2R_16127120_SNP	1
FBgn0037995	66	9	2	0.09009	3R_8025977_SNP|3R_8023893_SNP	1
FBgn0053721	25	9	5	0.09009	3R_18156798_SNP|3R_18157364_SNP|3R_18157511_SNP|3R_18156943_SNP|3R_18157559_SNP	1
FBgn0086076	5	2	1	0.09009	3L_10144787_SNP	1
FBgn0027107	20	2	1	0.09036	X_20138226_SNP	1
FBgn0030844	70	11	3	0.09036	X_17459791_SNP|X_17459830_SNP|X_17461756_SNP	1
FBgn0039016	115	9	5	0.09036	3R_18563380_SNP|3R_18565607_SNP|3R_18563944_SNP|3R_18565316_SNP|3R_18563854_SNP	1
FBgn0052170	93	1	1	0.09036	3L_16869416_SNP	1
FBgn0030016	43	3	2	0.09063	X_8059361_SNP|X_8059667_SNP	1
FBgn0040273	97	16	5	0.09063	2R_15328014_SNP|2R_15325062_SNP|2R_15328077_SNP|2R_15329309_SNP|2R_15329356_SNP	1
FBgn0033486	31	5	2	0.09091	2R_6005928_SNP|2R_6006205_SNP	1
FBgn0033860	66	14	5	0.09091	2R_9486027_SNP|2R_9485436_SNP|2R_9484545_SNP|2R_9485583_SNP|2R_9487222_SNP	1
FBgn0036318	110	4	3	0.09091	3L_12844028_SNP|3L_12843974_DEL|3L_12844180_SNP	1
FBgn0041229	85	11	5	0.09091	3R_17660406_SNP|3R_17657480_SNP|3R_17657862_SNP|3R_17658439_SNP|3R_17660462_SNP	1
FBgn0011760	211	90	5	0.09119	X_4590577_INS|X_4586184_INS|X_4590894_SNP|X_4591484_SNP|X_4581548_SNP	1
FBgn0031622	46	2	2	0.09119	2L_4690719_SNP|2L_4690680_SNP	1
FBgn0262321	3	1	1	0.09119	2L_5641173_SNP	1
FBgn0003141	44	4	2	0.09146	2L_20075110_SNP|2L_20074647_SNP	1
FBgn0028427	15	1	1	0.09146	3L_21211621_SNP	1
FBgn0029962	199	16	5	0.09146	X_7722013_SNP|X_7726519_DEL|X_7719859_SNP|X_7722412_SNP|X_7722934_SNP	1
FBgn0034958	36	4	2	0.09146	2R_19908068_SNP|2R_19909290_DEL	1
FBgn0036481	123	3	1	0.09146	3L_15112978_SNP	1
FBgn0051158	392	23	5	0.09174	3R_18433255_SNP|3R_18427424_SNP|3R_18412922_SNP|3R_18427611_SNP|3R_18426887_SNP	1
FBgn0053526	74	1	1	0.09174	2L_871153_SNP	1
FBgn0085204	91	9	1	0.09174	2L_3397926_SNP	1
FBgn0014028	11	1	1	0.09202	2R_2694468_SNP	1
FBgn0027539	77	8	3	0.09202	3R_20638161_SNP|3R_20635191_SNP|3R_20639785_SNP	1
FBgn0030039	44	20	3	0.09202	X_8336603_SNP|X_8336159_SNP|X_8337235_INS	1
FBgn0032746	9	2	1	0.09202	2L_19049124_SNP	1
FBgn0033296	31	8	1	0.09202	2R_4358876_SNP	1
FBgn0036125	57	5	1	0.09202	3L_11087234_SNP	1
FBgn0039790	282	24	5	0.09202	3R_26420686_SNP|3R_26422066_SNP|3R_26420335_SNP|3R_26422681_SNP|3R_26420375_SNP	1
FBgn0040341	53	8	3	0.09202	X_769621_SNP|X_769576_SNP|X_768879_SNP	1
FBgn0039876	10	1	1	0.09231	3R_27602552_SNP	1
FBgn0046756	6	2	2	0.09231	3R_27594043_INS|3R_27594433_SNP	1
FBgn0082959	2	1	1	0.09231	3R_24427686_SNP	1
FBgn0260456	12	1	1	0.09231	2R_20554056_SNP	1
FBgn0033979	29	4	2	0.09259	2R_10766713_SNP|2R_10767212_SNP	1
FBgn0250832	37	3	2	0.09259	3R_25540744_SNP|3R_25541494_SNP	1
FBgn0262400	48	1	1	0.09288	2L_17575018_DEL	1
FBgn0030588	26	8	1	0.09317	X_14746199_SNP	1
FBgn0250833	83	1	1	0.09317	3L_8320705_SNP	1
FBgn0030830	35	2	1	0.09375	X_17116893_SNP	1
FBgn0031676	13	1	1	0.09375	2L_5053704_SNP	1
FBgn0033454	33	1	1	0.09375	2R_5736012_SNP	1
FBgn0039261	43	2	2	0.09375	3R_20864459_SNP|3R_20861789_SNP	1
FBgn0261952	23	4	1	0.09375	3L_4283538_SNP	1
FBgn0035805	90	2	2	0.09404	3L_7634690_INS|3L_7635592_DEL	1
FBgn0050272	53	11	5	0.09404	2R_18717670_SNP|2R_18718525_SNP|2R_18719311_SNP|2R_18716940_DEL|2R_18719379_INS	1
FBgn0037847	49	1	1	0.09434	3R_6689387_SNP	1
FBgn0039430	213	14	2	0.09434	3R_22288817_SNP|3R_22291061_SNP	1
FBgn0061196	32	3	1	0.09464	X_4854692_SNP	1
FBgn0034229	64	1	1	0.09494	2R_13399609_SNP	1
FBgn0029834	113	19	5	0.09524	X_5942888_SNP|X_5940506_SNP|X_5941448_SNP|X_5938575_SNP|X_5941580_SNP	1
FBgn0037810	14	1	1	0.09524	3R_6159152_SNP	1
FBgn0262359	35	3	2	0.09524	2L_8244003_SNP|2L_8243910_SNP	1
FBgn0264510	22	3	2	0.09524	2R_8482902_INS|2R_8482631_SNP	1
FBgn0031948	147	1	1	0.09554	2L_7787958_SNP	1
FBgn0261791	26	6	1	0.09554	X_16533783_SNP	1
FBgn0001989	98	6	3	0.09585	2L_15751048_SNP|2L_15750941_SNP|2L_15749166_SNP	1
FBgn0015393	13	4	1	0.09585	2L_9699948_SNP	1
FBgn0037304	13	3	2	0.09585	3R_1079899_SNP|3R_1078949_DEL	1
FBgn0039079	41	6	2	0.09585	3R_19310757_SNP|3R_19309680_SNP	1
FBgn0260756	36	10	4	0.09585	3L_836568_SNP|3L_836478_SNP|3L_836427_SNP|3L_836162_SNP	1
FBgn0087021	50	3	1	0.09585	3R_8788856_SNP	1
FBgn0031980	45	8	4	0.09615	2L_8042952_SNP|2L_8042352_SNP|2L_8042179_SNP|2L_8043071_SNP	1
FBgn0262867	111	4	4	0.09615	2R_2083068_SNP|2R_2073605_SNP|2R_2084007_SNP|2R_2070426_SNP	1
FBgn0035866	7	1	1	0.09646	3L_8292608_SNP	1
FBgn0036142	80	2	2	0.09646	3L_11163326_SNP|3L_11164207_INS	1
FBgn0037317	2	1	1	0.09646	3R_1202288_SNP	1
FBgn0037780	8	1	1	0.09646	3R_5875943_SNP	1
FBgn0262512	6	1	1	0.09646	2R_11567096_SNP	1
FBgn0264975	594	25	5	0.09646	X_8441589_SNP|X_8432393_SNP|X_8435183_INS|X_8434592_SNP|X_8418852_SNP	1
FBgn0022774	50	2	2	0.09677	3L_19641875_SNP|3L_19643072_SNP	1
FBgn0262820	24	2	1	0.09677	2R_7923863_SNP	1
FBgn0002306	196	23	5	0.09709	3R_2996001_SNP|3R_2999124_DEL|3R_2998907_SNP|3R_2991839_SNP|3R_2990710_SNP	1
FBgn0037305	3	1	1	0.09709	3R_1081269_SNP	1
FBgn0085256	76	3	2	0.09709	2R_7135532_INS|2R_7135115_SNP	1
FBgn0259211	878	75	5	0.09709	2R_13712144_SNP|2R_13691355_SNP|2R_13690965_SNP|2R_13715695_SNP|2R_13719739_SNP	1
FBgn0263647	40	1	1	0.09709	3L_12038468_SNP	1
FBgn0013348	105	11	5	0.0974	2R_957868_SNP|2R_955371_SNP|2R_951742_SNP|2R_958344_SNP|2R_953717_SNP	1
FBgn0036793	17	4	1	0.0974	3L_18610567_SNP	1
FBgn0030178	49	2	2	0.09804	X_9979847_SNP|X_9979523_SNP	1
FBgn0035231	46	5	4	0.09804	3L_1554221_SNP|3L_1553845_SNP|3L_1555042_SNP|3L_1554299_SNP	1
FBgn0036579	29	1	1	0.09804	3L_16222117_SNP	1
FBgn0042103	17	1	1	0.09804	3R_3614137_SNP	1
FBgn0262714	81	1	1	0.09804	3L_12805782_SNP	1
FBgn0034154	57	3	2	0.09804	2R_12643548_SNP|2R_12642659_SNP	1
FBgn0051471	33	8	1	0.09804	3R_15628011_SNP	1
FBgn0001257	218	50	5	0.09836	3L_4229161_SNP|3L_4232862_SNP|3L_4234624_SNP|3L_4232586_SNP|3L_4229658_SNP	1
FBgn0263655	10	1	1	0.09836	2R_2906227_SNP	1
FBgn0005654	59	1	1	0.09868	2R_9091874_SNP	1
FBgn0029903	116	25	5	0.09868	X_6699534_SNP|X_6700164_SNP|X_6703045_SNP|X_6704492_SNP|X_6701329_SNP	1
FBgn0259167	79	1	1	0.09868	3L_5796719_SNP	1
FBgn0262125	7	1	1	0.09868	3R_1477419_SNP	1
FBgn0011877	4	1	1	0.09901	2R_8224348_SNP	1
FBgn0032753	47	2	1	0.09901	2L_19072041_SNP	1
FBgn0265420	16	3	3	0.09901	3R_3453150_SNP|3R_3453798_SNP|3R_3451657_SNP	1
FBgn0000274	40	8	5	0.09934	3R_26522673_SNP|3R_26523798_SNP|3R_26521867_SNP|3R_26522981_SNP|3R_26523630_SNP	1
FBgn0034242	17	1	1	0.09934	2R_13452964_SNP	1
FBgn0034488	73	23	3	0.09934	2R_16131913_SNP|2R_16130283_DEL|2R_16131826_SNP	1
FBgn0052066	669	80	5	0.09934	3L_10638726_SNP|3L_10639089_SNP|3L_10641522_SNP|3L_10638117_SNP|3L_10642310_SNP	1
FBgn0026268	20	8	1	0.09967	X_11061446_SNP	1
FBgn0031645	335	16	5	0.09967	2L_4901376_SNP|2L_4901572_SNP|2L_4902877_SNP|2L_4901088_SNP|2L_4891727_SNP	1
FBgn0001215	91	11	5	0.1	3R_24426835_SNP|3R_24431608_SNP|3R_24429089_SNP|3R_24431618_SNP|3R_24431602_SNP	1
FBgn0002528	193	26	5	0.1	3L_9610560_SNP|3L_9610623_SNP|3L_9614934_SNP|3L_9611493_SNP|3L_9612717_SNP	1
FBgn0025825	3	2	2	0.1	3R_1299777_SNP|3R_1299856_SNP	1
FBgn0026309	43	2	2	0.1	2R_13674870_SNP|2R_13672695_SNP	1
FBgn0037685	24	1	1	0.1	3R_5223731_SNP	1
FBgn0038568	61	2	2	0.1	3R_13985613_SNP|3R_13985699_SNP	1
FBgn0065035	10	1	1	0.1	X_15752106_SNP	1
FBgn0083952	4	1	1	0.1	3L_19798838_SNP	1
FBgn0264829	64	11	5	0.1	3R_8087122_SNP|3R_8085018_SNP|3R_8085194_SNP|3R_8084619_SNP|3R_8086342_SNP	1
FBgn0030935	105	9	3	0.1003	X_18412763_SNP|X_18412383_SNP|X_18411741_SNP	1
FBgn0033588	29	9	4	0.1003	2R_7121609_SNP|2R_7121593_SNP|2R_7121795_SNP|2R_7122083_SNP	1
FBgn0028665	27	1	1	0.1007	X_3777330_SNP	1
FBgn0033924	53	13	5	0.1007	2R_10241399_SNP|2R_10241704_SNP|2R_10242303_SNP|2R_10239913_SNP|2R_10241698_SNP	1
FBgn0039636	34	7	4	0.1007	3R_24943257_SNP|3R_24941598_SNP|3R_24943939_SNP|3R_24942716_SNP	1
FBgn0040892	10	5	2	0.101	X_757069_SNP|X_756660_SNP	1
FBgn0085245	27	1	1	0.101	2R_3591234_SNP	1
FBgn0259979	39	2	2	0.101	2R_1587501_SNP|2R_1586921_SNP	1
FBgn0263447	5	1	1	0.101	3L_7243687_SNP	1
FBgn0003302	39	8	4	0.1014	X_5931722_SNP|X_5929532_SNP|X_5929941_SNP|X_5929728_SNP	1
FBgn0031182	40	5	1	0.1014	X_21388349_SNP	1
FBgn0038397	79	13	5	0.1014	3R_11890851_SNP|3R_11889946_SNP|3R_11887714_SNP|3R_11886916_SNP|3R_11891900_SNP	1
FBgn0045477	78	4	2	0.1014	3L_4031005_SNP|3L_4030116_SNP	1
FBgn0051167	4	1	1	0.1014	3R_18223020_SNP	1
FBgn0035009	28	1	1	0.1014	2R_20363895_SNP	1
FBgn0002723	28	1	1	0.1017	X_11512104_SNP	1
FBgn0032922	4	1	1	0.1017	2L_21157970_SNP	1
FBgn0036221	42	7	5	0.1017	3L_11914476_SNP|3L_11915256_SNP|3L_11915399_SNP|3L_11914105_SNP|3L_11915516_SNP	1
FBgn0038876	7	3	2	0.1017	3R_17096362_SNP|3R_17096594_SNP	1
FBgn0039747	540	18	5	0.1017	3R_25962424_SNP|3R_25973991_SNP|3R_25974169_SNP|3R_25960955_SNP|3R_25966356_SNP	1
FBgn0264810	74	17	5	0.1017	2L_14416215_SNP|2L_14416505_SNP|2L_14417878_SNP|2L_14417139_SNP|2L_14415864_SNP	1
FBgn0038632	351	42	5	0.1017	3R_14467839_SNP|3R_14454572_SNP|3R_14455693_SNP|3R_14457345_SNP|3R_14463896_SNP	1
FBgn0027356	544	58	5	0.102	2R_8490332_SNP|2R_8490265_SNP|2R_8486694_SNP|2R_8488943_SNP|2R_8487006_SNP	1
FBgn0030500	27	3	3	0.102	X_13505166_SNP|X_13505129_SNP|X_13504460_SNP	1
FBgn0034667	70	2	2	0.102	2R_17753369_SNP|2R_17753029_SNP	1
FBgn0263598	100	7	2	0.102	2L_12976059_SNP|2L_12976063_SNP	1
FBgn0263531	33	8	3	0.102	X_2439174_SNP|X_2438484_SNP|X_2438990_SNP	1
FBgn0030958	12	1	1	0.1024	X_18679423_SNP	1
FBgn0033466	56	2	2	0.1024	2R_5850190_SNP|2R_5850354_SNP	1
FBgn0037030	6	2	2	0.1024	3L_20830294_SNP|3L_20829382_SNP	1
FBgn0038100	65	5	2	0.1024	3R_8810911_SNP|3R_8810661_INS	1
FBgn0086662	2	1	1	0.1024	3R_1423700_SNP	1
FBgn0011640	18	1	1	0.1027	3L_7333929_SNP	1
FBgn0031829	68	2	1	0.1027	2L_6554939_SNP	1
FBgn0032955	39	2	2	0.1027	2L_21618571_SNP|2L_21620050_SNP	1
FBgn0035411	74	2	2	0.1027	3L_3181037_SNP|3L_3183470_SNP	1
FBgn0264507	15	1	1	0.1027	X_159820_DEL	1
FBgn0010412	25	5	1	0.1031	X_16533119_INS	1
FBgn0026059	346	29	5	0.1031	3R_11917079_SNP|3R_11921517_SNP|3R_11907465_SNP|3R_11924157_SNP|3R_11910235_INS	1
FBgn0034975	93	9	3	0.1031	2R_19990672_SNP|2R_19991188_SNP|2R_19991045_SNP	1
FBgn0067052	13	1	1	0.1031	X_10482910_SNP	1
FBgn0263505	22	2	1	0.1031	X_2646320_SNP	1
FBgn0015218	98	11	5	0.1034	3L_9392541_SNP|3L_9393490_SNP|3L_9395932_SNP|3L_9392688_DEL|3L_9393181_SNP	1
FBgn0029082	379	23	5	0.1034	2R_10917298_SNP|2R_10898924_SNP|2R_10924062_SNP|2R_10911554_DEL|2R_10910423_SNP	1
FBgn0030030	36	1	1	0.1034	X_8169266_SNP	1
FBgn0030109	54	2	1	0.1034	X_9124958_SNP	1
FBgn0037397	9	2	2	0.1034	3R_1854764_SNP|3R_1854090_SNP	1
FBgn0259173	399	28	5	0.1034	3L_7140075_SNP|3L_7140210_SNP|3L_7140843_SNP|3L_7147008_SNP|3L_7141509_SNP	1
FBgn0264272	473	39	5	0.1034	3L_1205073_SNP|3L_1206269_SNP|3L_1207184_SNP|3L_1211942_SNP|3L_1207295_SNP	1
FBgn0031811	93	12	3	0.1038	2L_6413669_SNP|2L_6412684_SNP|2L_6411868_SNP	1
FBgn0035954	86	5	3	0.1038	3L_9000958_SNP|3L_9000493_SNP|3L_8999109_SNP	1
FBgn0263511	235	13	5	0.1038	X_5493986_SNP|X_5500983_SNP|X_5499232_SNP|X_5502010_INS|X_5495426_SNP	1
FBgn0000166	28	3	1	0.1042	3R_2585383_SNP	1
FBgn0023388	40	5	4	0.1042	2L_21138675_SNP|2L_21134989_SNP|2L_21135048_SNP|2L_21138186_SNP	1
FBgn0040752	1804	58	5	0.1042	2R_9958844_SNP|2R_9958860_SNP|2R_9979759_INS|2R_9975653_SNP|2R_9979770_SNP	1
FBgn0053680	48	1	1	0.1042	2R_21137104_SNP	1
FBgn0035228	40	5	5	0.1045	3L_1534634_SNP|3L_1536405_SNP|3L_1534673_SNP|3L_1535028_SNP|3L_1534919_SNP	1
FBgn0037490	7	2	2	0.1045	3R_3072775_SNP|3R_3073481_SNP	1
FBgn0039682	132	10	5	0.1045	3R_25514290_SNP|3R_25513104_SNP|3R_25512815_SNP|3R_25512537_SNP|3R_25512040_SNP	1
FBgn0264476	16	1	1	0.1045	3L_5051204_DEL	1
FBgn0000046	56	13	4	0.1049	3R_9252571_SNP|3R_9251965_SNP|3R_9251233_SNP|3R_9250757_INS	1
FBgn0019957	23	2	1	0.1049	3R_17853338_SNP	1
FBgn0032839	93	1	1	0.1049	2L_20026662_SNP	1
FBgn0264368	35	6	4	0.1049	2L_5063324_SNP|2L_5063414_SNP|2L_5063410_SNP|2L_5063027_SNP	1
FBgn0022246	7	1	1	0.1053	2L_252466_SNP	1
FBgn0037647	8	1	1	0.1053	3R_4810104_SNP	1
FBgn0038693	341	19	5	0.1053	3R_15061872_SNP|3R_15060400_SNP|3R_15063704_SNP|3R_15062285_SNP|3R_15063177_SNP	1
FBgn0039010	100	6	4	0.1053	3R_18536272_SNP|3R_18533225_SNP|3R_18536539_SNP|3R_18533414_SNP	1
FBgn0261514	202	16	5	0.1053	2L_13962933_SNP|2L_13961819_SNP|2L_13962717_SNP|2L_13962920_INS|2L_13957547_SNP	1
FBgn0023530	10	4	1	0.1056	X_1562992_SNP	1
FBgn0034247	28	5	2	0.1056	2R_13470959_SNP|2R_13472171_SNP	1
FBgn0035293	149	19	5	0.1056	3L_1937091_DEL|3L_1937717_SNP|3L_1934742_SNP|3L_1937710_SNP|3L_1934850_SNP	1
FBgn0051201	58	4	1	0.1056	3R_16471070_SNP	1
FBgn0051485	25	2	1	0.1056	3R_2644434_SNP	1
FBgn0005617	46	6	4	0.106	2L_18687216_SNP|2L_18685173_SNP|2L_18688848_SNP|2L_18689147_SNP	1
FBgn0020378	365	20	5	0.106	X_9642410_SNP|X_9642465_SNP|X_9623576_SNP|X_9637398_SNP|X_9628786_INS	1
FBgn0025592	2	1	1	0.106	3L_202162_SNP	1
FBgn0033110	17	4	2	0.106	2R_2762867_SNP|2R_2760812_SNP	1
FBgn0034510	59	1	1	0.106	2R_16400687_SNP	1
FBgn0034936	50	9	2	0.106	2R_19836869_SNP|2R_19836738_SNP	1
FBgn0037436	5	1	1	0.106	3R_2174486_SNP	1
FBgn0262511	176	1	1	0.106	2R_12221320_SNP	1
FBgn0083012	15	1	1	0.106	X_17041678_INS	1
FBgn0034558	84	7	4	0.1064	2R_16769150_SNP|2R_16768335_SNP|2R_16768314_SNP|2R_16770426_DEL	1
FBgn0036932	22	3	2	0.1064	3L_20021676_SNP|3L_20021050_SNP	1
FBgn0051638	198	13	5	0.1064	2L_6494175_SNP|2L_6491872_SNP|2L_6493517_SNP|2L_6493910_DEL|2L_6492613_SNP	1
FBgn0036461	84	1	1	0.1068	3L_14989178_SNP	1
FBgn0037360	10	3	2	0.1068	3R_1483733_SNP|3R_1482086_SNP	1
FBgn0039625	11	3	2	0.1068	3R_24858481_SNP|3R_24858605_DEL	1
FBgn0032897	68	1	1	0.1071	2L_20861665_DEL	1
FBgn0041702	18	1	1	0.1071	2R_14858979_SNP	1
FBgn0038398	50	3	1	0.1071	3R_11910235_INS	1
FBgn0261847	34	5	2	0.1071	3R_12948405_SNP|3R_12947578_SNP	1
FBgn0011762	24	5	1	0.1075	3L_8333582_INS	1
FBgn0030738	24	3	2	0.1075	X_16206844_SNP|X_16203554_SNP	1
FBgn0032393	4	1	1	0.1075	2L_12000487_SNP	1
FBgn0061356	23	2	1	0.1075	2R_6771648_SNP	1
FBgn0264357	1709	59	5	0.1075	3R_17039560_SNP|3R_17035307_SNP|3R_17034541_SNP|3R_16995155_SNP|3R_17039225_SNP	1
FBgn0264437	147	3	1	0.1075	2L_8591128_SNP	1
FBgn0030586	71	13	1	0.1075	X_14736020_SNP	1
FBgn0259184	65	6	5	0.1075	2R_9979759_INS|2R_9979770_SNP|2R_9980318_SNP|2R_9980058_SNP|2R_9978865_SNP	1
FBgn0265348	101	10	5	0.1075	2R_6747456_SNP|2R_6747232_SNP|2R_6748161_SNP|2R_6748440_SNP|2R_6747496_SNP	1
FBgn0028708	15	1	1	0.1079	3R_4877331_SNP	1
FBgn0030159	33	12	1	0.1079	X_9775584_SNP	1
FBgn0031874	39	14	4	0.1079	2L_6956490_SNP|2L_6955767_SNP|2L_6954924_SNP|2L_6955240_SNP	1
FBgn0264505	4	1	1	0.1079	2R_2046106_SNP	1
FBgn0265265	6	2	1	0.1079	X_7301391_SNP	1
FBgn0262411	27	3	3	0.1079	3R_21472178_SNP|3R_21471819_SNP|3R_21471919_SNP	1
FBgn0034406	54	6	1	0.1083	2R_14748545_SNP	1
FBgn0037378	5	3	1	0.1083	3R_1619305_SNP	1
FBgn0260049	31	4	1	0.1083	3L_13407169_SNP	1
FBgn0265011	184	14	5	0.1083	2R_4890688_SNP|2R_4884715_SNP|2R_4885589_SNP|2R_4885572_SNP|2R_4880893_INS	1
FBgn0067407	53	2	2	0.1083	3R_23669822_SNP|3R_23670355_SNP	1
FBgn0037424	13	1	1	0.1087	3R_2128160_SNP	1
FBgn0031528	108	3	1	0.1091	2L_3374678_SNP	1
FBgn0037818	60	13	5	0.1091	3R_6500799_INS|3R_6500756_SNP|3R_6500441_SNP|3R_6500973_SNP|3R_6501172_SNP	1
FBgn0040290	124	22	5	0.1091	3L_8167185_SNP|3L_8164995_SNP|3L_8163643_SNP|3L_8165544_SNP|3L_8163348_SNP	1
FBgn0259832	48	4	2	0.1091	2R_7728246_SNP|2R_7728975_SNP	1
FBgn0261053	232	3	2	0.1091	3R_6654891_SNP|3R_6654877_SNP	1
FBgn0029859	8	2	2	0.1095	X_6189213_SNP|X_6187519_SNP	1
FBgn0041623	85	6	3	0.1095	3L_6321051_SNP|3L_6322373_SNP|3L_6320493_SNP	1
FBgn0045495	288	35	5	0.1095	2L_7456451_SNP|2L_7454554_SNP|2L_7458973_SNP|2L_7455276_SNP|2L_7456560_SNP	1
FBgn0263476	55	7	5	0.1095	3L_889660_SNP|3L_890487_SNP|3L_890576_SNP|3L_890164_SNP|3L_889715_SNP	1
FBgn0033379	15	4	1	0.1099	2R_5000966_SNP	1
FBgn0035872	119	17	5	0.1099	3L_8304209_SNP|3L_8307993_SNP|3L_8306711_SNP|3L_8306580_SNP|3L_8304245_SNP	1
FBgn0003944	1177	102	5	0.1103	3R_12557441_SNP|3R_12533189_SNP|3R_12512546_SNP|3R_12512711_SNP|3R_12499337_SNP	1
FBgn0010278	44	1	1	0.1103	2R_19693930_DEL	1
FBgn0025616	16	6	1	0.1103	X_696374_DEL	1
FBgn0037172	9	1	1	0.1103	3L_22599829_SNP	1
FBgn0040078	8	2	1	0.1103	3R_6089769_SNP	1
FBgn0085377	83	18	5	0.1103	X_11235908_SNP|X_11235450_DEL|X_11236875_DEL|X_11236452_SNP|X_11237239_SNP	1
FBgn0000257	42	1	1	0.1107	X_19463566_INS	1
FBgn0013756	41	2	2	0.1107	2R_7746653_SNP|2R_7740721_SNP	1
FBgn0034578	27	4	1	0.1107	2R_16947959_SNP	1
FBgn0035524	22	5	2	0.1107	3L_4282300_SNP|3L_4282459_SNP	1
FBgn0037677	32	1	1	0.1107	3R_5154856_SNP	1
FBgn0265369	85	5	4	0.1107	2L_3616877_SNP|2L_3617347_SNP|2L_3617357_SNP|2L_3616663_SNP	1
FBgn0031968	82	6	1	0.1111	2L_7986390_SNP	1
FBgn0037442	33	5	3	0.1111	3R_2209896_SNP|3R_2210301_SNP|3R_2208772_SNP	1
FBgn0040321	40	3	1	0.1111	3L_8949157_SNP	1
FBgn0050493	24	1	1	0.1111	2R_3589533_SNP	1
FBgn0051713	13	1	1	0.1111	2L_9938176_DEL	1
FBgn0262413	9	1	1	0.1111	2L_16698705_SNP	1
FBgn0000071	34	1	1	0.1115	3R_2588167_SNP	1
FBgn0028430	33	2	1	0.1115	2L_13972133_SNP	1
FBgn0033752	39	2	2	0.1115	2R_8407522_SNP|2R_8407601_SNP	1
FBgn0036482	29	1	1	0.1115	3L_15122317_SNP	1
FBgn0037614	14	5	2	0.1115	3R_4544547_INS|3R_4544110_SNP	1
FBgn0038235	17	1	1	0.1115	3R_10339156_SNP	1
FBgn0046880	18	3	3	0.1115	2R_15587187_SNP|2R_15586686_SNP|2R_15587112_SNP	1
FBgn0050052	26	11	2	0.1115	2R_8577859_SNP|2R_8578445_DEL	1
FBgn0086359	161	14	5	0.1115	3R_5972297_SNP|3R_5973940_SNP|3R_5970530_SNP|3R_5973715_SNP|3R_5972553_SNP	1
FBgn0260932	17	10	2	0.1115	2R_7773443_SNP|2R_7773414_SNP	1
FBgn0265421	16	1	1	0.1115	3R_3110087_SNP	1
FBgn0030566	4	1	1	0.1119	X_14274420_SNP	1
FBgn0051810	28	1	1	0.1119	2L_16852014_SNP	1
FBgn0263006	95	15	5	0.1119	2R_19816286_SNP|2R_19821586_SNP|2R_19821417_SNP|2R_19823166_INS|2R_19822414_SNP	1
FBgn0264901	4	2	2	0.1119	3R_20057339_SNP|3R_20057170_SNP	1
FBgn0024230	16	3	1	0.112	2L_19444336_SNP	1
FBgn0030823	24	1	1	0.112	X_17096042_SNP	1
FBgn0032088	73	2	2	0.112	2L_9012271_SNP|2L_9012139_SNP	1
FBgn0034105	49	1	1	0.112	2R_12170265_SNP	1
FBgn0036463	294	24	5	0.112	3L_14998849_SNP|3L_15003958_SNP|3L_15004208_SNP|3L_15006725_SNP|3L_15007324_SNP	1
FBgn0037315	39	13	5	0.112	3R_1189608_SNP|3R_1187423_SNP|3R_1193278_SNP|3R_1191012_SNP|3R_1185568_SNP	1
FBgn0038826	480	33	5	0.112	3R_16620169_INS|3R_16602096_SNP|3R_16615498_DEL|3R_16594320_SNP|3R_16603324_SNP	1
FBgn0062411	33	1	1	0.112	3R_26789025_SNP	1
FBgn0004427	10	1	1	0.112	3L_1211942_SNP	1
FBgn0031178	61	1	1	0.112	X_21298914_SNP	1
FBgn0017418	40	5	3	0.1124	X_18027672_SNP|X_18025941_SNP|X_18029756_SNP	1
FBgn0021764	706	87	5	0.1124	X_608643_SNP|X_598414_INS|X_629896_SNP|X_614767_SNP|X_619337_SNP	1
FBgn0027567	80	6	4	0.1124	3L_9860791_SNP|3L_9860980_SNP|3L_9858554_SNP|3L_9859179_SNP	1
FBgn0030290	13	1	1	0.1124	X_11242579_SNP	1
FBgn0034513	66	21	5	0.1124	2R_16425097_SNP|2R_16425692_SNP|2R_16424601_SNP|2R_16424655_SNP|2R_16425879_SNP	1
FBgn0037371	13	3	1	0.1124	3R_1563853_SNP	1
FBgn0038124	59	10	1	0.1124	3R_9013289_SNP	1
FBgn0085477	27	3	1	0.1124	2L_2418130_SNP	1
FBgn0000045	13	3	2	0.1128	3L_21980224_SNP|3L_21978942_SNP	1
FBgn0029975	39	3	1	0.1128	X_7804841_SNP	1
FBgn0032198	55	13	2	0.1128	2L_10232279_DEL|2L_10232379_SNP	1
FBgn0033754	22	1	1	0.1128	2R_8457278_SNP	1
FBgn0039137	51	4	2	0.1128	3R_19817057_SNP|3R_19815257_SNP	1
FBgn0052296	1043	93	5	0.1128	3L_2748512_SNP|3L_2747403_DEL|3L_2729508_SNP|3L_2733551_SNP|3L_2738792_SNP	1
FBgn0085306	11	2	2	0.1128	3R_1196133_SNP|3R_1197080_SNP	1
FBgn0263454	5	2	2	0.1128	3R_8051888_SNP|3R_8051466_SNP	1
FBgn0032213	46	6	3	0.1132	2L_10305120_SNP|2L_10305098_SNP|2L_10306458_SNP	1
FBgn0003416	93	16	5	0.1133	X_16244017_SNP|X_16244107_SNP|X_16246683_SNP|X_16244203_DEL|X_16245842_SNP	1
FBgn0023528	28	6	2	0.1133	X_2160809_SNP|X_2162273_DEL	1
FBgn0027375	51	4	2	0.1133	3L_14625072_SNP|3L_14624809_SNP	1
FBgn0027602	75	13	3	0.1133	X_17312341_SNP|X_17314805_SNP|X_17315603_SNP	1
FBgn0032803	20	1	1	0.1133	2L_19538984_SNP	1
FBgn0039887	12	1	1	0.1133	3R_27864817_SNP	1
FBgn0039890	38	1	1	0.1133	4_214593_SNP	1
FBgn0264862	53	1	1	0.1133	X_16704078_SNP	1
FBgn0040506	116	8	5	0.1136	2L_12927428_SNP|2L_12927929_SNP|2L_12930553_SNP|2L_12926569_SNP|2L_12928166_SNP	1
FBgn0035495	111	4	3	0.1137	3L_4089673_SNP|3L_4091796_SNP|3L_4090253_SNP	1
FBgn0259238	52	6	2	0.1137	2R_7183727_SNP|2R_7184507_SNP	1
FBgn0030587	93	24	5	0.1137	X_14741403_SNP|X_14741333_SNP|X_14743141_SNP|X_14742933_SNP|X_14739956_SNP	1
FBgn0026666	12	1	1	0.1142	X_15629214_SNP	1
FBgn0026874	33	10	2	0.1142	X_698553_SNP|X_697618_INS	1
FBgn0030161	37	1	1	0.1142	X_9782112_SNP	1
FBgn0035718	101	16	5	0.1142	3L_6928534_SNP|3L_6926309_SNP|3L_6928538_SNP|3L_6928239_SNP|3L_6928729_DEL	1
FBgn0085414	497	41	5	0.1142	2R_1727010_SNP|2R_1730061_SNP|2R_1722484_SNP|2R_1723931_SNP|2R_1724852_SNP	1
FBgn0261266	6	1	1	0.1142	2L_11989738_SNP	1
FBgn0264883	28	1	1	0.1142	2L_1840590_SNP	1
FBgn0024986	7	3	1	0.1146	X_1273005_SNP	1
FBgn0033278	24	9	2	0.1146	2R_4147976_SNP|2R_4147616_SNP	1
FBgn0040010	31	8	3	0.1146	2L_22447343_SNP|2L_22445177_SNP|2L_22447182_SNP	1
FBgn0040565	32	2	2	0.1146	3R_13423025_SNP|3R_13422779_SNP	1
FBgn0053508	20	5	3	0.1146	2L_21087819_SNP|2L_21088900_SNP|2L_21086695_SNP	1
FBgn0086251	35	7	4	0.1146	2L_21146222_SNP|2L_21148936_SNP|2L_21147603_SNP|2L_21148278_SNP	1
FBgn0063373	7	1	1	0.1146	2R_13590374_SNP	1
FBgn0040843	40	2	2	0.1151	3L_5126636_SNP|3L_5126452_SNP	1
FBgn0053107	45	1	1	0.1151	3R_18410447_SNP	1
FBgn0262402	5	1	1	0.1151	2R_16471471_SNP	1
FBgn0037183	4	1	1	0.1155	3L_22715817_SNP	1
FBgn0037881	8	1	1	0.1155	3R_7054367_SNP	1
FBgn0261341	41	2	2	0.1155	3L_19688241_SNP|3L_19684281_SNP	1
FBgn0262563	23	1	1	0.1155	2R_13027341_SNP	1
FBgn0028514	33	3	2	0.1155	2L_15926864_SNP|2L_15922598_SNP	1
FBgn0016053	53	13	1	0.116	2R_18219132_SNP	1
FBgn0029121	26	2	1	0.116	3L_5558033_SNP	1
FBgn0031469	91	15	5	0.116	2L_2843716_SNP|2L_2842686_SNP|2L_2843662_SNP|2L_2843907_SNP|2L_2842934_SNP	1
FBgn0039495	104	7	3	0.116	3R_22987441_SNP|3R_22988459_SNP|3R_22988581_SNP	1
FBgn0040778	12	2	2	0.116	2R_3954963_SNP|2R_3955264_SNP	1
FBgn0024542	18	2	1	0.1165	3L_7235232_SNP	1
FBgn0033716	6	1	1	0.1165	2R_8226617_SNP	1
FBgn0034642	46	10	2	0.1165	2R_17520129_SNP|2R_17519856_SNP	1
FBgn0038960	63	17	4	0.1165	3R_18232905_SNP|3R_18231485_SNP|3R_18232863_SNP|3R_18231639_SNP	1
FBgn0036436	82	9	3	0.1165	3L_14671566_SNP|3L_14672050_SNP|3L_14668822_SNP	1
FBgn0013269	6	1	1	0.1169	3R_11158549_SNP	1
FBgn0013770	135	2	2	0.1169	2R_9854478_SNP|2R_9852555_SNP	1
FBgn0034402	7	1	1	0.1169	2R_14739460_SNP	1
FBgn0035755	340	8	5	0.1169	3L_7257715_SNP|3L_7256324_SNP|3L_7247188_DEL|3L_7255868_SNP|3L_7257869_SNP	1
FBgn0039087	63	14	3	0.1169	3R_19364064_SNP|3R_19362596_SNP|3R_19363331_SNP	1
FBgn0051133	29	1	1	0.1169	3R_19973340_SNP	1
FBgn0053217	39	2	2	0.1169	3L_23121856_SNP|3L_23122726_SNP	1
FBgn0263234	51	1	1	0.1169	2L_12109967_SNP	1
FBgn0263588	79	16	5	0.1169	3R_25360347_SNP|3R_25361311_INS|3R_25360300_SNP|3R_25360567_SNP|3R_25360730_SNP	1
FBgn0023549	136	17	5	0.1174	X_2090460_INS|X_2090861_SNP|X_2092535_SNP|X_2093466_DEL|X_2096062_SNP	1
FBgn0032505	47	6	2	0.1174	2L_13349208_SNP|2L_13349137_SNP	1
FBgn0037387	45	7	3	0.1174	3R_1669645_SNP|3R_1666356_SNP|3R_1666017_SNP	1
FBgn0037834	7	1	1	0.1174	3R_6613025_SNP	1
FBgn0038449	17	1	1	0.1174	3R_12442635_SNP	1
FBgn0051109	17	8	1	0.1174	3R_20879739_SNP	1
FBgn0086024	3	1	1	0.1174	2R_17215828_SNP	1
FBgn0015553	40	3	1	0.1174	2L_18679000_SNP	1
FBgn0038175	43	2	2	0.1174	3R_9543121_SNP|3R_9543615_SNP	1
FBgn0014849	22	6	2	0.1179	3L_15653485_SNP|3L_15652994_SNP	1
FBgn0033905	28	3	2	0.1179	2R_10057745_SNP|2R_10057839_SNP	1
FBgn0040235	70	10	3	0.1179	X_9212978_SNP|X_9212520_SNP|X_9212808_SNP	1
FBgn0030930	94	4	2	0.1184	X_18389788_SNP|X_18390619_SNP	1
FBgn0038078	12	1	1	0.1184	3R_8520704_SNP	1
FBgn0051313	31	3	1	0.1184	3R_10392510_SNP	1
FBgn0052056	244	29	5	0.1184	3L_10216239_SNP|3L_10215887_SNP|3L_10216831_SNP|3L_10216843_SNP|3L_10218138_SNP	1
FBgn0262839	65	4	2	0.1184	3R_15179279_SNP|3R_15180471_SNP	1
FBgn0028425	75	3	2	0.1189	2L_12053019_SNP|2L_12054115_SNP	1
FBgn0033900	8	1	1	0.1189	2R_10047354_SNP	1
FBgn0039492	288	37	5	0.1189	3R_22963709_SNP|3R_22974648_SNP|3R_22959133_SNP|3R_22958993_SNP|3R_22959859_SNP	1
FBgn0054031	98	29	5	0.1189	3L_23178487_SNP|3L_23168568_DEL|3L_23175790_SNP|3L_23176687_SNP|3L_23179632_SNP	1
FBgn0085396	291	14	5	0.1189	2L_10349408_SNP|2L_10352012_SNP|2L_10349093_SNP|2L_10349414_SNP|2L_10350032_SNP	1
FBgn0013762	48	3	1	0.1193	2R_11457999_SNP	1
FBgn0050080	62	2	2	0.1193	2R_11588419_SNP|2R_11586940_DEL	1
FBgn0050438	624	84	5	0.1193	2R_1418060_SNP|2R_1389755_SNP|2R_1397132_SNP|2R_1409318_SNP|2R_1437054_INS	1
FBgn0052625	7	1	1	0.1193	X_13650214_SNP	1
FBgn0058439	22	3	1	0.1193	2L_22691918_SNP	1
FBgn0004362	95	18	3	0.1198	2R_17601806_SNP|2R_17603980_SNP|2R_17601189_SNP	1
FBgn0031633	65	18	5	0.1198	2L_4830415_SNP|2L_4829544_SNP|2L_4830681_SNP|2L_4829610_SNP|2L_4829410_SNP	1
FBgn0032706	11	3	1	0.1198	2L_18714157_SNP	1
FBgn0036655	18	1	1	0.1198	3L_16718499_SNP	1
FBgn0034046	195	7	5	0.1203	2R_11737770_SNP|2R_11741324_SNP|2R_11738115_DEL|2R_11740530_SNP|2R_11738107_SNP	1
FBgn0038645	17	4	1	0.1203	3R_14551256_DEL	1
FBgn0263029	10	1	1	0.1203	2R_13451621_SNP	1
FBgn0033443	99	6	3	0.1208	2R_5683980_SNP|2R_5685045_SNP|2R_5682360_SNP	1
FBgn0033109	103	15	5	0.1213	2R_2755415_SNP|2R_2758272_SNP|2R_2760117_SNP|2R_2750353_SNP|2R_2757062_SNP	1
FBgn0034237	42	3	1	0.1213	2R_13425388_SNP	1
FBgn0034267	6	1	1	0.1213	2R_13616363_SNP	1
FBgn0034361	18	2	1	0.1213	2R_14501976_SNP	1
FBgn0037388	10	1	1	0.1213	3R_1672790_SNP	1
FBgn0263240	7	1	1	0.1213	2R_3378521_SNP	1
FBgn0264716	26	11	3	0.1213	2R_17652731_SNP|2R_17652433_SNP|2R_17652541_SNP	1
FBgn0000210	336	21	5	0.1218	X_1543187_SNP|X_1553827_DEL|X_1539274_DEL|X_1534137_SNP|X_1553221_SNP	1
FBgn0025620	36	9	3	0.1218	X_682321_SNP|X_681894_SNP|X_685094_SNP	1
FBgn0030975	30	4	3	0.1218	X_18790524_SNP|X_18791573_DEL|X_18790353_SNP	1
FBgn0030979	10	1	1	0.1218	X_18959283_SNP	1
FBgn0033309	68	14	4	0.1218	2R_4484491_SNP|2R_4485829_SNP|2R_4486688_DEL|2R_4483554_SNP	1
FBgn0050265	57	9	2	0.1218	2R_18719961_SNP|2R_18720149_SNP	1
FBgn0051259	26	4	2	0.1218	3R_4352401_SNP|3R_4351310_SNP	1
FBgn0038629	553	22	5	0.1218	3R_14447261_INS|3R_14427245_SNP|3R_14429673_SNP|3R_14429436_SNP|3R_14427149_SNP	1
FBgn0013576	359	67	5	0.1224	3R_1145734_INS|3R_1157063_SNP|3R_1136988_DEL|3R_1159769_SNP|3R_1146541_SNP	1
FBgn0024222	38	1	1	0.1224	3R_11874358_SNP	1
FBgn0029770	41	3	3	0.1224	X_5395988_SNP|X_5395652_SNP|X_5396333_SNP	1
FBgn0040333	29	2	2	0.1224	X_2518372_SNP|X_2518261_SNP	1
FBgn0051144	15	1	1	0.1224	3R_7048614_SNP	1
FBgn0261635	26	4	2	0.1224	3L_16315263_SNP|3L_16314762_SNP	1
FBgn0264866	71	4	1	0.1224	2L_4186003_SNP	1
FBgn0028740	47	14	5	0.1229	2R_13657853_SNP|2R_13657838_DEL|2R_13658166_SNP|2R_13660391_SNP|2R_13660432_SNP	1
FBgn0038783	100	16	2	0.1229	3R_16131164_SNP|3R_16130107_SNP	1
FBgn0263473	60	5	2	0.1229	2R_14883264_SNP|2R_14883324_INS	1
FBgn0003023	36	1	1	0.1234	X_8378913_SNP	1
FBgn0020269	1014	46	5	0.1234	2R_10575017_SNP|2R_10573202_SNP|2R_10577719_SNP|2R_10577465_SNP|2R_10584746_SNP	1
FBgn0027496	27	3	2	0.1234	2L_6489892_SNP|2L_6489547_SNP	1
FBgn0037420	15	1	1	0.1234	3R_2111898_SNP	1
FBgn0041103	66	30	5	0.1234	2L_15317888_SNP|2L_15319295_SNP|2L_15318640_SNP|2L_15319427_SNP|2L_15318974_INS	1
FBgn0261588	598	61	5	0.1234	2R_4224809_SNP|2R_4216491_SNP|2R_4221547_SNP|2R_4268113_SNP|2R_4224512_SNP	1
FBgn0264604	28	10	5	0.1234	3L_8223964_SNP|3L_8224389_SNP|3L_8224538_DEL|3L_8224387_SNP|3L_8224658_SNP	1
FBgn0019644	23	2	2	0.1239	3L_9724181_SNP|3L_9723063_SNP	1
FBgn0036728	22	2	2	0.1239	3L_17469049_SNP|3L_17469234_SNP	1
FBgn0052772	82	15	2	0.1239	X_4807883_SNP|X_4806772_SNP	1
FBgn0032287	122	4	3	0.1239	2L_10703870_SNP|2L_10703658_SNP|2L_10705160_SNP	1
FBgn0038833	61	10	1	0.1245	3R_16673309_SNP	1
FBgn0040011	33	12	5	0.1245	2L_22477443_SNP|2L_22474336_SNP|2L_22477728_SNP|2L_22471615_SNP|2L_22473028_SNP	1
FBgn0050195	43	3	2	0.1245	2R_18534607_SNP|2R_18534491_SNP	1
FBgn0053144	1415	90	5	0.1245	2R_6647731_SNP|2R_6667775_SNP|2R_6654123_SNP|2R_6660525_SNP|2R_6645452_SNP	1
FBgn0262838	79	1	1	0.1245	2R_14268397_SNP	1
FBgn0005596	57	8	3	0.125	3R_24945588_SNP|3R_24945195_SNP|3R_24948524_SNP	1
FBgn0032799	13	1	1	0.125	2L_19526174_DEL	1
FBgn0032821	25	2	2	0.125	2L_19775092_SNP|2L_19774341_SNP	1
FBgn0032934	5	1	1	0.125	2L_21216689_SNP	1
FBgn0033928	34	11	3	0.125	2R_10249462_SNP|2R_10249487_SNP|2R_10249367_SNP	1
FBgn0037680	20	3	1	0.125	3R_5162672_SNP	1
FBgn0051108	137	19	5	0.125	3R_20947891_SNP|3R_20944862_SNP|3R_20942903_SNP|3R_20944439_SNP|3R_20944022_SNP	1
FBgn0040850	27	1	1	0.125	X_10733557_SNP	1
FBgn0051815	72	2	1	0.125	2L_16606878_SNP	1
FBgn0015872	444	47	5	0.1255	2R_7308585_SNP|2R_7309863_DEL|2R_7312634_SNP|2R_7298441_SNP|2R_7312151_SNP	1
FBgn0026190	137	10	5	0.1255	3R_26318696_SNP|3R_26318393_SNP|3R_26319644_SNP|3R_26319551_SNP|3R_26319301_SNP	1
FBgn0031732	64	3	2	0.1255	2L_5718323_SNP|2L_5718622_SNP	1
FBgn0034151	105	21	5	0.1255	2R_12632757_SNP|2R_12632806_SNP|2R_12634670_SNP|2R_12634358_SNP|2R_12634694_SNP	1
FBgn0037137	15	3	1	0.1255	3L_21826117_SNP	1
FBgn0037910	46	4	2	0.1255	3R_7380607_SNP|3R_7381241_SNP	1
FBgn0264893	22	1	1	0.1255	X_6878466_SNP	1
FBgn0264466	33	2	1	0.1255	3L_17252051_SNP	1
FBgn0025682	52	8	5	0.1261	3L_1299034_SNP|3L_1298710_SNP|3L_1299246_SNP|3L_1299220_SNP|3L_1298806_SNP	1
FBgn0034744	33	2	2	0.1261	2R_18496239_SNP|2R_18495783_SNP	1
FBgn0038051	5	1	1	0.1261	3R_8264826_SNP	1
FBgn0264717	23	4	2	0.1261	3L_18717326_DEL|3L_18718278_SNP	1
FBgn0005390	111	15	5	0.1266	X_5854159_SNP|X_5853787_SNP|X_5854445_SNP|X_5853844_SNP|X_5853718_SNP	1
FBgn0025631	55	1	1	0.1266	X_1945016_SNP	1
FBgn0027564	31	2	1	0.1266	X_5590160_SNP	1
FBgn0029688	118	1	1	0.1266	X_3852183_SNP	1
FBgn0031592	118	7	4	0.1266	2L_4279849_SNP|2L_4280197_SNP|2L_4277306_SNP|2L_4279057_SNP	1
FBgn0032769	25	4	1	0.1266	2L_19302322_SNP	1
FBgn0033050	16	1	1	0.1266	2R_1904648_SNP	1
FBgn0038858	33	6	1	0.1266	3R_16954031_SNP	1
FBgn0039595	173	13	5	0.1266	3R_24569019_SNP|3R_24570132_SNP|3R_24570438_SNP|3R_24567085_SNP|3R_24570150_SNP	1
FBgn0051141	13	1	1	0.1266	3R_19749058_SNP	1
FBgn0051633	17	2	1	0.1266	2L_6655352_SNP	1
FBgn0052365	806	75	5	0.1266	3L_7870784_SNP|3L_7866297_SNP|3L_7866076_SNP|3L_7869996_SNP|3L_7866077_INS	1
FBgn0261606	61	4	2	0.1266	2L_4458245_SNP|2L_4457048_SNP	1
FBgn0265065	34	9	3	0.1266	3R_10248122_SNP|3R_10247625_SNP|3R_10247780_DEL	1
FBgn0037022	20	5	2	0.1272	3L_20780549_SNP|3L_20781607_SNP	1
FBgn0051199	21	8	3	0.1272	3R_16569371_SNP|3R_16569548_SNP|3R_16569542_SNP	1
FBgn0032217	53	1	1	0.1278	2L_10315546_SNP	1
FBgn0035390	58	5	3	0.1278	3L_3046252_SNP|3L_3046346_SNP|3L_3046440_SNP	1
FBgn0045852	397	28	5	0.1278	2L_18780979_SNP|2L_18772363_SNP|2L_18792554_SNP|2L_18774059_SNP|2L_18769236_SNP	1
FBgn0052484	42	15	5	0.1278	3L_3050063_DEL|3L_3049372_SNP|3L_3047027_SNP|3L_3050190_SNP|3L_3048177_SNP	1
FBgn0265161	63	1	1	0.1278	3R_6507995_SNP	1
FBgn0010414	93	3	3	0.1283	2R_20297233_SNP|2R_20297290_SNP|2R_20298393_SNP	1
FBgn0031935	54	1	1	0.1283	2L_7717229_SNP	1
FBgn0035398	444	63	5	0.1283	3L_3098716_SNP|3L_3099654_SNP|3L_3101587_SNP|3L_3097990_DEL|3L_3090975_SNP	1
FBgn0036352	30	3	2	0.1283	3L_13378307_SNP|3L_13377992_SNP	1
FBgn0036900	32	2	1	0.1283	3L_19680200_SNP	1
FBgn0050158	389	14	5	0.1283	2R_2784566_SNP|2R_2786879_SNP|2R_2786705_SNP|2R_2785610_SNP|2R_2785230_SNP	1
FBgn0052351	44	6	3	0.1283	3L_8613855_SNP|3L_8612799_SNP|3L_8612966_SNP	1
FBgn0053796	38	10	5	0.1283	3L_16162657_SNP|3L_16162374_DEL|3L_16163071_SNP|3L_16163496_SNP|3L_16161746_SNP	1
FBgn0065088	2	1	1	0.1283	3L_17661801_SNP	1
FBgn0085472	35	2	2	0.1283	2R_10256530_SNP|2R_10256012_SNP	1
FBgn0000546	654	31	5	0.1289	2R_2016045_SNP|2R_1996297_DEL|2R_2017423_SNP|2R_2042573_SNP|2R_2015745_SNP	1
FBgn0032243	123	3	2	0.1289	2L_10417142_SNP|2L_10414084_SNP	1
FBgn0032533	11	1	1	0.1289	2L_13813202_SNP	1
FBgn0034132	103	2	2	0.1289	2R_12380739_SNP|2R_12378960_SNP	1
FBgn0037363	27	7	2	0.1289	3R_1501420_SNP|3R_1497400_SNP	1
FBgn0038950	11	1	1	0.1289	3R_18191043_SNP	1
FBgn0083972	30	3	3	0.1289	2L_21098057_SNP|2L_21099049_SNP|2L_21099166_SNP	1
FBgn0265185	129	14	5	0.1289	2R_8839656_SNP|2R_8839469_DEL|2R_8839074_SNP|2R_8840194_SNP|2R_8839484_SNP	1
FBgn0013325	37	3	3	0.1295	2R_15330422_SNP|2R_15329781_SNP|2R_15329744_SNP	1
FBgn0030877	10	2	1	0.1295	X_17753796_SNP	1
FBgn0035321	85	17	5	0.1295	3L_2255911_SNP|3L_2252895_SNP|3L_2255277_SNP|3L_2256740_SNP|3L_2255510_SNP	1
FBgn0037382	16	2	1	0.1295	3R_1645360_SNP	1
FBgn0039734	68	3	2	0.1295	3R_25827290_SNP|3R_25828112_SNP	1
FBgn0040262	98	2	2	0.1295	2L_16796288_SNP|2L_16795859_INS	1
FBgn0262189	30	3	2	0.1295	3L_16990972_SNP|3L_16990892_SNP	1
FBgn0029002	17	3	1	0.13	3L_274460_SNP	1
FBgn0035388	96	6	3	0.13	3L_3039661_SNP|3L_3039321_SNP|3L_3039311_SNP	1
FBgn0260437	35	5	2	0.13	2R_7754784_SNP|2R_7755157_DEL	1
FBgn0260870	43	1	1	0.13	X_20445972_SNP	1
FBgn0265370	32	2	2	0.13	2L_3702529_SNP|2L_3702797_SNP	1
FBgn0025644	54	1	1	0.13	X_2822206_SNP	1
FBgn0003074	14	1	1	0.1306	2R_4798526_SNP	1
FBgn0004893	333	19	5	0.1306	2L_3777247_SNP|2L_3783331_SNP|2L_3774974_SNP|2L_3774254_SNP|2L_3773388_SNP	1
FBgn0016694	1649	121	5	0.1306	3L_7851141_DEL|3L_7804503_DEL|3L_7848961_SNP|3L_7841249_SNP|3L_7839734_SNP	1
FBgn0025645	12	3	1	0.1306	X_2831664_SNP	1
FBgn0033927	60	14	3	0.1306	2R_10248164_SNP|2R_10248342_SNP|2R_10249343_SNP	1
FBgn0040087	8	2	2	0.1306	X_7789590_SNP|X_7788819_SNP	1
FBgn0083956	220	26	5	0.1306	X_21010590_SNP|X_21009861_SNP|X_21007800_SNP|X_21008788_SNP|X_21009172_SNP	1
FBgn0063375	12	3	1	0.1306	2R_13589102_SNP	1
FBgn0020309	132	15	5	0.1312	2L_11798924_SNP|2L_11801565_SNP|2L_11807850_SNP|2L_11809577_SNP|2L_11797509_SNP	1
FBgn0030158	26	3	1	0.1312	X_9774839_SNP	1
FBgn0030654	39	15	2	0.1312	X_15466019_SNP|X_15464984_SNP	1
FBgn0038828	71	3	3	0.1312	3R_16643016_SNP|3R_16643348_SNP|3R_16643207_DEL	1
FBgn0044046	34	1	1	0.1312	X_3561555_DEL	1
FBgn0051457	24	3	1	0.1312	3R_18952350_SNP	1
FBgn0050326	24	1	1	0.1312	2R_15303243_DEL	1
FBgn0259715	87	2	1	0.1312	2L_6396353_SNP	1
FBgn0031702	220	14	5	0.1318	2L_5332956_SNP|2L_5331024_SNP|2L_5332983_DEL|2L_5331711_SNP|2L_5333280_SNP	1
FBgn0050316	19	1	1	0.1318	2R_2060015_SNP	1
FBgn0264839	10	2	1	0.1318	3R_16653355_SNP	1
FBgn0262187	12	2	1	0.1318	X_12531251_SNP	1
FBgn0002774	22	6	4	0.1324	2R_1868673_SNP|2R_1865529_SNP|2R_1863454_SNP|2R_1868346_SNP	1
FBgn0031619	94	3	3	0.1324	2L_4651090_SNP|2L_4652286_SNP|2L_4651079_SNP	1
FBgn0033055	23	2	2	0.1324	2R_1929358_SNP|2R_1929987_INS	1
FBgn0039478	148	26	5	0.1324	3R_22885199_SNP|3R_22888878_SNP|3R_22885595_SNP|3R_22887607_SNP|3R_22885409_SNP	1
FBgn0261277	23	1	1	0.1324	X_11047236_SNP	1
FBgn0033229	5	1	1	0.1324	2R_3721404_SNP	1
FBgn0003353	78	9	5	0.133	2R_19936822_SNP|2R_19939861_SNP|2R_19937861_SNP|2R_19939607_SNP|2R_19936666_SNP	1
FBgn0031099	32	6	2	0.133	X_20127587_SNP|X_20128826_SNP	1
FBgn0034796	48	3	2	0.133	2R_18782573_SNP|2R_18782811_SNP	1
FBgn0034884	30	1	1	0.133	2R_19493762_SNP	1
FBgn0036290	66	1	1	0.133	3L_12494450_SNP	1
FBgn0038011	59	10	3	0.133	3R_8138873_SNP|3R_8137396_SNP|3R_8136307_SNP	1
FBgn0039694	54	5	2	0.133	3R_25606110_SNP|3R_25605539_SNP	1
FBgn0083966	30	8	2	0.133	3R_22015733_SNP|3R_22014743_INS	1
FBgn0261853	78	3	2	0.133	2R_8306984_SNP|2R_8307054_SNP	1
FBgn0264006	708	31	5	0.133	3L_13885567_SNP|3L_13884117_SNP|3L_13884871_SNP|3L_13885610_SNP|3L_13876181_SNP	1
FBgn0028856	48	10	2	0.133	2L_15959488_SNP|2L_15958635_SNP	1
FBgn0029084	48	6	4	0.1336	2R_18027460_SNP|2R_18027445_SNP|2R_18027582_SNP|2R_18027484_SNP	1
FBgn0035206	21	4	2	0.1336	3L_1313509_SNP|3L_1313027_SNP	1
FBgn0263665	25	4	1	0.1336	X_22273328_SNP	1
FBgn0001137	38	1	1	0.1343	2L_8431869_SNP	1
FBgn0031726	245	20	5	0.1343	2L_5621835_SNP|2L_5622451_SNP|2L_5621674_SNP|2L_5622492_SNP|2L_5622186_SNP	1
FBgn0033853	390	29	5	0.1343	2R_9434533_SNP|2R_9430827_INS|2R_9431815_SNP|2R_9430397_SNP|2R_9432313_SNP	1
FBgn0034614	21	1	1	0.1343	2R_17182536_SNP	1
FBgn0035300	127	2	1	0.1343	3L_1972253_SNP	1
FBgn0035944	37	13	3	0.1343	3L_8960356_SNP|3L_8961370_SNP|3L_8960550_SNP	1
FBgn0051383	40	4	1	0.1343	3R_26073202_SNP	1
FBgn0052736	19	1	1	0.1343	X_6905437_SNP	1
FBgn0259204	19	1	1	0.1343	X_6905437_SNP	1
FBgn0001961	18	1	1	0.1349	2L_13829423_SNP	1
FBgn0030715	47	2	1	0.1349	X_15869166_SNP	1
FBgn0037019	16	5	2	0.1349	3L_20771341_SNP|3L_20770730_SNP	1
FBgn0028516	529	50	5	0.1355	2L_15229742_SNP|2L_15228808_SNP|2L_15238862_SNP|2L_15229880_SNP|2L_15241757_SNP	1
FBgn0032800	40	9	1	0.1355	2L_19530959_SNP	1
FBgn0034512	57	8	2	0.1355	2R_16423306_SNP|2R_16422951_INS	1
FBgn0034687	48	6	4	0.1355	2R_17957785_SNP|2R_17957458_SNP|2R_17958262_SNP|2R_17958700_SNP	1
FBgn0036019	48	9	1	0.1355	3L_9621533_SNP	1
FBgn0036897	63	1	1	0.1355	3L_19634692_SNP	1
FBgn0037922	5	1	1	0.1355	3R_7450653_SNP	1
FBgn0038347	56	2	1	0.1355	3R_11361461_SNP	1
FBgn0039150	31	1	1	0.1355	3R_19937478_SNP	1
FBgn0039877	19	6	1	0.1355	3R_27618398_SNP	1
FBgn0261283	26	1	1	0.1355	3L_19790921_SNP	1
FBgn0265297	58	9	3	0.1355	2R_14032536_SNP|2R_14030563_SNP|2R_14028068_SNP	1
FBgn0029667	102	46	4	0.1362	X_3386143_SNP|X_3385480_SNP|X_3398442_SNP|X_3398799_INS	1
FBgn0030027	353	22	5	0.1362	X_8146743_SNP|X_8147905_SNP|X_8153128_DEL|X_8158202_SNP|X_8153566_SNP	1
FBgn0035880	61	1	1	0.1362	3L_8346708_SNP	1
FBgn0040294	27	2	1	0.1362	2R_13459095_SNP	1
FBgn0259196	19	1	1	0.1362	X_15449197_INS	1
FBgn0265078	53	2	2	0.1362	2L_19218629_SNP|2L_19218988_SNP	1
FBgn0032940	196	20	5	0.1368	2L_21305645_SNP|2L_21310450_SNP|2L_21307587_SNP|2L_21300789_SNP|2L_21301436_SNP	1
FBgn0034887	89	1	1	0.1368	2R_19568817_SNP	1
FBgn0037379	26	5	2	0.1368	3R_1622434_SNP|3R_1623612_SNP	1
FBgn0052432	416	32	5	0.1368	3L_20846129_SNP|3L_20862860_SNP|3L_20837204_SNP|3L_20863117_SNP|3L_20863430_SNP	1
FBgn0263650	40	3	3	0.1368	3R_9641454_SNP|3R_9641573_SNP|3R_9641576_SNP	1
FBgn0265317	53	10	5	0.1368	3R_23267568_SNP|3R_23264059_SNP|3R_23265018_SNP|3R_23267053_SNP|3R_23265426_SNP	1
FBgn0031461	230	3	2	0.1374	2L_2809276_SNP|2L_2804444_SNP	1
FBgn0051342	38	7	3	0.1374	3R_8811167_SNP|3R_8813333_SNP|3R_8811819_SNP	1
FBgn0051752	9	1	1	0.1374	2L_18839832_INS	1
FBgn0086909	76	6	1	0.1374	2L_18679000_SNP	1
FBgn0259956	13	2	2	0.1374	2L_3700668_SNP|2L_3700889_SNP	1
FBgn0263331	40	9	2	0.1374	2L_15990465_SNP|2L_15990442_SNP	1
FBgn0265139	14	1	1	0.1374	X_1348304_INS	1
FBgn0003022	70	4	3	0.1381	2R_14164246_SNP|2R_14162507_SNP|2R_14163100_SNP	1
FBgn0027951	52	15	2	0.1381	3R_1470185_SNP|3R_1470692_SNP	1
FBgn0031082	43	2	2	0.1381	X_19896827_SNP|X_19895353_SNP	1
FBgn0038947	101	13	5	0.1381	3R_18182781_SNP|3R_18184529_SNP|3R_18182890_SNP|3R_18186454_INS|3R_18183804_SNP	1
FBgn0038975	192	17	5	0.1381	3R_18308654_SNP|3R_18302556_DEL|3R_18301786_SNP|3R_18303139_SNP|3R_18306298_SNP	1
FBgn0040694	36	7	4	0.1381	3L_3619533_SNP|3L_3620216_SNP|3L_3619506_SNP|3L_3619621_SNP	1
FBgn0040697	45	9	2	0.1381	3L_4183827_SNP|3L_4183088_SNP	1
FBgn0051441	9	1	1	0.1381	3R_7062555_SNP	1
FBgn0264944	59	16	4	0.1381	2L_2555769_SNP|2L_2556965_SNP|2L_2555831_SNP|2L_2555274_SNP	1
FBgn0035379	366	66	5	0.1388	3L_2891075_SNP|3L_2885868_SNP|3L_2887940_SNP|3L_2888832_SNP|3L_2887170_SNP	1
FBgn0038123	44	2	1	0.1388	3R_9013106_SNP	1
FBgn0038660	119	9	4	0.1388	3R_14739499_SNP|3R_14737581_SNP|3R_14737654_SNP|3R_14739355_SNP	1
FBgn0261243	153	13	5	0.1388	3L_1517857_SNP|3L_1519306_SNP|3L_1519300_SNP|3L_1517606_SNP|3L_1520279_SNP	1
FBgn0264084	222	7	2	0.1388	2L_2278376_SNP|2L_2273036_SNP	1
FBgn0029088	29	7	1	0.1394	3R_1682136_SNP	1
FBgn0037347	5	2	1	0.1394	3R_1427064_SNP	1
FBgn0037621	11	1	1	0.1394	3R_4555496_SNP	1
FBgn0037902	16	1	1	0.1394	3R_7263224_SNP	1
FBgn0040600	24	1	1	0.1394	3R_20596234_SNP	1
FBgn0040679	26	1	1	0.1394	3R_1785937_SNP	1
FBgn0083986	9	1	1	0.1394	3R_20640256_SNP	1
FBgn0262452	5	1	1	0.1394	2L_16698523_SNP	1
FBgn0265184	93	2	2	0.1394	2R_17956440_SNP|2R_17954888_SNP	1
FBgn0021995	8	1	1	0.1401	2R_4053317_SNP	1
FBgn0026718	119	9	4	0.1401	2L_8449939_SNP|2L_8449981_SNP|2L_8450200_SNP|2L_8462909_INS	1
FBgn0027066	57	10	5	0.1401	2R_2639904_DEL|2R_2639574_SNP|2R_2640862_SNP|2R_2640803_SNP|2R_2639393_SNP	1
FBgn0085273	46	2	1	0.1401	3L_14229372_INS	1
FBgn0003159	250	14	5	0.1408	X_2252125_SNP|X_2251466_SNP|X_2251213_SNP|X_2251435_SNP|X_2241028_SNP	1
FBgn0028695	9	3	2	0.1408	3L_19911174_SNP|3L_19910174_SNP	1
FBgn0031437	15	6	2	0.1408	2L_2580620_SNP|2L_2580449_SNP	1
FBgn0031817	61	14	5	0.1408	2L_6467735_SNP|2L_6466484_SNP|2L_6466189_SNP|2L_6467370_SNP|2L_6466356_SNP	1
FBgn0050093	6	1	1	0.1408	2R_11832037_SNP	1
FBgn0000299	76	7	5	0.1415	2L_5035773_SNP|2L_5035464_SNP|2L_5035019_SNP|2L_5035699_SNP|2L_5030389_SNP	1
FBgn0021906	96	2	2	0.1415	2L_1615111_SNP|2L_1613724_SNP	1
FBgn0025879	89	6	2	0.1415	3R_6032391_SNP|3R_6033755_SNP	1
FBgn0037042	12	2	2	0.1415	3L_20984453_SNP|3L_20984801_SNP	1
FBgn0037519	31	1	1	0.1415	3R_3626189_SNP	1
FBgn0039565	19	1	1	0.1415	3R_23783153_SNP	1
FBgn0002948	4	1	1	0.1421	X_11479337_SNP	1
FBgn0031428	135	22	5	0.1421	2L_2421819_SNP|2L_2420815_SNP|2L_2421562_SNP|2L_2420472_SNP|2L_2421990_SNP	1
FBgn0032914	23	5	3	0.1421	2L_21091855_DEL|2L_21094902_SNP|2L_21092538_SNP	1
FBgn0035638	91	3	2	0.1421	3L_5790014_SNP|3L_5787484_SNP	1
FBgn0036056	23	8	2	0.1421	3L_9886570_SNP|3L_9886543_SNP	1
FBgn0037915	26	7	4	0.1421	3R_7403776_SNP|3R_7403603_SNP|3R_7402178_SNP|3R_7403483_SNP	1
FBgn0261858	28	8	5	0.1421	3L_2389494_SNP|3L_2388802_SNP|3L_2388326_INS|3L_2389184_SNP|3L_2389413_SNP	1
FBgn0005593	22	4	1	0.1422	2L_10202247_SNP	1
FBgn0023094	17	4	3	0.1422	3L_19807870_SNP|3L_19807565_SNP|3L_19807577_SNP	1
FBgn0036090	50	16	3	0.1422	3L_10631716_SNP|3L_10632643_SNP|3L_10632018_SNP	1
FBgn0036868	12	1	1	0.1422	3L_19381205_SNP	1
FBgn0029606	11	1	1	0.1429	X_2118668_SNP	1
FBgn0030589	30	6	1	0.1429	X_14748377_SNP	1
FBgn0031288	70	8	2	0.1429	2L_856659_SNP|2L_855520_SNP	1
FBgn0033818	61	4	3	0.1429	2R_9137805_SNP|2R_9139224_DEL|2R_9137940_SNP	1
FBgn0034582	95	1	1	0.1429	2R_16955615_SNP	1
FBgn0035106	13	3	1	0.1429	3L_190993_SNP	1
FBgn0035715	46	1	1	0.1429	3L_6749150_SNP	1
FBgn0039007	41	4	3	0.1429	3R_18526507_SNP|3R_18527094_SNP|3R_18526648_SNP	1
FBgn0039190	9	2	1	0.1429	3R_20187473_SNP	1
FBgn0039482	50	10	5	0.1429	3R_22918930_SNP|3R_22918157_SNP|3R_22918648_SNP|3R_22918991_SNP|3R_22919345_SNP	1
FBgn0039635	36	6	1	0.1429	3R_24940745_SNP	1
FBgn0086706	48	17	4	0.1429	3L_8967935_SNP|3L_8965132_SNP|3L_8966003_SNP|3L_8967877_SNP	1
FBgn0030833	23	2	1	0.1429	X_17134595_SNP	1
FBgn0030898	8	2	1	0.1429	X_18073162_SNP	1
FBgn0034601	86	1	1	0.1429	2R_17067073_SNP	1
FBgn0026390	86	4	3	0.1436	2L_11940171_SNP|2L_11939091_SNP|2L_11937841_SNP	1
FBgn0030769	184	15	5	0.1436	X_16571516_SNP|X_16567044_SNP|X_16564258_SNP|X_16565339_SNP|X_16565867_SNP	1
FBgn0032005	55	8	3	0.1436	2L_8220600_SNP|2L_8219224_SNP|2L_8220619_SNP	1
FBgn0033368	299	17	5	0.1436	2R_4937754_SNP|2R_4945000_SNP|2R_4938528_SNP|2R_4941807_SNP|2R_4939962_SNP	1
FBgn0036745	25	1	1	0.1436	3L_17649231_SNP	1
FBgn0050011	218	26	5	0.1436	2R_6023898_SNP|2R_6016975_SNP|2R_6024899_SNP|2R_6019237_SNP|2R_6020188_SNP	1
FBgn0264950	9	1	1	0.1436	2L_8205169_SNP	1
FBgn0013973	646	2	2	0.1443	3R_26964798_SNP|3R_26963881_SNP	1
FBgn0015828	94	5	2	0.1443	3L_11676458_SNP|3L_11675630_SNP	1
FBgn0026620	59	11	3	0.1443	3R_561634_DEL|3R_560636_SNP|3R_573847_SNP	1
FBgn0030537	33	3	2	0.1443	X_14063957_SNP|X_14063162_INS	1
FBgn0034551	36	2	2	0.1443	2R_16682174_SNP|2R_16680345_SNP	1
FBgn0034689	70	3	1	0.1443	2R_17962474_SNP	1
FBgn0035475	44	5	3	0.1443	3L_3936653_SNP|3L_3938251_SNP|3L_3936778_SNP	1
FBgn0036714	86	1	1	0.1443	3L_17345575_SNP	1
FBgn0037879	9	1	1	0.1443	3R_7052190_SNP	1
FBgn0037998	58	8	3	0.1443	3R_8043475_SNP|3R_8043360_SNP|3R_8039559_SNP	1
FBgn0039491	54	10	2	0.1443	3R_22950098_SNP|3R_22948954_SNP	1
FBgn0040385	65	3	2	0.1443	X_2302507_SNP|X_2303706_INS	1
FBgn0040532	9	2	2	0.1443	3R_4647902_DEL|3R_4647928_SNP	1
FBgn0051497	76	12	4	0.1443	3R_12250829_SNP|3R_12250664_SNP|3R_12251394_SNP|3R_12250504_SNP	1
FBgn0051742	26	5	3	0.1443	2L_17990877_SNP|2L_17990839_SNP|2L_17992114_DEL	1
FBgn0052128	23	11	2	0.1443	3L_13204644_SNP|3L_13205087_DEL	1
FBgn0263002	27	3	1	0.1443	3R_21093893_SNP	1
FBgn0265311	16	3	2	0.1443	2R_5071041_SNP|2R_5071165_INS	1
FBgn0024943	73	5	2	0.1443	X_8418852_SNP|X_8419648_SNP	1
FBgn0037797	7	1	1	0.145	3R_6048780_INS	1
FBgn0264517	31	4	1	0.145	3L_3940993_SNP	1
FBgn0085293	25	1	1	0.145	3L_316365_SNP	1
FBgn0004588	35	11	4	0.1451	3L_15642707_SNP|3L_15642347_SNP|3L_15642314_SNP|3L_15642661_SNP	1
FBgn0031452	48	4	1	0.1451	2L_2746773_SNP	1
FBgn0031816	204	38	5	0.1451	2L_6465879_SNP|2L_6465616_SNP|2L_6464351_SNP|2L_6462644_DEL|2L_6465669_SNP	1
FBgn0041710	19	3	1	0.1451	3R_8817664_SNP	1
FBgn0050049	82	2	1	0.1451	2R_8243329_SNP	1
FBgn0051472	7	1	1	0.1451	3R_3637523_SNP	1
FBgn0061200	50	11	3	0.1451	X_16503322_SNP|X_16501494_INS|X_16503376_SNP	1
FBgn0250834	74	8	3	0.1451	2L_14803045_SNP|2L_14802615_SNP|2L_14801573_SNP	1
FBgn0259236	819	84	5	0.1451	3L_15625191_SNP|3L_15609079_SNP|3L_15634363_SNP|3L_15638402_SNP|3L_15635477_SNP	1
FBgn0264876	9	3	1	0.1451	2R_20666075_SNP	1
FBgn0265095	15	2	1	0.1451	2R_3037694_SNP	1
FBgn0038149	116	2	1	0.1457	3R_9227038_SNP	1
FBgn0026084	19	3	2	0.1458	X_4002086_INS|X_4003710_DEL	1
FBgn0052358	7	2	2	0.1458	3L_8053410_SNP|3L_8052642_SNP	1
FBgn0263974	1255	72	5	0.1458	3R_14447261_INS|3R_14467839_SNP|3R_14427245_SNP|3R_14454572_SNP|3R_14429673_SNP	1
FBgn0264840	47	4	3	0.1458	3R_16705712_SNP|3R_16705651_SNP|3R_16705591_SNP	1
FBgn0029669	30	5	1	0.1458	X_3408368_SNP	1
FBgn0263575	40	12	5	0.1458	2L_4830415_SNP|2L_4829544_SNP|2L_4830165_SNP|2L_4829610_SNP|2L_4830420_SNP	1
FBgn0000037	122	9	4	0.1466	2R_20272665_SNP|2R_20275898_SNP|2R_20269195_SNP|2R_20277954_SNP	1
FBgn0000405	55	3	3	0.1466	2R_18694818_SNP|2R_18694040_SNP|2R_18694590_SNP	1
FBgn0027558	36	5	4	0.1466	2R_2947393_INS|2R_2946290_SNP|2R_2948205_SNP|2R_2949075_SNP	1
FBgn0030570	29	1	1	0.1466	X_14390031_SNP	1
FBgn0032895	99	9	4	0.1466	2L_20854801_SNP|2L_20854095_SNP|2L_20854704_SNP|2L_20854816_SNP	1
FBgn0034906	61	3	2	0.1466	2R_19692408_SNP|2R_19693580_SNP	1
FBgn0035625	329	19	5	0.1466	3L_5624520_SNP|3L_5624401_SNP|3L_5628330_SNP|3L_5628019_SNP|3L_5624250_SNP	1
FBgn0038716	96	2	1	0.1466	3R_15429814_SNP	1
FBgn0034907	54	3	2	0.1466	2R_19692408_SNP|2R_19693580_SNP	1
FBgn0044047	40	9	5	0.1466	X_2228546_SNP|X_2228782_SNP|X_2227124_SNP|X_2228429_SNP|X_2226978_SNP	1
FBgn0035831	30	19	3	0.1474	3L_7971933_SNP|3L_7971782_SNP|3L_7971942_SNP	1
FBgn0085263	10	3	2	0.1474	2R_8374728_SNP|2R_8374492_SNP	1
FBgn0086695	9	1	1	0.1474	3R_1200117_SNP	1
FBgn0263506	48	1	1	0.1474	X_4767441_SNP	1
FBgn0004047	41	1	1	0.1481	X_13654126_SNP	1
FBgn0004867	26	3	1	0.1481	2L_9896227_SNP	1
FBgn0035856	17	2	2	0.1481	3L_8196635_SNP|3L_8197120_SNP	1
FBgn0038053	26	3	1	0.1481	3R_8279546_SNP	1
FBgn0046212	81	1	1	0.1481	2L_11590932_SNP	1
FBgn0046692	136	15	2	0.1481	2R_446611_INS|2R_438443_SNP	1
FBgn0264956	41	7	5	0.1481	2R_1774001_SNP|2R_1772354_SNP|2R_1774981_SNP|2R_1772850_SNP|2R_1774256_SNP	1
FBgn0265072	26	11	2	0.1481	2L_12931653_SNP|2L_12930816_SNP	1
FBgn0032367	81	1	1	0.1481	2L_11590932_SNP	1
FBgn0262335	7	1	1	0.1481	X_11440789_SNP	1
FBgn0024320	154	10	5	0.1489	2L_10219431_SNP|2L_10219783_SNP|2L_10217825_SNP|2L_10215662_SNP|2L_10216028_SNP	1
FBgn0027084	42	6	3	0.1489	X_9501175_SNP|X_9501514_SNP|X_9500881_SNP	1
FBgn0028961	1428	57	5	0.1489	X_3540899_SNP|X_3540484_SNP|X_3541739_SNP|X_3521190_SNP|X_3485217_SNP	1
FBgn0031332	48	1	1	0.1489	2L_1352592_SNP	1
FBgn0032804	18	3	1	0.1489	2L_19541892_SNP	1
FBgn0034013	259	12	5	0.1489	2R_11242346_SNP|2R_11241959_SNP|2R_11251011_SNP|2R_11245836_SNP|2R_11245719_SNP	1
FBgn0039347	34	1	1	0.1489	3R_21445784_SNP	1
FBgn0041238	63	11	4	0.1489	2R_17866634_SNP|2R_17866584_SNP|2R_17866892_SNP|2R_17866617_SNP	1
FBgn0046222	12	1	1	0.1489	3R_1489234_SNP	1
FBgn0051719	322	16	5	0.1489	2L_10466297_SNP|2L_10467058_SNP|2L_10465953_SNP|2L_10466935_SNP|2L_10466982_SNP	1
FBgn0053768	9	3	2	0.1489	3L_22640538_SNP|3L_22640865_SNP	1
FBgn0263461	9	2	2	0.1489	3L_891358_SNP|3L_891427_SNP	1
FBgn0032748	38	1	1	0.1497	2L_19055012_SNP	1
FBgn0051093	11	1	1	0.1497	3R_21616266_SNP	1
FBgn0260874	25	3	1	0.1497	3L_19794199_SNP	1
FBgn0262126	59	15	3	0.1497	2L_2233966_SNP|2L_2236187_SNP|2L_2234259_SNP	1
FBgn0262895	22	3	1	0.1497	3L_17026093_SNP	1
FBgn0265186	179	14	5	0.1497	2R_8839656_SNP|2R_8839469_DEL|2R_8839074_SNP|2R_8840194_SNP|2R_8839484_SNP	1
FBgn0020638	8	1	1	0.1505	3L_6128462_SNP	1
FBgn0031537	80	2	2	0.1505	2L_3459785_SNP|2L_3458189_SNP	1
FBgn0036501	54	9	3	0.1505	3L_15495788_SNP|3L_15495203_SNP|3L_15495022_SNP	1
FBgn0040942	33	7	3	0.1505	X_10157987_SNP|X_10159173_SNP|X_10158132_SNP	1
FBgn0032843	87	6	4	0.1505	2L_20069579_DEL|2L_20071009_SNP|2L_20072968_SNP|2L_20071790_SNP	1
FBgn0029172	51	3	1	0.1514	3L_11017818_INS	1
FBgn0033888	12	2	2	0.1514	2R_9858945_DEL|2R_9858970_SNP	1
FBgn0036906	6	1	1	0.1514	3L_19792182_SNP	1
FBgn0039040	86	6	4	0.1514	3R_18858959_SNP|3R_18861051_SNP|3R_18861017_SNP|3R_18861419_SNP	1
FBgn0041337	66	12	4	0.1514	2L_2565392_SNP|2L_2571802_SNP|2L_2565271_SNP|2L_2565422_SNP	1
FBgn0263040	55	11	4	0.1514	3R_11460687_SNP|3R_11460776_SNP|3R_11461130_SNP|3R_11461402_SNP	1
FBgn0265375	36	1	1	0.1514	2R_8207749_SNP	1
FBgn0052449	15	3	1	0.1514	3L_21846889_SNP	1
FBgn0003034	59	1	1	0.1522	3L_13295159_SNP	1
FBgn0028379	8	1	1	0.1522	3L_8103260_SNP	1
FBgn0031940	87	5	2	0.1522	2L_7745628_SNP|2L_7743123_SNP	1
FBgn0033739	329	33	5	0.1522	2R_8335215_SNP|2R_8337509_SNP|2R_8335617_SNP|2R_8338559_SNP|2R_8334514_SNP	1
FBgn0034797	434	21	5	0.1522	2R_18789734_SNP|2R_18795961_SNP|2R_18792504_SNP|2R_18784528_SNP|2R_18795738_SNP	1
FBgn0035283	48	16	4	0.1522	3L_1856810_SNP|3L_1856828_SNP|3L_1858857_SNP|3L_1858534_SNP	1
FBgn0036595	51	4	2	0.1522	3L_16281951_SNP|3L_16281481_SNP	1
FBgn0037142	33	10	4	0.1522	3L_21936953_SNP|3L_21939387_SNP|3L_21936097_SNP|3L_21940139_SNP	1
FBgn0085471	26	1	1	0.1522	2R_10255162_SNP	1
FBgn0260233	91	22	4	0.1522	3L_14749121_DEL|3L_14748949_INS|3L_14743815_SNP|3L_14743766_INS	1
FBgn0262373	15	1	1	0.1522	3L_19557768_SNP	1
FBgn0063374	11	2	1	0.1522	2R_13589113_SNP	1
FBgn0016726	13	2	1	0.153	2R_17181687_SNP	1
FBgn0022720	123	15	5	0.153	2L_9759519_SNP|2L_9758274_SNP|2L_9759932_DEL|2L_9760960_SNP|2L_9759488_SNP	1
FBgn0029957	28	1	1	0.153	X_7622758_SNP	1
FBgn0036254	68	2	1	0.153	3L_12128374_SNP	1
FBgn0037443	126	5	4	0.153	3R_2222028_SNP|3R_2226204_SNP|3R_2225097_SNP|3R_2220514_SNP	1
FBgn0040382	22	5	3	0.153	X_654056_SNP|X_653416_SNP|X_653912_SNP	1
FBgn0087041	13	1	1	0.153	2L_16342747_SNP	1
FBgn0261293	73	6	3	0.153	2R_12355702_SNP|2R_12356075_SNP|2R_12357307_SNP	1
FBgn0264369	26	2	1	0.153	2L_2797849_SNP	1
FBgn0265383	13	1	1	0.153	3R_19311372_SNP	1
FBgn0005592	207	16	5	0.1538	3L_14074781_SNP|3L_14075057_SNP|3L_14074556_SNP|3L_14072934_SNP|3L_14073155_SNP	1
FBgn0015572	15	1	1	0.1538	3R_3364136_SNP	1
FBgn0029887	61	4	2	0.1538	X_6566817_SNP|X_6566472_SNP	1
FBgn0032002	20	4	3	0.1538	2L_8215437_SNP|2L_8215159_SNP|2L_8214679_SNP	1
FBgn0033303	22	5	5	0.1538	2R_4455901_SNP|2R_4457497_SNP|2R_4457639_SNP|2R_4456742_SNP|2R_4457895_SNP	1
FBgn0035405	22	2	2	0.1538	3L_3159950_SNP|3L_3161754_SNP	1
FBgn0036365	77	13	4	0.1538	3L_13441456_SNP|3L_13441934_SNP|3L_13442091_SNP|3L_13438415_SNP	1
FBgn0036467	16	1	1	0.1538	3L_15043695_SNP	1
FBgn0038845	26	6	1	0.1538	3R_16831494_SNP	1
FBgn0052105	191	4	2	0.1538	3L_12328666_SNP|3L_12326403_SNP	1
FBgn0260442	904	70	5	0.1538	3L_8554312_INS|3L_8542084_SNP|3L_8552777_SNP|3L_8567095_SNP|3L_8557237_SNP	1
FBgn0261561	25	4	2	0.1538	3R_1643100_SNP|3R_1640418_SNP	1
FBgn0263838	19	1	1	0.1538	2L_19024195_SNP	1
FBgn0004811	61	1	1	0.1547	2L_19793796_SNP	1
FBgn0004921	22	3	3	0.1547	2R_4789672_SNP|2R_4791406_SNP|2R_4791173_SNP	1
FBgn0011297	136	25	5	0.1547	2R_19594342_SNP|2R_19596618_SNP|2R_19593122_SNP|2R_19592952_SNP|2R_19598011_SNP	1
FBgn0014857	8	3	2	0.1547	2L_5055769_SNP|2L_5055613_SNP	1
FBgn0015359	33	4	2	0.1547	3L_2258548_SNP|3L_2257900_SNP	1
FBgn0029006	140	7	5	0.1547	2R_13490451_SNP|2R_13481520_SNP|2R_13486229_SNP|2R_13485656_SNP|2R_13487515_SNP	1
FBgn0030773	26	2	2	0.1547	X_16593326_SNP|X_16594179_SNP	1
FBgn0032454	46	10	3	0.1547	2L_12710741_SNP|2L_12711899_SNP|2L_12709346_SNP	1
FBgn0032789	17	3	2	0.1547	2L_19488222_SNP|2L_19488097_SNP	1
FBgn0034199	24	7	2	0.1547	2R_13024479_SNP|2R_13023624_SNP	1
FBgn0038958	28	3	1	0.1547	3R_18218901_SNP	1
FBgn0051698	16	4	1	0.1547	2L_3173601_SNP	1
FBgn0052023	19	1	1	0.1547	3L_8797257_SNP	1
FBgn0065108	73	4	1	0.1547	2L_9772737_SNP	1
FBgn0026179	364	17	5	0.1556	3L_21044149_SNP|3L_21042583_SNP|3L_21048056_SNP|3L_21060359_SNP|3L_21057335_SNP	1
FBgn0030409	59	7	3	0.1556	X_12521037_SNP|X_12520361_DEL|X_12520853_SNP	1
FBgn0035691	47	18	3	0.1556	3L_6182742_SNP|3L_6183744_SNP|3L_6185134_SNP	1
FBgn0037368	11	1	1	0.1556	3R_1559462_SNP	1
FBgn0052068	26	1	1	0.1556	3L_10656847_SNP	1
FBgn0085316	8	2	1	0.1556	3R_1679979_SNP	1
FBgn0086061	25	3	2	0.1556	3R_25688060_SNP|3R_25687913_SNP	1
FBgn0034827	48	1	1	0.1564	2R_19028905_SNP	1
FBgn0036740	28	2	2	0.1564	3L_17613150_SNP|3L_17614443_SNP	1
FBgn0037328	17	3	2	0.1564	3R_1292660_SNP|3R_1293151_SNP	1
FBgn0037913	47	5	5	0.1564	3R_7391292_SNP|3R_7390767_SNP|3R_7386588_SNP|3R_7385883_DEL|3R_7393452_SNP	1
FBgn0038156	95	12	5	0.1564	3R_9275384_SNP|3R_9279284_SNP|3R_9278649_SNP|3R_9278712_SNP|3R_9275455_SNP	1
FBgn0038564	62	1	1	0.1564	3R_13847788_SNP	1
FBgn0039806	93	8	2	0.1564	3R_26697527_SNP|3R_26697347_SNP	1
FBgn0046322	17	2	1	0.1564	3R_19974841_DEL	1
FBgn0052642	60	8	5	0.1564	X_12853626_SNP|X_12853646_SNP|X_12854814_SNP|X_12853283_SNP|X_12852935_INS	1
FBgn0032115	62	6	4	0.1564	2L_9397396_SNP|2L_9397456_SNP|2L_9396708_SNP|2L_9397372_SNP	1
FBgn0039049	69	7	2	0.1564	3R_18919246_DEL|3R_18917646_SNP	1
FBgn0003116	10	2	1	0.1573	X_2076489_SNP	1
FBgn0004390	462	23	5	0.1573	3L_9836550_SNP|3L_9845721_SNP|3L_9834607_SNP|3L_9837650_SNP|3L_9837143_SNP	1
FBgn0004589	38	2	1	0.1573	3L_15643551_INS	1
FBgn0031678	38	2	2	0.1573	2L_5058168_SNP|2L_5057474_SNP	1
FBgn0033459	9	1	1	0.1573	2R_5763531_SNP	1
FBgn0034791	34	1	1	0.1573	2R_18769222_SNP	1
FBgn0035754	16	3	1	0.1573	3L_7243076_SNP	1
FBgn0037396	7	2	2	0.1573	3R_1852471_SNP|3R_1850859_INS	1
FBgn0037637	12	2	1	0.1573	3R_4650003_SNP	1
FBgn0039125	19	1	1	0.1573	3R_19750521_SNP	1
FBgn0039387	59	4	3	0.1573	3R_21723323_SNP|3R_21723379_SNP|3R_21725603_SNP	1
FBgn0039611	66	1	1	0.1573	3R_24701413_DEL	1
FBgn0051636	17	2	2	0.1573	2L_6657982_SNP|2L_6658058_SNP	1
FBgn0261627	34	1	1	0.1573	2L_8781619_SNP	1
FBgn0004394	792	57	5	0.1582	2L_12676295_SNP|2L_12673460_SNP|2L_12681990_SNP|2L_12675801_SNP|2L_12681976_SNP	1
FBgn0033648	26	16	4	0.1582	2R_7590353_SNP|2R_7590135_SNP|2R_7589639_SNP|2R_7588072_SNP	1
FBgn0036921	31	1	1	0.1582	3L_19921956_SNP	1
FBgn0037619	6	1	1	0.1582	3R_4552624_SNP	1
FBgn0037705	103	3	3	0.1582	3R_5372389_SNP|3R_5362338_SNP|3R_5371081_SNP	1
FBgn0040755	83	4	1	0.1582	2R_8694897_SNP	1
FBgn0050120	42	1	1	0.1582	2R_14333596_DEL	1
FBgn0051084	69	1	1	0.1582	3R_22253459_SNP	1
FBgn0052248	25	3	1	0.1582	3L_4472504_SNP	1
FBgn0034350	42	1	1	0.1582	2R_14333596_DEL	1
FBgn0003502	1201	75	5	0.1591	2L_8274876_DEL|2L_8275484_SNP|2L_8273821_SNP|2L_8289952_SNP|2L_8267635_SNP	1
FBgn0010380	50	3	2	0.1591	X_19627537_SNP|X_19628017_SNP	1
FBgn0024740	184	8	5	0.1591	2L_10707149_SNP|2L_10703870_SNP|2L_10703658_SNP|2L_10705160_SNP|2L_10706841_SNP	1
FBgn0040309	48	8	4	0.1591	X_13224484_INS|X_13226214_SNP|X_13224106_SNP|X_13223763_SNP	1
FBgn0051071	4	1	1	0.1591	3R_22773119_SNP	1
FBgn0051146	385	18	5	0.1591	3R_3494600_SNP|3R_3488287_SNP|3R_3513724_SNP|3R_3488284_SNP|3R_3495682_SNP	1
FBgn0052576	39	8	2	0.1591	X_16182647_SNP|X_16180677_SNP	1
FBgn0086899	582	27	5	0.1591	X_3619383_DEL|X_3618063_SNP|X_3624854_SNP|X_3615291_SNP|X_3661056_SNP	1
FBgn0259831	13	1	1	0.1591	3R_9198181_SNP	1
FBgn0262102	36	6	3	0.1591	2R_14575326_INS|2R_14575455_SNP|2R_14575430_SNP	1
FBgn0031248	24	1	1	0.1591	2L_319697_SNP	1
FBgn0000326	48	14	2	0.16	2R_17506201_DEL|2R_17505097_SNP	1
FBgn0024995	29	3	2	0.16	X_2601779_INS|X_2600737_SNP	1
FBgn0030710	23	1	1	0.16	X_15836208_SNP	1
FBgn0034202	41	9	3	0.16	2R_13043851_SNP|2R_13043745_SNP|2R_13045459_SNP	1
FBgn0038326	27	9	3	0.16	3R_11183206_SNP|3R_11182821_SNP|3R_11184386_SNP	1
FBgn0052058	57	3	2	0.16	3L_10427905_SNP|3L_10427956_SNP	1
FBgn0052831	12	1	1	0.16	2L_11278067_SNP	1
FBgn0086666	11	2	1	0.16	X_658917_SNP	1
FBgn0000810	44	2	2	0.1609	X_2139505_SNP|X_2139651_INS	1
FBgn0003231	41	1	1	0.1609	2L_19541933_SNP	1
FBgn0010607	40	5	3	0.1609	2L_4971946_SNP|2L_4971778_SNP|2L_4973014_SNP	1
FBgn0029722	17	8	3	0.1609	X_4599333_SNP|X_4599899_SNP|X_4599456_SNP	1
FBgn0034177	43	1	1	0.1609	2R_12889774_SNP	1
FBgn0036207	66	3	1	0.1609	3L_11786590_SNP	1
FBgn0036853	25	1	1	0.1609	3L_19246607_SNP	1
FBgn0037377	7	2	1	0.1609	3R_1617650_SNP	1
FBgn0042213	39	2	1	0.1609	3R_25550897_INS	1
FBgn0053548	61	11	4	0.1609	X_2107443_SNP|X_2101260_SNP|X_2100728_SNP|X_2100514_SNP	1
FBgn0085230	64	12	5	0.1609	2R_16638322_SNP|2R_16638413_SNP|2R_16639723_SNP|2R_16638243_DEL|2R_16639199_SNP	1
FBgn0263247	41	1	1	0.1609	3L_11572688_SNP	1
FBgn0264702	4	1	1	0.1609	3L_15101289_SNP	1
FBgn0264878	87	13	3	0.1609	2R_5502113_SNP|2R_5501680_SNP|2R_5499975_SNP	1
FBgn0030887	87	3	3	0.1609	X_17923179_SNP|X_17921789_SNP|X_17922917_SNP	1
FBgn0031659	36	5	3	0.1609	2L_4971946_SNP|2L_4971778_SNP|2L_4973014_SNP	1
FBgn0035511	49	2	2	0.1609	3L_4210848_SNP|3L_4210745_DEL	1
FBgn0026876	15	1	1	0.1618	X_1133822_SNP	1
FBgn0031974	37	17	3	0.1618	2L_8008324_DEL|2L_8007994_SNP|2L_8009501_SNP	1
FBgn0032553	75	12	5	0.1618	2L_14870821_SNP|2L_14871139_SNP|2L_14869960_SNP|2L_14871251_SNP|2L_14872391_SNP	1
FBgn0035547	27	2	1	0.1618	3L_4459443_SNP	1
FBgn0036727	69	3	3	0.1618	3L_17462973_SNP|3L_17463473_SNP|3L_17467229_SNP	1
FBgn0037344	23	1	1	0.1618	3R_1405968_SNP	1
FBgn0037722	10	1	1	0.1618	3R_5453903_SNP	1
FBgn0038122	49	1	1	0.1618	3R_9006899_DEL	1
FBgn0045486	37	1	1	0.1618	2L_17178728_SNP	1
FBgn0261109	12	1	1	0.1618	3L_15573499_SNP	1
FBgn0264430	45	3	2	0.1618	3R_9400403_SNP|3R_9399585_SNP	1
FBgn0038334	29	1	1	0.1618	3R_11206247_SNP	1
FBgn0052382	63	5	2	0.1618	3L_7434409_SNP|3L_7434825_SNP	1
FBgn0014002	67	1	1	0.1628	3L_15131474_SNP	1
FBgn0015008	26	1	1	0.1628	3R_12803655_INS	1
FBgn0031037	80	9	4	0.1628	X_19500492_SNP|X_19504692_SNP|X_19500612_SNP|X_19500300_DEL	1
FBgn0031607	36	7	1	0.1628	2L_4453271_SNP	1
FBgn0032705	7	1	1	0.1628	2L_18709730_SNP	1
FBgn0036016	28	2	1	0.1628	3L_9594917_SNP	1
FBgn0039504	9	1	1	0.1628	3R_23091452_SNP	1
FBgn0035761	69	1	1	0.1637	3L_7314373_SNP	1
FBgn0261550	286	39	5	0.1637	3R_16144890_SNP|3R_16148728_SNP|3R_16145147_SNP|3R_16135782_DEL|3R_16142869_SNP	1
FBgn0022770	48	7	2	0.1647	X_20117906_SNP|X_20118975_SNP	1
FBgn0030092	18	2	1	0.1647	X_9042752_SNP	1
FBgn0034599	28	4	1	0.1647	2R_17057443_SNP	1
FBgn0010379	28	8	5	0.1657	3R_11925996_SNP|3R_11924722_SNP|3R_11926109_SNP|3R_11930934_SNP|3R_11926882_SNP	1
FBgn0010488	74	1	1	0.1657	2R_8804063_INS	1
FBgn0032420	81	8	2	0.1657	2L_12171529_SNP|2L_12171598_SNP	1
FBgn0038528	6	1	1	0.1657	3R_13445069_SNP	1
FBgn0050499	15	1	1	0.1657	2R_3453170_SNP	1
FBgn0262903	105	4	1	0.1657	3R_15155583_SNP	1
FBgn0003923	6	1	1	0.1657	2L_19813165_INS	1
FBgn0001220	41	9	3	0.1667	2R_10140919_SNP|2R_10142290_SNP|2R_10143503_SNP	1
FBgn0003732	23	7	4	0.1667	2L_19452748_SNP|2L_19448262_SNP|2L_19452322_SNP|2L_19450771_SNP	1
FBgn0032465	162	5	2	0.1667	2L_12994982_SNP|2L_12997719_SNP	1
FBgn0035290	363	15	5	0.1667	3L_1906404_SNP|3L_1907971_SNP|3L_1903555_SNP|3L_1903676_SNP|3L_1902454_SNP	1
FBgn0036206	59	11	5	0.1667	3L_11784011_SNP|3L_11785609_SNP|3L_11785936_SNP|3L_11783376_SNP|3L_11786487_SNP	1
FBgn0053542	146	1	1	0.1667	X_18174985_SNP	1
FBgn0030733	31	5	1	0.1667	X_16180677_SNP	1
FBgn0029911	104	15	1	0.1677	X_6736275_SNP	1
FBgn0032314	100	1	1	0.1677	2L_10909218_SNP	1
FBgn0086408	315	40	5	0.1677	2R_18702789_SNP|2R_18700140_SNP|2R_18702834_SNP|2R_18703476_SNP|2R_18699624_SNP	1
FBgn0261804	1913	116	5	0.1677	2L_18223390_SNP|2L_18220826_SNP|2L_18195349_SNP|2L_18218604_SNP|2L_18205903_INS	1
FBgn0026598	49	10	2	0.1687	3R_19991539_SNP|3R_19991332_SNP	1
FBgn0031434	30	11	2	0.1687	2L_2575841_SNP|2L_2575759_SNP	1
FBgn0259996	29	2	2	0.1687	2L_20247567_SNP|2L_20247631_SNP	1
FBgn0261380	16	2	1	0.1687	3R_6608696_SNP	1
FBgn0042641	64	4	1	0.1687	3L_17425290_SNP	1
FBgn0028743	131	11	3	0.1697	2R_13681294_SNP|2R_13685146_SNP|2R_13685470_SNP	1
FBgn0031357	28	3	1	0.1697	2L_1710820_SNP	1
FBgn0031630	125	9	3	0.1697	2L_4812136_SNP|2L_4812212_SNP|2L_4812513_SNP	1
FBgn0033490	16	7	4	0.1697	2R_6025344_SNP|2R_6026326_SNP|2R_6026683_SNP|2R_6026723_DEL	1
FBgn0033978	31	1	1	0.1697	2R_10764205_SNP	1
FBgn0035240	326	23	5	0.1697	3L_1610056_INS|3L_1603446_SNP|3L_1603537_SNP|3L_1608985_SNP|3L_1603259_SNP	1
FBgn0036023	11	1	1	0.1697	3L_9632571_SNP	1
FBgn0038248	281	14	5	0.1697	3R_10456866_SNP|3R_10463975_SNP|3R_10461907_SNP|3R_10463690_SNP|3R_10463814_SNP	1
FBgn0051679	11	3	1	0.1697	2L_2237997_SNP	1
FBgn0053505	51	2	1	0.1697	2R_10746613_SNP	1
FBgn0265106	30	2	2	0.1697	2R_5678498_SNP|2R_5677624_SNP	1
FBgn0025469	24	1	1	0.1707	2R_3969807_SNP	1
FBgn0029588	17	1	1	0.1707	X_1586807_SNP	1
FBgn0035203	49	4	2	0.1707	3L_1302821_SNP|3L_1303255_SNP	1
FBgn0036443	10	1	1	0.1707	3L_14726220_SNP	1
FBgn0036804	16	3	2	0.1707	3L_18674180_SNP|3L_18675061_SNP	1
FBgn0001254	66	6	1	0.1718	3L_3513144_MNP	1
FBgn0002524	177	24	5	0.1718	2L_15503103_SNP|2L_15500511_SNP|2L_15502132_SNP|2L_15500891_SNP|2L_15504364_SNP	1
FBgn0035449	50	4	4	0.1718	3L_3470621_SNP|3L_3470254_DEL|3L_3470635_SNP|3L_3470366_SNP	1
[truncated: 13,130 more rows]
