# Supplementary material for: Integrating GWAS and Transcriptomics to Identify the Molecular Underpinnings of Thermal Stress Responses in Drosophila melanogaster
Source: Front Genet. 2020 Jun 23;11:658. doi: 10.3389/fgene.2020.00658 (PMC7324644; doi:10.3389/fgene.2020.00658)
Supplement: Supplementary file 6 [file Table_6.xlsx]

## Sheet: Sheet1
Supplementary Table 6. Results of Gene Ontology (GO) enrichment analysis (FDR < 0.05) for both RNA-seq and GWAS genes.

## Sheet: ORA Cold v Ctrl DEG 
GO ID	GO category	FDR	Enrichment Ratio	Genes
GO:0051606	detection of stimulus	3.94e-14	1.61002	Dscam1, Ac78C, rdgC, TrpA1, Ir25a, Pkd2, nompC, TkR99D, Fmr1, ppk, Ir7f, Or10a, Or13a, Ir40a, Or46a, Ir7d, Gr21a, Gr61a, Trpgamma, Rh7, Gr66a, Gr68a, Gr59a, Or59c, Ir76a, Or42a, CheA29a, Gr10a, Ir76b, Gr98a, Ir84a, Gr59b, Ir56d, Or22c, Ir7g, Or74a, Gr9a, Ir20a, cac, Or82a, stj, ppk26, Gr98b, Ir87a, Ir54a, acj6, Ir51b, Ir48b, Or67c, Ir60b, Gr5a, Gr10b, CheB38b, porin, Ir52d, Gr93b, CG32395, Orco, …
GO:0007600	sensory perception	6.51e-11	1.43999	Dhc93AB, Dscam1, CG9492, Dhc36C, Ac78C, iav, rdgC, btv, TrpA1, eag, Oct-TyrR, rempA, na, Ir25a, Myo10A, nompC, DCX-EMAP, nompA, TkR99D, unc, Nmdar2, Fmr1, salr, ppk, f, dpr11, dpr15, Nmdar1, Or10a, Or13a, Ir40a, B-H2, Or46a, dpr10, Gr21a, Gr61a, Trpgamma, dpr8, Rh7, CG9313, Gr66a, Gr68a, Gr59a, Or59c, dpr2, CG4329, Ir76a, Or42a, CheA29a, Gr10a, Ir76b, Cdc42, Gr98a, dpr17, Ir84a, Gr59b, Or22c, Or7…
GO:0007423	sensory organ development	9.85e-11	1.39872	stan, ft, d, prom, mts, rdo, Rip11, Ser, da, lz, Abi, Amun, eff, sns, sv, hbs, Poxn, fw, Khc, SRm160, Kr, RASSF8, RhoGAP100F, Hrb87F, CadN2, Lam, Arf79F, salr, Rab11, f, NAT1, fred, tgo, tws, kirre, cic, Gug, Scm, capt, B-H2, sn, spen, rdx, dome, ru, Atx2, mask, ab, grh, ase, ds, nej, danr, Abl, pnr, ey, Traf4, dac, CadN, lola, CycE, rin, H, bun, arm, dco, ss, Cyp303a1, Cdc42, ssh, eyg, pelo, ctp…
GO:0048880	sensory system development	7.83e-09	1.40301	stan, ft, d, prom, mts, Rip11, Ser, lz, Amun, eff, sns, sv, hbs, fw, Khc, SRm160, Kr, RASSF8, RhoGAP100F, Hrb87F, CadN2, Lam, Arf79F, Rab11, fred, tgo, kirre, cic, Gug, Scm, capt, B-H2, spen, rdx, dome, ru, Atx2, mask, grh, ds, nej, danr, Abl, ey, Traf4, dac, CadN, lola, CycE, rin, bun, arm, dco, ss, Cdc42, ssh, eyg, pelo, E(spl)mdelta-HLH, snama, chn, Sirup, NetB, tsr, pk, Su(var)2-10, sev, fl(2…
GO:0000904	cell morphogenesis involved in differentiation	1.55e-08	1.34671	stan, ft, Dscam1, bif, conv, CG44153, side, CG9705, Abi, Dscam3, nompA, TER94, haf, Khc, Kr, RhoGAP100F, Ptp61F, CadN2, sbb, Fmr1, Wnk, dpr11, Efhc1.1, otk, NT1, RunxA, beat-Ic, Scm, Hr51, capt, spen, sff, cyr, for, kra, beat-Vb, Dlic, spz, mmy, erm, ab, egh, grh, CG11584, unc-5, ds, Abl, kis, grn, Traf4, dac, gogo, CadN, Wnt2, lola, CG6701, brat, fs(1)Yb, ss, slmb, Cdc42, Poxm, ssh, dom, beat-II…
GO:0032990	cell part morphogenesis	1.55e-08	1.35974	stan, Dscam1, bif, conv, CG44153, side, CG9705, Abi, Dscam3, nompA, TER94, haf, Khc, Kr, RhoGAP100F, Ptp61F, CadN2, sbb, Fmr1, Wnk, dpr11, Efhc1.1, otk, NT1, RunxA, beat-Ic, Scm, Hr51, capt, sn, spen, sff, for, kra, beat-Vb, Dlic, spz, mmy, erm, ab, egh, CG11584, unc-5, Abl, kis, grn, dac, gogo, CadN, Wnt2, lola, CG6701, brat, ss, Cdc42, Poxm, ssh, ths, dom, beat-IIa, Tm1, chn, chif, NetB, Ulp1, …
GO:0031175	neuron projection development	7.43e-08	1.33862	stan, Dscam1, bif, conv, CG44153, side, CG9705, Abi, Dscam3, nompA, TER94, haf, Khc, Kr, Ret, RhoGAP100F, Ptp61F, CadN2, sbb, Fmr1, Wnk, dpr11, Efhc1.1, otk, NT1, RunxA, beat-Ic, Scm, Hr51, capt, sn, spen, sff, for, kra, beat-Vb, Dlic, spz, mmy, erm, ab, egh, CG11584, unc-5, Abl, kis, grn, dac, gogo, CadN, Wnt2, lola, CG6701, brat, ss, Cdc42, Poxm, ssh, dom, beat-IIa, Tm1, chn, chif, NetB, Ulp1, …
GO:0003002	regionalization	8.92e-08	1.33603	stan, ft, pip, mts, cact, swa, CG1943, Ser, lz, lig, crm, enc, TER94, tld, Khc, Kr, CG5890, sbb, Fmr1, Rab11, f, fred, tws, apt, cic, Gug, capt, B-H2, sn, spen, inv, pb, rdx, dome, gcl, ru, prd, spz, cad, Su(Tpl), gammaTub37C, gsb-n, rump, unc-5, danr, mor, kis, pnr, dac, Wnt2, psq, rin, brat, H, osa, arm, exu, ss, slmb, dom, E(spl)mdelta-HLH, lolal, Abd-B, Tm1, bic, CG14073, Scr, NetB, Cul5, mag…
GO:0045165	cell fate commitment	1.6e-07	1.40706	stan, mts, trh, Ser, da, lz, cas, sv, srp, enc, Kr, Fmr1, CG34402, Rab11, tws, Klp10A, polo, spen, inv, gcl, ru, egh, grh, ase, nej, pnr, ey, Traf4, dac, Wnt2, lola, CycE, rin, brat, H, osa, bun, arm, Cdc42, CycA, Hey, ths, Abd-B, Galphai, chn, tin, lbl, Cul5, Antp, pav, dap, bin, sev, Lis-1, tll, 14-3-3epsilon, tup, wntD, ara, uif, hkb, rn, btl, simj, kn, wor, Mad, boss, run, nudE, sav, twi, mud…
GO:0007417	central nervous system development	3.49e-07	1.43826	stan, Dscam1, cib, Abi, CycT, cas, Ror, HGTX, Kr, shd, Fmr1, Lam, tgo, NT1, apt, MCPH1, Scm, Hr51, Uba1, Nup358, spz, mmy, erm, ab, grh, ase, danr, Abl, ey, dac, CycE, Tao, brat, bun, Rcc1, ssh, Galphai, PsGEF, asp, tin, lbl, Ulp1, enok, tsr, Pcl, Antp, Psc, dap, Rnp4F, Lis-1, glu, velo, tll, spz5, hkb, robo3, kn, alphaTub67C, wor, Vav, Mad, usp, chinmo, run, ftz-f1, Prp8, mbt, mud, kuz, Src64B, …
GO:0007215	glutamate receptor signaling pathway	3.99e-07	2.15868	mtt, GluRIB, Ir25a, GluRIA, Nmdar2, Nmdar1, Ir40a, CG3822, GluRIIE, mGluR, clumsy, GluRIID, CG32447, Ir76b, Ir84a, CG11155, GluRIIA, Ir8a, boss, Ir64a, Ir68a, GluRIIC, Ir31a, Ir75b, Ir75a, GluRIIB, Ir93a, Prosap, homer, Ir21a, Ir75c, Ir92a
GO:0009890	negative regulation of biosynthetic process	4.69e-07	1.31067	e(y)3, phol, Hmt4-20, lz, cas, Cp190, geminin, MESR4, Pask, vig2, HGTX, Khc, Nelf-A, Kr, Nos, tey, smg, me31B, lid, sbb, Fmr1, Lam, salr, Mi-2, upSET, tgo, Hmx, Bap170, apt, cic, Gug, Scm, B-H2, gcl, CG31224, kra, Sin3A, erm, gpp, ab, kis, pnr, psq, insv, brat, H, arm, Vsx1, Jarid2, Usp7, ss, BigH1, gw, CG13293, CG8677, Hey, CG43347, eyg, MTA1-like, msl-1, E(spl)mdelta-HLH, lolal, CG32767, Pop2, …
GO:1902680	positive regulation of RNA biosynthetic process	1.24e-06	1.30014	e(y)3, trh, CG9899, da, lz, Rpt1, CycT, TfIIFalpha, nsl1, lig, sv, srp, lmd, MESR4, CG5098, HGTX, Mtor, lid, Mrtf, Nup50, tgo, Rcd5, RYBP, Bap170, apt, Nup153, B-H2, pb, prd, cad, gpp, Su(Tpl), CG10887, TfIIEalpha, grh, ase, nej, mor, pnr, ey, lola, Rpt3, osa, akirin, arm, BigH1, sima, Rcd1, CG8677, dmrt11E, MTA1-like, msl-1, onecut, lolal, Abd-B, comr, dmrt99B, dmrt93B, CG32767, lok, chn, tin, C…
GO:0007186	G protein-coupled receptor signaling pathway	3.82e-06	1.42536	stan, rk, SIFaR, Ac78C, mtt, rdgC, CG44153, Dop1R1, CG43795, CCHa1-R, CG32547, Oct-TyrR, CG34384, 5-HT2B, GABA-B-R2, CG43373, GABA-B-R1, PK2-R1, CG8642, RYa-R, TkR99D, mthl11, Ets96B, CG33639, CG32305, amn, 5-HT1B, Octbeta3R, AdoR, CCKLR-17D1, GABA-B-R3, 5-HT7, TyrR, mAChR-B, sNPF-R, Dgk, ETHR, Dop1R2, Rh7, mthl4, mGluR, mthl9, TyrRII, CG32447, AstA-R2, CG31760, CCHa2-R, 5-HT2A, CG13579, Galphai,…
GO:0045934	negative regulation of nucleobase-containing compound metabolic process	3.82e-06	1.29873	e(y)3, phol, Hmt4-20, lz, cas, Cp190, geminin, MESR4, vig2, HGTX, Khc, Nelf-A, Kr, Nos, tey, lid, sbb, Fmr1, Lam, salr, Mi-2, upSET, tgo, Hmx, Bap170, cic, Gug, Scm, B-H2, gcl, CG31224, Acn, Sin3A, erm, gpp, ab, kis, pnr, swm, psq, insv, H, arm, Vsx1, Jarid2, Usp7, ss, BigH1, CG13293, CG8677, Hey, CG43347, eyg, MTA1-like, msl-1, E(spl)mdelta-HLH, lolal, CG32767, chn, CG4360, tin, CG7372, al, enok…
GO:0007017	microtubule-based process	7.6e-06	1.28172	Dhc93AB, CG3339, Lsd-2, ft, CG9492, Dhc36C, Ran, Dhc62B, mts, btv, tral, CG45105, Jupiter, rempA, betaTub56D, Klp54D, Dic61B, wisp, Oseg2, Cp190, CG14535, DCX-EMAP, stg, CycB, TER94, Mapmodulin, Khc, Mtor, mtsh, dila, Fmr1, Lam, SRPK, Rab11, Non2, Rcd5, tws, Klp10A, dup, polo, capt, CG5142, alphaTub84B, Dlic, egh, CG17669, grp, CG14651, CG18190, gammaTub37C, CG32392, Kif3C, CG9313, CG13074, Cks30…
GO:0009880	embryonic pattern specification	8.82e-06	1.42154	stan, pip, swa, enc, TER94, tld, Khc, Kr, Rab11, apt, cic, Gug, pb, rdx, dome, gcl, prd, spz, cad, gsb-n, rump, kis, pnr, Wnt2, psq, arm, exu, slmb, Abd-B, Tm1, bic, mago, osk, Antp, retn, tll, kn, Ssdp, tio, lwr, nos, Mad, croc, run, stau, hb, eve, RasGAP1, twe, shg, Dfd, Tl, SmD3, chic, Pc, Rab6, ftz, pum, sob, btz, jing, D, gt, lin, lic, msps, bcd, dsh, l(2)gl, lgs, lilli, Moe, hop, fs(1)h, sc…
GO:0042330	taxis	8.43e-05	1.29231	stan, Dscam1, iav, bif, conv, rdgC, CG44153, Dop1R1, TrpA1, Pen, side, Abi, Dscam3, haf, Khc, Kr, l(3)L1231, RhoGAP100F, Ptp61F, CadN2, sbb, Fmr1, CG34402, Wnk, dpr11, otk, NT1, Nmdar1, beat-Ic, Clic, Hr51, capt, spen, for, kra, beat-Vb, spz, mmy, erm, ab, egh, unc-5, Abl, kis, grn, dac, gogo, CadN, lola, brat, pyx, Cdc42, dom, beat-IIa, chif, NetB, enok, chb, pk, Psc, retn, Nf-YC, CG10543, Lis-1…
GO:0030031	cell projection assembly	8.43e-05	1.42737	CG9492, Dhc36C, btv, mim, rempA, Myo10A, Abi, Oseg2, unc, dila, Fmr1, Klp10A, unc-119, pnut, Efhc1.2, sn, CG5142, kra, CG17669, CG9313, Abl, CG15208, CG17387, Cdc42, ssh, dtr, PsGEF, Tm1, Oseg4, CG34425, tsr, CG15923, btl, hep, kon, BBS8, atk, CG5964, CG15161, Zmynd10, tilB, CG15456, shg, Rab35, nompB, chic, CCDC151, Mtl, CG5458, CG6971, CG17599, cpb, Nop17l, PDZ-GEF, C1GalTA, in, Tektin-A, CG109…
GO:0009798	axis specification	0.000151	1.39461	pip, cact, swa, lig, enc, TER94, tld, Khc, Kr, Fmr1, Rab11, cic, capt, gcl, spz, cad, gammaTub37C, rump, psq, rin, exu, slmb, Tm1, bic, mago, pk, osk, Antp, milt, Lis-1, tll, 14-3-3epsilon, Dp, heph, sktl, lwr, nos, twi, zip, stau, hb, eve, RasGAP1, CkIIalpha, shg, Rab35, Tl, SmD3, chic, Rab6, pum, btz, D, CkIIbeta, gt, lin, spoon, lic, msps, jvl, bcd, l(2)gl, dl, Moe, fs(1)h, scrib, par-1, faf, …
GO:0007164	establishment of tissue polarity	0.000163	1.53327	stan, ft, d, Abi, hbs, fw, CadN2, fred, otk, spen, rdx, grh, ds, nej, CadN, lola, rin, dco, Cdc42, mwh, tsr, pk, ara, cno, hep, zip, aop, Akap200, fj, shg, caup, Mtl, nmo, sca, dsh, sqh, in, Rala, hop, scrib, par-1, msk, msn, fwd, Rho1, flr, spi, ed, ec, N, gish, ro, Wnt4, Ras85D, puc, S, Mks1, Rac1, Rok, Pburs, Dl, CG15283, Patj, tow
GO:0007267	cell-cell signaling	0.000223	1.23661	stan, ft, mtt, mts, Nlg4, Dop1R1, unc-13-4A, Ser, 5-HT2B, GABA-B-R2, Fife, Sytbeta, Cul1, nAChRbeta2, Grd, TER94, TkR99D, DAT, Fmr1, Arf79F, CG34402, 5-HT1B, Rph, Wnk, Nlg2, otk, AdoR, 5-HT7, NT1, Nmdar1, tws, apt, CG3822, nAChRalpha3, B-H2, GluRIIE, mAChR-B, spen, Sin3A, ds, nej, Abl, mGluR, Wnt2, clumsy, osa, GluRIID, arm, dco, CG32447, slmb, Gycbeta100B, Cdc42, 5-HT2A, Syx5, Neto, CG8916, dtr,…
GO:0045595	regulation of cell differentiation	0.000227	1.25683	stan, Dscam1, bif, mts, swa, Ser, da, lz, eff, Cul1, sv, srp, BRWD3, enc, TER94, Khc, Kr, lid, Fmr1, Arf79F, Rab11, Efhc1.1, tgo, tws, kirre, polo, Hr51, Dlic, mmy, erm, grh, ase, Abl, mor, kis, CadN, brat, osa, bun, Tsc1, exu, ss, Rcc1, slmb, Cdc42, Hey, ssh, ctp, E(spl)mdelta-HLH, Abd-B, chn, bic, lbl, NetB, Ulp1, enok, mago, pk, Antp, Lis-1, nau, Nedd4, Dp, btl, hep, kn, G9a, hdc, wor, E(spl)m…
GO:0006325	chromatin organization	0.000302	1.25091	e(y)3, Act5C, CG8223, CG9899, Hmt4-20, Df31, nsl1, Caf1-180, wapl, Cp190, HmgD, vig2, Set, Khc, Kr, Mtor, lid, Spt20, Fmr1, Lam, Mi-2, upSET, Rcd5, Bap170, Ssrp, Hel25E, mod(mdg4), Top1, Nup153, l(3)73Ah, Gug, Scm, Ncoa6, Sin3A, gpp, CG10887, Set2, E(bx), nej, mor, psq, dhd, osa, Jarid2, Usp7, BigH1, Rcd1, CG8677, MTA1-like, msl-1, dom, lolal, Sap30, Chd1, Etl1, enok, Pcl, Psc, borr, CG10931, His…
GO:0006812	cation transport	0.000398	1.25266	iav, Shawl, GluRIB, TrpA1, eag, CG42265, CG12061, na, CG3078, Pkd2, nompC, CG4587, CG1688, Sytbeta, GluRIA, ppk17, Grd, Mid1, Rgk1, DAT, ppk, Wnk, AdoR, CG17167, CG9444, CG42594, CG15270, CG3822, nAChRalpha3, CG42260, GluRIIE, CG5421, CG42817, ppk30, Elk, unc80, CG31100, Nach, Trpgamma, ppk20, Tret1-2, ppk8, Rgk2, GluRIID, pyx, CngA, ppk22, CG7309, Teh1, Ir76b, Syt12, CG43155, prt, cac, Vha68-3, …
GO:0001738	morphogenesis of a polarized epithelium	0.000398	1.47723	stan, ft, d, Abi, hbs, fw, CadN2, fred, otk, spen, rdx, grh, ds, nej, CadN, lola, rin, dco, Cdc42, mwh, tsr, pk, ara, cno, hep, yrt, zip, aop, Akap200, fj, shg, caup, Mtl, nmo, sca, dsh, sqh, in, l(2)gl, Rala, hop, scrib, par-1, msk, msn, fwd, Rho1, flr, aPKC, spi, ed, ec, N, gish, ro, Wnt4, Ras85D, puc, S, Mks1, Rac1, Rok, Pburs, Dl, CG15283, Patj, Dhc64C, tow
GO:0022603	regulation of anatomical structure morphogenesis	0.000425	1.3169	stan, ft, Dscam1, bif, lz, Abi, eff, sv, BRWD3, mtsh, Drp1, Fmr1, Rab11, Efhc1.1, otk, tgo, kirre, Hr51, capt, Dlic, mmy, ds, Abl, CadN, ss, Cdc42, ssh, Abd-B, chn, NetB, pk, Lis-1, ovo, nau, zye, Nedd4, cno, btl, Pgam5-2, kn, G9a, Mbs, CG34401, Mad, Mlf, nudE, sav, mbt, zip, kuz, aop, Akap200, Src64B, eve, RasGAP1, slpr, wts, RhoGEF2, Rab35, Dfd, chic, Mtl, kat-60L1, dsh, Cad86C, PDZ-GEF, l(2)gl…
GO:0035218	leg disc development	0.000454	1.50355	d, e(y)3, Ser, bab1, Poxn, Bap170, Gug, B-H2, ru, mor, dac, osa, ss, RhoGAP92B, lbl, al, tsr, pk, ovo, dx, rn, Mad, Rab5, ftz-f1, Su(dx), fj, skd, sob, jing, TfAP-2, dsh, Drak, lgs, Sos, hop, C15, lbe, vg, RhoGAP71E, Rho1, RhoGAP54D, brm, tsh, Lim1, N, B-H1, Ras85D, Pak, hyx, RhoGAP19D, l(3)psg2, polybromo, Pax, RhoGAP68F, btd, Dl, Hs3st-B, H15, Dsp1, Dll, vn
GO:0060322	head development	0.000755	1.42413	stan, Dscam1, cib, cas, Fmr1, tgo, apt, MCPH1, Hr51, pb, Uba1, erm, ab, ey, dac, Tao, brat, dhd, bun, ssh, PsGEF, asp, enok, tsr, Antp, Lis-1, tll, robo3, kn, wor, tio, croc, usp, chinmo, ftz-f1, mbt, mud, Src64B, hb, ced-6, eve, shg, Dmtn, Dfd, chic, ftz, jing, D, CkIIbeta, gt, toy, tap, oc, tsh, Prosap, SMC1, bchs, en, Nipped-B, tacc, RhoGAPp190, ems, bsh, exd, btd, ebo, unpg, alpha-Cat, gcm, D…
GO:0007618	mating	0.000755	1.35711	SIFaR, btv, eag, Pkd2, lig, FoxP, Poxn, Fmr1, amn, Pp1-13C, Nlg2, 5-HT7, egh, Gr21a, Gr66a, y, mGluR, Gr68a, Gr59a, CG15208, ss, Gr10a, Gr98a, CG17575, Abd-B, Ir84a, Gr59b, Gr9a, prt, cac, Tab2, Tbh, Gr98b, retn, CG12316, Gr10b, hec, Pde1c, Gr93b, sra, 5-HT1A, tilB, dsf, Sems, ppk23, Gr59d, Acp36DE, Gr39a, Gr77a, Gr57a, mil, CG15200, Gr36b, Gr58a, lectin-46Ca, lush, aqrs, TfAP-2, CASK, Gr22a, Gr2…
GO:0007635	chemosensory behavior	0.000755	1.42627	Dop1R1, rad, GABA-B-R2, TkR99D, me31B, Fmr1, amn, Nmdar1, Atx2, Gr21a, Gr66a, Gr68a, Gr59a, Or42a, Gr10a, Gr98a, Gr59b, Gr9a, prt, Gr98b, acj6, Gr5a, Gr10b, Gr93b, Orco, NPFR, Or49a, Ir8a, sra, Ir64a, Gr59d, NaCP60E, Gr39a, Or1a, Gr77a, Gr64a, CG9664, Gr57a, Or83a, Gr36b, mnb, Gr58a, lush, Gr22a, Gr28b, scrib, Gr32a, Or22a, AGO1, Alk, Gr43a, spi, Gr36a, gish, Gr28a, Gr93a, Gr98c, Gr23a, Gr59c, Gr…
GO:0008544	epidermis development	0.000755	1.63892	ft, fw, f, sn, spen, dco, Cdc42, mwh, lbl, tsr, pk, ovo, cno, tio, Mbs, zip, fj, Mtl, lin, dsh, sqh, in, l(2)gl, trc, scrib, lbe, par-1, Cip4, Rho1, flr, vri, tsh, N, WASp, puc, Rac1, Rok, tow, wg
GO:0030855	epithelial cell differentiation	0.000826	1.23218	Muc4B, ft, rk, cact, mim, da, Abi, lig, CG1077, Hsp60C, geminin, hbs, fw, Khc, shd, me31B, Mrtf, Rab11, f, Ssrp, CG15721, apt, squ, cic, dup, Scm, sn, spen, dome, Uba1, cyr, kra, ab, egh, grh, RanBPM, Fs(2)Ket, CG12716, CG15571, nej, Abl, kis, Traf4, CycE, Tao, rin, Pxt, fs(1)Yb, bun, Tsc1, dco, Cp7Fa, slmb, Pxd, Cdc42, mwh, Abd-B, Galphai, tin, chif, tsr, pk, Prosalpha7, phm, Lis-1, AP-2alpha, R…
GO:0009792	embryo development ending in birth or egg hatching	0.00126	1.33403	Myo10A, sns, srp, Cp190, CycB, shd, CG34402, Rab11, kirre, mmy, grp, Abl, pnr, Traf4, arm, exu, gw, Cdc42, E(spl)mdelta-HLH, lolal, chn, phm, Deaf1, tup, cno, hep, kn, alphaTub67C, E(spl)m3-HLH, BthD, lwr, Mbs, Vav, chrb, Mad, yrt, Rab5, jumu, zip, aop, slpr, RhoGEF2, shg, Doc1, Pi3K92E, chic, Mtl, pum, scyl, KCNQ, sad, CG32206, dsh, PDZ-GEF, sqh, l(2)gl, E(spl)m7-HLH, Rala, sced, scrib, Src42A, …
GO:0007163	establishment or maintenance of cell polarity	0.00126	1.31732	stan, ft, Ran, d, mts, CG45105, prc, Abi, lig, hbs, fw, Khc, CadN2, Rab11, fred, tws, Klp10A, capt, sn, rdx, sff, egh, grh, ds, nej, CadN, lola, rin, dco, slmb, Cdc42, mwh, ctp, Galphai, asp, chb, mago, tsr, pk, osk, Lis-1, 14-3-3epsilon, ara, cno, Dp, heph, sktl, Grip, CG5964, yrt, Rab5, nudE, mud, zip, aop, Syx7, fj, shg, Rab6, caup, Mtl, btz, nmo, spoon, msps, jvl, sca, nod, dsh, fz3, CASK, l(…
GO:0035220	wing disc development	0.00162	1.23322	ft, d, mts, Sb, CG1943, Ser, Amun, cg, Poxn, fw, tld, CG5890, tay, sbb, salr, Nop60B, Mrtf, Wnk, dy, f, Bap170, cic, Gug, Hr51, capt, sn, spen, inv, dome, Sin3A, Su(Tpl), ab, Set2, mor, kis, lola, psq, CycE, H, osa, arm, dco, Cdc42, wmd, mwh, fray, eyg, dom, ctp, Chd1, CG14073, tsr, pk, CG13366, Mrp4, CG11399, 14-3-3epsilon, CG32301, tup, dx, ara, Nedd4, Rack1, Sox15, kn, G9a, heph, Mbs, CG4477, …
GO:0007167	enzyme linked receptor protein signaling pathway	0.00162	1.27243	Ddr, mts, CG10738, Cul1, Ror, CG34357, tld, Ptp61F, kek2, tay, Fmr1, tgo, Bap170, cic, Gug, GluRIIE, spen, gcl, for, mask, hiw, grh, CG15056, pnr, ey, GluRIID, bun, Tsc1, CG14891, rho-5, slmb, sima, Cdc42, ths, Neto, MAN1, kek4, Actbeta, sev, Lis-1, PVRAP, btl, hep, CG9593, Vav, gro, Pp2A-29B, CG4096, Mad, GluRIIA, boss, aop, Src64B, cmpy, Pdk1, rno, RasGAP1, slpr, Ptth, Pi3K92E, wdb, pum, GluRII…
GO:0046530	photoreceptor cell differentiation	0.00162	1.31942	stan, prom, mts, Rip11, lz, eff, sv, BRWD3, hbs, Khc, RhoGAP100F, CadN2, Rab11, tgo, capt, B-H2, ru, Atx2, mask, grh, nej, ey, dac, CadN, lola, rin, osa, bun, arm, ss, E(spl)mdelta-HLH, tsr, sev, Lis-1, CG13251, Optix, Syn2, Mbs, Cam, yrt, boss, sav, mbt, aop, Src64B, rno, RasGAP1, wts, gl, Rab6, ben, cnn, mop, sca, dsh, PDZ-GEF, Sos, Rala, lilli, Pph13, Moe, hop, scrib, Src42A, ebi, Alk, msk, ms…
GO:0000278	mitotic cell cycle	0.00178	1.19979	endos, Capr, CG43163, Ran, mts, Act5C, Ser, eff, wisp, CG10738, wapl, geminin, stg, CycB, TER94, Mtor, Ptp61F, Hrb87F, Drp1, Fmr1, Lam, Arf79F, CG8188, Non2, tws, Klp10A, dup, MCPH1, Act42A, pnut, polo, CG8173, pzg, alphaTub84B, Dlic, Sin3A, grp, gammaTub37C, rump, Fs(2)Ket, CG15056, ase, bel, nej, mor, PpD3, CycE, fzr2, CycB3, Cks30A, CG14891, vih, Rcc1, slmb, CycA, ssh, Syx5, ctp, del, Sap30, l…
GO:0051321	meiotic cell cycle	0.00209	1.28172	endos, Ran, bif, east, eff, wisp, wapl, stg, enc, mtsh, RpA-70, lid, Lam, SRPK, Arf79F, Rab11, Klp10A, mod(mdg4), polo, grp, gammaTub37C, CycE, dhd, RanGAP, fzr2, eIF4G2, Cks30A, Syx5, pelo, del, lok, asp, tsr, oaf, pav, dap, mia, gwl, Nup62, Syx13, lwr, CG7716, nos, sra, Rab5, nudE, mud, scra, Src64B, Bub1, RasGAP1, twe, CG12200, ord, CG18109, chic, Synd, cal1, CanB2, yem, JIL-1, tomb, Top2, eco…
GO:0051960	regulation of nervous system development	0.00274	1.23015	stan, Dscam1, bif, mts, da, eff, Cul1, sv, BRWD3, Kr, Fmr1, Arf79F, Rab11, Efhc1.1, tgo, tws, polo, Hr51, Dlic, mmy, erm, hiw, grh, ase, Abl, mor, kis, CadN, brat, osa, bun, ss, Rcc1, slmb, Cdc42, Hey, ssh, ctp, E(spl)mdelta-HLH, RhoGAP92B, cac, lbl, NetB, Cul5, stj, pk, Syn1, Antp, Lis-1, Nedd4, Octbeta1R, btl, simj, kn, G9a, caz, hdc, wor, Patr-1, E(spl)m3-HLH, Syn2, Mbs, barc, nos, CG34401, Ma…
GO:0044782	cilium organization	0.00283	1.39634	CG9492, Dhc36C, btv, rempA, Oseg2, unc, dila, Fmr1, Klp10A, unc-119, pnut, Efhc1.2, CG5142, CG17669, CG9313, CG15208, CG17387, dtr, Oseg4, CG7886, CG34425, CG15923, BBS8, atk, CG5964, CG15161, Zmynd10, tilB, nompB, CG6652, CCDC151, CG5458, CG13972, CG6971, CG17599, Nop17l, in, Tektin-A, CG10958, CG7352, CG31803, Klp59D, Mst84Dc, BBS4, CG13999, CG3085, Oseg5, CG14367, BBS1, CG10859, CG1571, asl, C…
GO:0048598	embryonic morphogenesis	0.00285	1.27644	trh, Myo10A, srp, stg, tld, Kr, shd, Ptp61F, Drp1, Rab11, cad, mmy, ase, kkv, kuk, Abl, pnr, Traf4, knk, arm, Cdc42, 5-HT2A, ths, Lac, tin, lbl, Prosalpha6, bin, tup, wntD, cno, hkb, hep, lwr, Mbs, Vav, chrb, Mad, yrt, run, Rab5, jumu, twi, zip, aop, eve, slpr, RhoGEF2, shg, Rab35, Pi3K92E, mam, chic, tnc, Mtl, pum, sob, scyl, sad, lin, dsh, PDZ-GEF, sqh, l(2)gl, bap, gol, Rala, dl, hop, C15, scr…
GO:0051674	localization of cell	0.00326	1.21902	Jafrac1, Dscam1, rk, mim, CG45105, prc, Pkd2, Abi, srp, shd, dila, Fmr1, Mrtf, CG44774, Rab11, Stam, tgo, apt, mod(mdg4), sn, dome, ru, Sin3A, ab, egh, oys, unc-5, nej, Abl, kis, ey, bun, CG4329, CG17387, slmb, sima, Cdc42, ths, Abd-B, del, tin, lbl, NetB, chb, tsr, phm, Lis-1, so, XNP, 14-3-3epsilon, wntD, hkb, Lrt, btl, hep, lwr, Vav, CG12395, nos, Mad, usp, PH4alphaNE2, Rab5, nudE, Zmynd10, ti…
GO:0048585	negative regulation of response to stimulus	0.00333	1.20632	stan, Ddr, d, mts, Ser, lz, eff, lig, Cul1, MESR4, Ror, TER94, Ret, Ptp61F, kek2, tay, Fmr1, Lam, Pp1-13C, otk, RYBP, Bap170, apt, Cad96Ca, Gug, pzg, rdx, gcl, NimA, Sin3A, hiw, ds, E(bx), nej, swm, insv, H, bun, Tsc1, dco, rho-5, slmb, Hey, ssh, MAN1, GlyP, CG15537, casp, Ulp1, chb, pk, Pp1alpha-96A, pav, Su(var)2-10, kek4, sev, Rbf, Smr, dx, uif, Nedd4, Su(z)12, CG8507, Lrt, spdo, lwr, Vav, PTP…
GO:0009719	response to endogenous stimulus	0.00333	1.25385	rk, SIFaR, mts, Cul1, BRWD3, tld, Nos, Ptp61F, Fmr1, tgo, TyrR, CG7362, Hr51, GluRIIE, pzg, mAChR-B, Nup358, for, hiw, ETHR, grh, Dop1R2, CG15056, Set2, E(bx), bel, PyK, pnr, GluRIID, Tsc1, CG14891, TyrRII, slmb, sima, Ir76b, Cdc42, ths, Neto, MAN1, FK506-bp1, Dh44, Rab10, CG15537, Lgr1, AstC-R1, Lis-1, tll, Nup98-96, Hydr2, btl, Chd64, G9a, lwr, gro, Pp2A-29B, Mad, GluRIIA, Sik2, trr, usp, Iswi,…
GO:0019932	second-messenger-mediated signaling	0.0036	1.38678	rk, Ac78C, rdgC, Dop1R1, TrpA1, Oct-TyrR, CG10738, CG43373, CG34357, hang, Nos, CG32305, amn, Octbeta3R, AdoR, 5-HT7, TyrR, CG3822, CG42260, GluRIIE, Dop1R2, GluRIID, TyrRII, CngA, Gycbeta100B, Galphai, Ac3, CanA-14F, cac, Lgr1, ACXA, CG32301, CG15556, Octbeta1R, Cam, CngB, GluRIIA, Ir8a, sra, ACXD, Ir64a, CG18208, Spn, Ca-alpha1D, GluRIIC, Gyc88E, Gyc32E, Pp2B-14D, Dop2R, ACXB, GluRIIB, CG5024, …
GO:0045995	regulation of embryonic development	0.0039	1.46056	Capr, swa, geminin, stg, enc, TER94, Khc, Fmr1, Rab11, Top1, grp, exu, CycA, bic, mago, zye, wntD, cno, stau, slpr, twe, RhoGEF2, Rab35, Tl, Mtl, ben, Pp2B-14D, PDZ-GEF, hop, par-1, msn, lark, Rho1, dgrn, neo, Syx1A, Dok, mael, WASp, raw, klar, nyo, Rac1, mira, bnk, ttk, how, mei-41, pyd
GO:0019098	reproductive behavior	0.00468	1.29493	SIFaR, btv, eag, lig, FoxP, Poxn, Fmr1, amn, Nlg2, 5-HT7, egh, Gr21a, Gr66a, y, mGluR, Gr68a, Gr59a, ss, Gr10a, Gr98a, CG17575, Abd-B, Ir84a, Gr59b, Gr9a, prt, cac, Tab2, Tbh, Gr98b, retn, CG12316, Rack1, Gr10b, hec, Tdc2, Pde1c, Ir52d, Gr93b, sra, 5-HT1A, tilB, dsf, Sems, ppk23, Gr59d, Acp36DE, Gr39a, Gr77a, Gr57a, mil, Gr36b, Gr58a, lectin-46Ca, lush, aqrs, TfAP-2, CASK, Gr22a, Gr28b, CG9997, a…
GO:1901700	response to oxygen-containing compound	0.00468	1.2135	Ac78C, iav, mts, Dop1R1, eag, Cul1, BRWD3, Poxn, hang, Nos, whd, Ptp61F, Fmr1, amn, tgo, Nmdar1, Sod3, apt, CG7362, Clic, pzg, mAChR-B, for, kra, Gr21a, Dop1R2, Set2, E(bx), bel, Gr66a, PyK, Gr68a, Gr59a, Tao, Tsc1, dco, slmb, CG9314, sima, Gr10a, Ir76b, Pxd, Gr98a, Rab10, Gr59b, Gr9a, Toll-9, ry, Sirup, Tbh, Gr98b, Nup98-96, Vrp1, Gr5a, Gr10b, G9a, Desi, Tdc2, Gr93b, ort, Orco, Cam, Pp2A-29B, Si…
GO:0021700	developmental maturation	0.00482	1.26536	rk, swa, eff, bab1, wisp, Cul1, enc, TER94, tld, Khc, Fmr1, Arf79F, Rab11, Stam, Nlg2, cic, Hr51, capt, gcl, Uba1, ru, spz, egh, gammaTub37C, rump, kkv, y, kis, psq, osa, exu, slmb, ctp, Tm1, cac, bic, chb, mago, muskelin, osk, Fili, milt, Lis-1, 14-3-3epsilon, Hydr2, heph, hdc, sktl, nos, GluRIIA, usp, ftz-f1, e, stau, ced-6, Ca-alpha1D, CkIIalpha, shg, vtd, Pi3K92E, SmD3, chic, Pc, Rab6, btz, k…
GO:0070887	cellular response to chemical stimulus	0.00493	1.18312	Jafrac1, rk, SIFaR, mts, Hsp68, Dop1R1, Upf1, Sytbeta, Hsp70Bb, Cul1, MESR4, TER94, tld, cd, Ptp61F, Fmr1, Mrtf, tgo, TyrR, Sod3, CG7362, Clic, Hr51, GluRIIE, pzg, mAChR-B, rdx, dome, CG4009, Nup358, for, hiw, ETHR, grh, Dop1R2, CG15056, Set2, E(bx), PyK, pnr, Pxt, GluRIID, Tsc1, tw, CG14891, TyrRII, ss, slmb, CG9314, sima, Ir76b, Pxd, Cdc42, ths, Syt12, Neto, MAN1, FK506-bp1, Dh44, Rab10, Hph, e…
GO:0006949	syncytium formation	0.00531	1.56654	sns, lmd, hbs, kirre, PyK, lbl, Vrp1, nau, Vav, sing, zip, eve, Akt1, lbe, Pak3, Crk, rols, Rho1, Arf51F, mbc, Gapdh1, Tpi, WASp, Hem, CG9961, SCAR, Pax, Pglym78, Rac1, Rok, Thor, dock, mspo
GO:0140253	cell-cell fusion	0.00531	1.56654	sns, lmd, hbs, kirre, PyK, lbl, Vrp1, nau, Vav, sing, zip, eve, Akt1, lbe, Pak3, Crk, rols, Rho1, Arf51F, mbc, Gapdh1, Tpi, WASp, Hem, CG9961, SCAR, Pax, Pglym78, Rac1, Rok, Thor, dock, mspo
GO:0040007	growth	0.00564	1.18581	stan, ft, pip, Dscam1, Capr, d, bif, rdo, eag, Abi, lig, Caf1-180, Nos, RASSF8, shd, RhoGAP100F, CadN2, sbb, Fmr1, amn, Rab11, Efhc1.1, Nlg2, otk, cic, dup, pnut, Scm, Hr51, Uba1, sNPF-R, hiw, Abl, kis, ey, CadN, Wnt2, Tao, rin, brat, bun, Tsc1, arm, dco, sima, Cdc42, RhoGAP92B, Rab10, Hph, CG9328, cac, al, Cul5, stj, pk, Syn1, Su(var)2-10, 14-3-3epsilon, RnrL, ara, cno, Octbeta1R, btl, Toll-6, s…
GO:0009994	oocyte differentiation	0.00574	1.31298	swa, wisp, MESR4, enc, TER94, tld, Khc, Fmr1, Rab11, cic, polo, capt, gcl, Atx2, spz, egh, gammaTub37C, rump, psq, exu, slmb, del, Tm1, asp, bic, chb, mago, muskelin, osk, milt, dap, Lis-1, 14-3-3epsilon, heph, sktl, nos, nudE, stau, CkIIalpha, shg, SmD3, chic, Rab6, btz, CkIIbeta, lic, msps, jvl, l(2)gl, Moe, scrib, par-1, AGO1, piwi, cpa, aPKC, lost, N, Syx1A, Gprk2, armi, Mer, glo, mael, Ras85…
GO:0010171	body morphogenesis	0.00587	1.8039	Twdlalpha, TwdlR, Dfd, TwdlP, TwdlQ, Tb, p120ctn, TwdlX, TwdlM, TwdlG, TwdlJ, TwdlS, TwdlK, TwdlZ, alpha-Cat, TwdlY, TwdlL, TwdlN, TwdlW
GO:0098660	inorganic ion transmembrane transport	0.00587	1.21305	iav, Shawl, TrpA1, eag, CG42265, CG12061, Pkd2, nompC, CG4587, CG1688, ppk17, Grd, CG3638, Mid1, Rgk1, ppk, Wnk, CG17167, CG9444, CG42594, CG3822, Clic, CG5421, CG42817, ppk30, Elk, CG31100, Nach, Trpgamma, ppk20, Tret1-2, ppk8, Rgk2, pyx, Best4, Dic4, ppk22, Ir76b, CG12344, CG43155, Lcch3, CG6125, cac, Vha68-3, stj, ppk26, CG1090, CG33282, ppk10, Nedd4, Task6, yin, Dic3, Rgk3, CG14540, Ucp4C, CG…
GO:0051258	protein polymerization	0.00587	1.42103	Jupiter, Khc, Drp1, Lam, Ssrp, polo, Atx2, gammaTub37C, dco, Cdc42, ssh, mwh, RhoGAP92B, PsGEF, asp, chb, tsr, Nup98-96, Vrp1, Rack1, CG7716, chinmo, nudE, CG18109, chic, Mtl, spoon, msps, nod, cpb, wash, Cip4, Arpc1, cpa, flr, CG3085, ens, gish, WASp, Arpc2, Opa1, SCAR, gek, msd1, Grip84, nwk, CG32232, Grip128, DAAM, spir, hts
GO:0010648	negative regulation of cell communication	0.00595	1.20382	stan, Ddr, d, mts, Ser, lz, eff, lig, GABA-B-R2, Cul1, MESR4, Ror, Grd, TER94, TkR99D, Ret, Ptp61F, kek2, tay, Fmr1, Pp1-13C, Nlg2, otk, Bap170, apt, Cad96Ca, Gug, pzg, rdx, gcl, NimA, Sin3A, hiw, ds, E(bx), nej, swm, insv, H, bun, Tsc1, dco, rho-5, slmb, Hey, ssh, MAN1, CG12344, CG15537, casp, Ulp1, chb, pk, Pp1alpha-96A, pav, Su(var)2-10, kek4, sev, Rbf, Smr, dx, uif, Nedd4, CG8507, spdo, lwr, …
GO:0035214	eye-antennal disc development	0.00634	1.49215	rdo, Ser, lz, bab1, Poxn, salr, f, B-H2, sn, danr, ey, dac, ss, eyg, al, so, chinmo, zip, dan, toy, trc, hop, C15, oc, Asx, tsh, Mcm10, N, Stat92E, B-H1, Ras85D, pygo, hyd, Rca1, opa, Dl, babo, Dll, Axn
GO:0048863	stem cell differentiation	0.00662	1.39824	da, cas, Kr, lid, Arf79F, spen, inv, grh, ase, pnr, CycE, brat, osa, arm, Abd-B, tin, enok, Antp, tll, hkb, Pdcd4, run, sav, stau, kuz, hb, eve, ham, SMC2, numb, D, tum, C1GalTA, scrib, spi, N, Stat92E, pdm2, en, Tctp, Ras85D, dpn, S, Cenp-C, ems, mira, nito, Dl, Nedd8, htl, H15, vn, sc, wg
GO:0023057	negative regulation of signaling	0.00662	1.20051	stan, Ddr, d, mts, Ser, lz, eff, lig, GABA-B-R2, Cul1, MESR4, Ror, Grd, TER94, TkR99D, Ret, Ptp61F, kek2, tay, Fmr1, Pp1-13C, Nlg2, otk, Bap170, apt, Cad96Ca, Gug, pzg, rdx, gcl, NimA, Sin3A, hiw, ds, E(bx), nej, swm, insv, H, bun, Tsc1, dco, rho-5, slmb, Hey, ssh, MAN1, CG12344, CG15537, casp, Ulp1, chb, pk, Pp1alpha-96A, pav, Su(var)2-10, kek4, sev, Rbf, Smr, dx, uif, Nedd4, CG8507, spdo, lwr, …
GO:0048569	post-embryonic animal organ development	0.0068	1.17584	ft, d, e(y)3, Ser, prc, lz, nsl1, sns, bab1, srp, stg, cg, Poxn, fw, tld, tay, lid, sbb, salr, Mrtf, dy, f, otk, Bap170, kirre, cic, Gug, Hr51, B-H2, sn, spen, inv, dome, spz, Sin3A, ab, mor, kis, ey, Traf4, dac, lola, psq, CycE, H, osa, akirin, arm, dco, Cks30A, ss, Cdc42, lms, Poxm, wmd, mwh, ths, Syx5, ctp, lolal, RhoGAP92B, chn, Chd1, lbl, Ulp1, al, wge, tsr, pk, CG13366, dap, so, Nup98-96, o…
GO:0048736	appendage development	0.00722	1.20588	ft, d, e(y)3, trh, Ser, lz, cg, Poxn, fw, tld, tay, sbb, salr, Mrtf, dy, f, tgo, Bap170, cic, Gug, Hr51, sn, spen, inv, ab, danr, mor, kis, dac, lola, psq, CycE, H, osa, arm, dco, ss, Cdc42, wmd, mwh, eyg, ctp, RhoGAP92B, Chd1, lbl, al, tsr, pk, ovo, dx, ara, Nedd4, rn, kn, heph, Mbs, Mad, Rab5, jumu, ftz-f1, bi, Su(dx), zip, fj, RasGAP1, RhoGEF2, shg, disco-r, Wnt6, mam, tnc, skd, caup, Mtl, sob…
GO:0097581	lamellipodium organization	0.00746	1.86432	Abi, Abl, Cdc42, ssh, Tm1, tsr, hep, Mtl, cpb, cpa, aPKC, SH3PX1, SCAR, Rac1, ena, psidin
GO:0051098	regulation of binding	0.00918	1.77469	wapl, CycB, BRWD3, Mi-2, Ssrp, Atx2, gpp, CycB3, CycA, Rbf, fj, Hsf, dgrn, Nipped-B, tim, Su(fu), ttk, Dsp1
GO:0048511	rhythmic process	0.0105	1.28958	mts, TrpA1, nocte, na, Ir25a, tyf, Grd, Mid1, SRm160, DAT, Ets96B, lid, Fmr1, 5-HT1B, Pp1-13C, tws, Hr51, dome, Atx2, unc80, Dop1R2, Rh7, nej, dco, rho-5, gw, slmb, Dh44, Ac3, CG12344, BTBD9, Pp1alpha-96A, cue, E23, CG2650, so, Tdc2, ctrip, Mbs, Pp2A-29B, Fer2, Iswi, 5-HT1A, e, rtv, tilB, mld, CkIIalpha, gl, Rh5, numb, inc, unc79, CkIIbeta, mnb, TfAP-2, Akt1, hop, lark, Rho1, vri, Acer, Nipped-B,…
GO:0030705	cytoskeleton-dependent intracellular transport	0.0105	1.43552	Lsd-2, Dhc62B, btv, rempA, Oseg2, Khc, dila, Fmr1, CG5142, Dlic, Kif3C, Oseg4, pk, pav, milt, Lis-1, Dlc90F, CG15161, nudE, nompB, Girdin, CG6652, Atg1, sqh, stai, gammaCOP, g, Aplip1, Rab1, CG4525, klar, CG3259, Pink1, CG7744, CG3769, CG42366, Marf, futsch, cos, Dhc64C, Klp68D, Lrrk
GO:0051726	regulation of cell cycle	0.0108	1.20161	endos, Capr, CG43163, Ran, east, CycT, CG10738, wapl, geminin, stg, CycB, TER94, Mtor, dila, Fmr1, Lam, Mi-2, Stam, tws, dup, pzg, alphaTub84B, Sin3A, gpp, grp, ase, nej, mor, CycE, Tsc1, CycB3, Cks30A, vih, Rcc1, slmb, CycA, Syx5, Rab3-GEF, Sap30, lok, Claspin, CG7236, enok, chb, Prosalpha7, PEK, dap, Lis-1, CG15923, tll, gwl, Rbf, 14-3-3epsilon, Smr, Dp, otu, gnu, Mad, Mnt, B52, alphaTub85E, Cd…
GO:0032879	regulation of localization	0.0108	1.16181	stan, Lsd-2, ft, Dscam1, Ran, Shawl, east, eag, swa, mim, CG3078, nsl1, Rab26, GABA-B-R2, Fife, Sytbeta, wapl, enc, TER94, Khc, Rgk1, Mtor, Ptp61F, Lam, Arf79F, Mi-2, CG44774, Rab11, Wnk, Stam, AdoR, Hr51, rdx, Nup358, ru, mmy, Sin3A, Elk, CG6405, Erk7, unc-5, Abl, kis, CadN, Rgk2, swm, Tao, brat, dco, exu, rho-5, Rcc1, gw, Teh1, slmb, sima, bmm, Syt12, RhoGAP92B, Galphai, Rab10, emb, Ranbp21, CG…
GO:0018193	peptidyl-amino acid modification	0.0134	1.16792	Ddr, e(y)3, CG9899, Hmt4-20, nsl1, CG5071, CG17075, vig2, Ror, Ret, CG3964, Ptp61F, lid, Spt20, SRPK, CG32201, upSET, otk, CG5790, Rcd5, Cad96Ca, Gug, Ncoa6, CG5142, CG30350, gpp, Set2, nej, Abl, CG15864, dco, PH4alphaSG2, Jarid2, PH4alphaMP, Rcd1, CG8677, msl-1, dom, FK506-bp1, Hph, GC, CG11828, Moca-cyp, Ulp1, enok, Pcl, CG10931, sev, velo, gwl, Cyp1, CG12316, Su(z)12, btl, PH4alphaNE1, hep, E(…
GO:0061061	muscle structure development	0.0139	1.23178	Abi, nsl1, sns, lmd, hbs, Khc, Tsp, Kr, Zasp67, lid, kirre, Scgdelta, Gug, spz, Sin3A, mask, ab, PyK, Wnt2, lola, akirin, tw, lms, Poxm, ths, coro, E(spl)mdelta-HLH, Abd-B, chn, tin, lbl, CG13366, Antp, pav, retn, Vrp1, tup, nau, ara, Nedd4, kn, kon, Vav, Grip, Pkg21D, twi, sing, zip, kuz, aop, eve, Tl, SmD3, skd, caup, CanB2, numb, tum, Akt1, C1GalTA, Cf2, bap, lbe, Pak3, Crk, Alk, rols, vg, msk…
GO:0060562	epithelial tube morphogenesis	0.0141	1.15965	ft, d, e(y)3, trh, Ser, bab1, stg, cg, Poxn, fw, tld, Kr, tay, sbb, Lam, salr, Mrtf, dy, f, otk, Bap170, cic, Gug, Hr51, B-H2, sn, spen, inv, dome, cad, mmy, ab, ase, kkv, mor, kis, ey, Traf4, dac, knk, lola, psq, CycE, H, osa, arm, dco, Cks30A, ss, Cdc42, wmd, mwh, ctp, RhoGAP92B, Hph, Chd1, lbl, al, wge, tsr, pk, CG13366, dap, so, ovo, dx, ara, Nedd4, rn, btl, hep, kn, heph, hdc, Mbs, Mad, Rab5…
GO:0009886	post-embryonic animal morphogenesis	0.0142	1.16059	ft, d, e(y)3, cib, Ser, bab1, stg, BRWD3, cg, Poxn, TER94, fw, tld, tay, sbb, salr, Mrtf, dy, f, otk, Bap170, cic, Gug, Hr51, B-H2, sn, spen, inv, dome, Uba1, ab, bel, mor, kis, ey, Traf4, dac, lola, psq, CycE, H, osa, Tsc1, arm, dco, Cks30A, ss, Cdc42, wmd, mwh, ctp, RhoGAP92B, Chd1, lbl, al, wge, tsr, pk, CG13366, dap, so, ovo, Ubi-p63E, dx, ara, Nedd4, rn, hep, kn, heph, hdc, BthD, Mbs, Cam, M…
GO:0042063	gliogenesis	0.0143	1.38484	eag, Ser, cas, amn, tgo, dup, spen, unc-5, nej, ey, Mdr65, slmb, ths, Galphai, NetB, retn, so, XNP, cno, hkb, btl, kuz, wts, numb, jing, ago, kibra, Rho1, N, yki, gish, Mer, CG13287, CG6398, Cont, gcm2, spin, Rac1, Dl, gcm, hpo, htl, CG45049, poe, how, rau, stumps
GO:0098657	import into cell	0.0143	1.2202	Dscam1, Nlg4, mim, CG42339, nsl1, Gs1, yl, Mid1, DAT, Drp1, Arf79F, CG34402, Rab11, Nlg2, CG3822, NimA, Corin, Tao, brat, dco, Cdc42, prt, stj, Lis-1, AP-2alpha, Vrp1, dx, Nedd4, hep, CD98hc, aux, NimC1, Rab5, eater, Su(dx), aop, Syx7, ced-6, SerT, Nak, Rab35, Synd, CG8176, Mtl, numb, Atg1, mnb, CG32206, CASK, Moe, scrib, Src42A, Crk, CG33310, faf, ktub, Cbl, CG11703, Zip71B, Rho1, CG18659, l(3)0…
GO:0007028	cytoplasm organization	0.0143	1.42413	swa, enc, TER94, Khc, Rab11, gcl, rump, psq, exu, slmb, Tm1, bic, mago, osk, Lis-1, Rab5, stau, SmD3, chic, Rab6, btz, Moe, scrib, par-1, lost, Syx1A, armi, Mer, glo, mael, klar, gus, mira, Hsp83, egl, Rab7, Ge-1, spir, jagn, sqd
GO:0051130	positive regulation of cellular component organization	0.0155	1.19917	stan, Jupiter, Rpt1, Abi, Cp190, Mtor, CG11486, Drp1, Lam, Arf79F, Ssrp, Hr51, kra, spz, mmy, Abl, Tao, Rpt3, dco, vih, Cdc42, RhoGAP92B, PsGEF, cac, chb, pk, Pcl, Lis-1, AP-2alpha, Nup98-96, Vrp1, nau, Nedd4, Rack1, simj, Pgam5-2, hep, G9a, caz, z, kon, Vav, wde, Mad, scny, trr, Bap60, chinmo, nudE, eater, stau, Syx7, loh, CG15456, Elba3, Su(var)205, Rab35, Pi3K92E, Su(var)3-7, chic, Synd, cal1,…
GO:0097696	STAT cascade	0.0157	1.65383	lig, BRWD3, Ptp61F, apt, pzg, dome, RanBPM, E(bx), CycE, Su(var)2-10, ken, CycD, hop, scrib, Cnot4, Stat92E, et, upd2, Diedel, Imp
GO:0018126	protein hydroxylation	0.0157	1.63128	CG32201, CG15864, PH4alphaSG2, PH4alphaMP, Hph, CG11828, PH4alphaNE1, PH4alphaNE2, CG34345, PH4alphaNE3, CG32199, Pdi, PH4alphaSG1, CG18233, PH4alphaEFB, CG31371, CG34041, CG31013, CG18234, CG9698, CG18231
GO:0097435	supramolecular fiber organization	0.0166	1.22172	Sb, swa, cib, Jupiter, Abi, Khc, Ret, Zasp67, Lam, f, Ssrp, Klp10A, polo, Scgdelta, capt, sn, Atx2, mask, gammaTub37C, Abl, dco, tw, Cdc42, ssh, mwh, ctp, RhoGAP92B, PsGEF, Tm1, asp, chb, CG6873, tsr, CG13366, Nup98-96, Vrp1, zye, Nedd4, Rack1, hep, kon, CG7716, chinmo, nudE, zip, Src64B, Spn, RhoGEF2, Girdin, CG18109, chic, Mtl, CanB2, kat-60L1, sick, Kat60, spoon, msps, jvl, nod, dsh, cpb, wash…
GO:0051169	nuclear transport	0.0193	1.29121	CG8219, Ran, Pen, Mapmodulin, Mtor, Kap-alpha3, Nup50, Hel25E, Nup153, rdx, Nup358, CG14712, Fs(2)Ket, CG12782, Abl, swm, RanGAP, Rcc1, Hph, emb, Ranbp21, Tab2, Nup98-96, Nup62, CG13137, lwr, Grip, CG6540, nxf4, chinmo, alphaKap4, SF2, wts, Sem1, CG9915, smt3, Ntf-2, Nup93-1, Nup205, Moe, Rae1, msk, e(y)2b, CG10576, sbr, tim, Kap-alpha1, Su(fu), Nup160, Nup154, Karybeta3, exd, CG14749, Ranbp9, Ma…
GO:0042335	cuticle development	0.0202	1.20072	Ser, bab1, Lam, Cpr76Bc, f, fred, sn, ru, mmy, grh, kkv, y, knk, osa, arm, yellow-g, CG2837, CG13670, Cht5, Cpr65Ec, Cpr76Bd, TwdlV, Fili, ovo, Twdlalpha, Rack1, Cpr50Ca, Cht12, e, rtv, zip, Cpr72Ea, TwdlR, TwdlP, Cpr62Ba, yellow-e3, CG34461, lic, Cpr31A, Akt1, l(2)gl, yellow-g2, Cpr49Aa, lgs, Cpr50Cb, TwdlQ, Cpr30F, Cpr35B, gny, Ccp84Ad, gammaCOP, yellow-e2, Idgf4, Lcp65Ae, l(3)mbn, Lcp1, Tb, Ch…
GO:0007552	metamorphosis	0.025	1.14478	ft, d, e(y)3, east, Ser, bab1, stg, BRWD3, cg, Poxn, TER94, fw, tld, tay, sbb, salr, Mrtf, dy, f, otk, Bap170, cic, Gug, Hr51, B-H2, sn, spen, inv, dome, Uba1, ab, bel, mor, kis, ey, Traf4, dac, lola, psq, CycE, H, osa, Tsc1, arm, dco, Cks30A, ss, Cdc42, wmd, mwh, ctp, RhoGAP92B, tin, Chd1, lbl, al, wge, tsr, pk, CG13366, dap, so, ovo, Ubi-p63E, dx, ara, Nedd4, rn, hep, kn, heph, hdc, Mbs, Cam, M…
GO:0048285	organelle fission	0.0257	1.16994	endos, bif, east, eff, wisp, wapl, CycB, Mtor, mtsh, Drp1, Lam, SRPK, Arf79F, CG8188, Rab11, Non2, tws, Klp10A, dup, mod(mdg4), polo, alphaTub84B, CG33474, grp, gammaTub37C, ase, bel, nej, CycE, dhd, RanGAP, fzr2, eIF4G2, CycB3, Cks30A, vih, slmb, CycA, Syx5, pelo, chb, oaf, pav, borr, mia, Rpn10, glu, gwl, Rbf, 14-3-3epsilon, Pgam5-2, Syx13, alphaTub67C, Slbp, lwr, CG7716, nos, sra, Rab5, nudE, …
GO:0051093	negative regulation of developmental process	0.0271	1.21614	ft, Capr, bif, mts, Ser, lig, bab1, srp, RASSF8, lid, Fmr1, Rab11, tws, polo, erm, hiw, Abl, mor, CadN, Tao, rin, brat, osa, bun, Tsc1, slmb, Abd-B, chn, Ulp1, enok, stj, Octbeta1R, btl, hdc, Patr-1, lwr, nos, Mad, usp, Bap60, sav, aop, Syx7, Src64B, Spn, eve, RasGAP1, wts, numb, ago, gt, Sdr, Akt1, C1GalTA, l(2)gl, kibra, scrib, tap, Src42A, Rae1, Cip4, cdi, lark, Csk, PGRP-SB2, alph, brm, tsh, …
GO:0022610	biological adhesion	0.0283	1.21553	stan, Jafrac1, ft, Dscam1, rk, CG44153, Nlg4, prc, Cad96Cb, Abi, Dscam3, sns, hbs, fw, Tsp, Ret, CadN2, Ccn, Nlg2, otk, kirre, Cad96Ca, beat-VII, beat-Ic, Cad89D, beat-Vb, egh, RanBPM, ds, CadN, arm, beat-IIa, Lac, Vinc, CG32087, muskelin, zye, beat-Va, CG43333, CG7166, beat-IIb, beat-Ib, Grip, Fit1, Dscam4, eater, mbt, aop, Src64B, beat-Ia, shg, Eig71Ee, disco-r, Tl, Girdin, wrapper, beat-VI, be…
GO:0031344	regulation of cell projection organization	0.0306	1.26367	stan, Dscam1, bif, Abi, Fmr1, Efhc1.1, Hr51, kra, Dlic, mmy, Abl, CadN, ss, Cdc42, ssh, PsGEF, Tm1, NetB, tsr, pk, Lis-1, Nedd4, btl, hep, kn, G9a, kon, CG34401, nudE, sav, kuz, eve, CG15456, wts, RhoGEF2, ham, Rab35, Pi3K92E, chic, kat-60L1, dsh, cpb, Akt1, C1GalTA, trc, Pak3, tap, Arpc1, Klp59D, Rho1, cpa, aPKC, Prosap, N, Trim9, Galphaf, Rab1, Pak, SCAR, RhoGAPp190, lva, Rac1, Rok, nudC, comm,…
GO:0006468	protein phosphorylation	0.0317	1.13992	Ddr, mts, Abi, CycT, CG10738, Pask, CycB, Ror, CG34357, Hsp67Bc, Ret, CG11486, Ptp61F, SRPK, Wnk, otk, CG5790, Ssrp, Cad96Ca, polo, CG8173, rdx, sff, for, sNPF-R, grp, Erk7, Abl, Traf4, CycE, Tao, dco, CycB3, Cks30A, niki, Cdc42, CycA, ssh, fray, Rab3-GEF, CG8485, lok, CG7236, chif, PEK, dap, borr, Actbeta, sev, gwl, XNP, CG10177, cno, Rack1, btl, hep, CG9593, sws, aux, CkIIbeta2, Vav, PTP-ER, Ca…
GO:0048232	male gamete generation	0.0346	1.1721	Act5C, Pen, Pkd2, Dic61B, eff, sns, Hsp60C, Mtor, unc, mtsh, dila, Fmr1, Lam, Arf79F, Mi-2, Rab11, Mst36Fb, mod(mdg4), polo, oys, E(bx), bel, fzr2, ste24b, eIF4G2, exu, Cdc42, dmrt11E, Syx5, pelo, xmas-1, ms(3)76Cc, ctp, comr, cue, milt, mia, Lis-1, ACXA, so, Vrp1, Hydr2, Dlc90F, Syx13, heph, RacGAP84C, ms(2)34Fe, porin, sktl, aux, nos, Tpl94D, nudE, Iswi, Prp8, soti, Mst98Ca, scra, Pdk1, twe, Pr…
GO:0070848	response to growth factor	0.0346	1.30685	tld, Ptp61F, GluRIIE, for, hiw, grh, CG15056, pnr, GluRIID, CG14891, Cdc42, ths, Neto, MAN1, Lis-1, btl, Toll-6, lwr, gro, Mad, GluRIIA, aop, Src64B, cmpy, RasGAP1, GluRIIC, Ote, Vps26, smt3, l(2)gl, Sos, piwi, GluRIIB, Toll-7, scw, Ras85D, Acsl, Dsor1, mav, Cul2, CG10459, cnk, kek6, fuss, htl, tsg, csw, cv-2, babo, sgl, rau, stumps
GO:0008283	cell proliferation	0.0361	1.15495	ft, mts, Ser, nsl1, cas, CG10738, stg, CycB, enc, Kr, Nos, mtd, Ptp61F, Fmr1, Lam, tws, Cad96Ca, Top1, polo, dome, Uba1, Nup358, cad, Sin3A, erm, grh, ase, ds, Abl, mor, ey, CycE, brat, osa, bun, Tsc1, eIF4G2, CycB3, Vsx1, slmb, Cdc42, CycA, Syx5, dom, Pez, E(spl)mdelta-HLH, Galphai, snama, lbl, enok, Cul5, Lis-1, tll, Rbf, Nedd4, cno, Sox15, Axud1, wor, E(spl)m3-HLH, lwr, Pdcd4, pxb, Mlf, Bap60,…
GO:0070925	organelle assembly	0.0419	1.14593	CG9492, Dhc36C, mts, btv, rempA, wisp, Oseg2, stg, Mtor, unc, me31B, mtsh, CG11486, Zasp67, dila, Fmr1, Lam, SRPK, Non2, Rcd5, tws, Klp10A, CG10185, unc-119, pnut, Efhc1.2, polo, Scgdelta, CG5142, Atx2, mask, CG17669, grp, CG18190, gammaTub37C, CG9313, dhd, tw, Cks30A, CG15208, CG17387, slmb, Rcd1, CG15306, dtr, emb, Oseg4, Chd1, chb, CG34425, CG13366, pav, milt, Lis-1, CG15923, Nedd4, Nlp, alpha…
GO:0051174	regulation of phosphorus metabolic process	0.0419	1.16156	endos, Ddr, mts, Abi, CycT, CycB, Ror, Nos, Ret, Ptp61F, Ssrp, tws, Cad96Ca, CG32812, rdx, sNPF-R, Traf4, CycE, Tao, Tsc1, dco, CycB3, Cks30A, Cdc42, CycA, ssh, fray, Rab3-GEF, chif, PEK, dap, Actbeta, sev, gwl, XNP, cno, Rack1, btl, hep, CG9593, sws, CkIIbeta2, Vav, PTP-ER, Pp2A-29B, CG31391, gnu, sra, chinmo, MAPk-Ak2, mbt, Src64B, Pdk1, slpr, slim, GckIII, Atg17, Pi3K92E, wdb, CanB2, CG41106, …
GO:0090130	tissue migration	0.0423	1.21799	rk, mim, Abi, shd, Mrtf, Rab11, Stam, apt, dome, ru, Sin3A, ab, egh, kis, bun, slmb, tsr, phm, Lis-1, btl, hep, Vav, usp, Rab5, nudE, zip, kuz, aop, RN-tre, wts, shg, Girdin, jing, spoon, dsh, cpb, Akt1, CASK, sqh, kibra, Sos, Rala, hop, stai, par-1, Crk, rols, Cbl, byn, Rho1, flr, Hrs, spi, mbc, N, Stat92E, yki, Evi5, Ras85D, puc, Dsor1, Burs, cindr, Rac1, Catsup, CalpB, cnk, Dl, ena, hpo, kni, …
GO:0006997	nucleus organization	0.0431	1.32804	wisp, Lam, Nup153, polo, LBR, kuk, dhd, sle, pelo, MAN1, ctp, Chd1, Nlp, alphaTub67C, CG6540, Bsg25D, sra, Tpl94D, jumu, Iswi, twe, Prosalpha6T, yem, Ote, CG42383, msps, Nup93-1, wash, Nap1, koi, Nup205, msk, spag4, Mst77F, CG42355, Topors, klar, tacc, snky, hyd, HP1e, Gp210, Hus1-like
GO:0031399	regulation of protein modification process	0.0435	1.14864	endos, Ddr, mts, CG9899, Abi, CycT, CycB, Ror, Hsp67Bc, Ret, Ptp61F, upSET, Ssrp, tws, Cad96Ca, Gug, rdx, sNPF-R, mmy, Traf4, CycE, Tao, fzr2, dco, CycB3, Cks30A, Jarid2, Cdc42, CycA, ssh, fray, Rab3-GEF, chif, Pcl, PEK, dap, Actbeta, sev, gwl, XNP, cno, Rack1, btl, hep, CG9593, G9a, sws, CkIIbeta2, ctrip, Vav, PTP-ER, Pp2A-29B, gnu, trr, sra, chinmo, MAPk-Ak2, mbt, Src64B, Pdk1, slpr, Su(var)205…
GO:0098727	maintenance of cell number	0.0458	1.29466	Ser, da, nsl1, eff, lid, Rab11, erm, Su(Tpl), bel, CycE, fs(1)Yb, H, arm, dom, pelo, enok, chb, His2Av, Lis-1, Nup98-96, nos, Mad, scny, shg, Pi3K92E, mam, chic, Hrb98DE, Ote, dsh, PDZ-GEF, lilli, hop, fax, AGO1, piwi, N, Stat92E, E(spl)mgamma-HLH, CSN3, mael, fzy, bgcn, Dl, zpg, RPA3, Nedd8, how, Axn, CSN6

## Sheet: ORA Hot v Ctrl DEG
GO ID	GO category	FDR	Enrichment Ratio	Genes
GO:0051606	detection of stimulus	0	1.54664	Dscam1, nompC, Ac78C, TkR99D, Rh7, Ir25a, TrpA1, rdgC, Pkd2, stj, Ir84a, ninaB, Ir7d, Or59b, Gr21a, FKBP59, Trpgamma, Ir40a, Gr98b, Ir10a, Or59c, Or22a, Ir20a, Ir51b, Gr59b, Ir94c, Or74a, Ir68a, Or10a, Ir7f, Snmp1, Fmr1, Or1a, Gr68a, Ir67c, Gr93b, nan, Gr61a, Or49a, Ir64a, Or46a, Gr9a, Gr33a, Or42a, acj6, Ir56d, cac, Gr5a, Ir60b, Or83a, Ir94a, Gr10b, Gr64f, Gr59a, Stim, Gr59c, Gr58a, Gr57a, Or65a…
GO:0007600	sensory perception	2.76e-13	1.39923	Dhc36C, CG9492, Dhc93AB, Dscam1, btv, salr, nompC, eag, Ac78C, TkR99D, Nmdar2, Rh7, nompA, Ir25a, TrpA1, rempA, Myo10A, DCX-EMAP, rdgC, dpr17, dpr2, Oct-TyrR, stj, ebi, Ir84a, dpr3, CG9313, CG4329, bw, SKIP, dpr10, Or59b, Gr21a, FKBP59, Trpgamma, iav, Ir40a, unc, Gr98b, Or59c, Or22a, dpr20, na, Gr59b, Or74a, dpr12, dpr14, dpr15, f, Or10a, dpr11, Snmp1, Fmr1, dpr5, dpr4, Nmdar1, Or1a, Gr68a, Gr93b…
GO:0045165	cell fate commitment	1.25e-12	1.44374	stan, da, arm, sv, CycE, enc, grh, gcl, Ser, osa, lola, brat, trh, simj, ham, polo, H, nej, H15, dac, tws, kn, Antp, Klp10A, CycA, lz, cdi, nub, mid, sav, pnr, caup, mts, Abd-B, Dab, kuz, spen, Sos, hkb, cas, bin, tup, chn, Src64B, ase, ey, wor, hb, rn, Fmr1, mud, pav, tll, dl, Wnt4, twi, stau, rin, lbe, cnn, scw, CG34402, msps, ara, svp, Wnt2, lbl, N, Rab11, wntD, uif, dap, Hey, btl, ru, bsh, tu…
GO:0007423	sensory organ development	1.49e-10	1.32582	Mlf, stan, ft, da, jv, salr, d, arm, sns, RASSF8, sv, CycE, Gug, grh, Ser, Poxn, Abi, eff, Hrb98DE, Hrb87F, Rip11, Amun, ctp, Khc, lola, Abp1, fw, NAT1, dco, SRm160, H, nej, prom, cic, dac, ebi, CG13251, tws, ab, Scm, hbs, Lam, lz, rdo, Su(var)2-10, cdi, mask, sav, jumu, pnr, caup, CadN2, mts, eyg, Dab, rno, aux, Vav, spen, dome, ssh, ss, rdx, Sos, danr, fj, Abl, tup, chn, Src64B, ase, capt, fred…
GO:0007417	central nervous system development	2.29e-10	1.44092	stan, Dscam1, NT1, CycT, erm, CycE, grh, MCPH1, Abi, Pcl, mbf1, Nup358, brat, dac, shd, ab, pdm2, asp, Uba1, Scm, Ulp1, kn, Lam, Antp, alphaTub67C, Ror, HGTX, nub, mid, Hr51, sad, kuz, Vav, ssh, spz, apt, jing, hkb, cas, Tao, danr, Rcc1, Psc, Abl, ced-6, Src64B, ase, ey, wor, hb, Prp8, cib, Fmr1, foi, mud, tll, dl, glu, Pc, lbe, cnn, sti, enok, PsGEF, svp, tgo, mbt, lbl, N, D, ago, dap, Prosap, f…
GO:0003002	regionalization	2.35e-10	1.32263	Hsp83, pip, stan, CG1943, ft, cact, swa, crm, sbb, ovo, arm, enc, Gug, gcl, Ser, bic, osa, prd, Khc, nos, brat, exu, gammaTub37C, kis, H, psq, H15, cic, dac, dx, osk, cad, tws, Tl, bcd, kn, TER94, mor, Antp, net, lz, lig, CG5890, CG11399, rump, mid, pnr, kni, caup, mts, Abd-B, odd, spen, dome, ss, pb, rdx, spz, apt, jing, pum, danr, retn, Dfd, fj, tup, Cf2, capt, fred, pk, f, hb, Dp, Fmr1, lin, S…
GO:0009890	negative regulation of biosynthetic process	2.35e-10	1.31654	e(y)3, phol, Nos, smg, salr, CG31224, sbb, ovo, MESR4, erm, Hmt4-20, arm, Gug, gcl, lid, me31B, geminin, Bap170, Pcl, Hmx, Hsc70-4, tey, Khc, Smr, Nelf-A, nos, brat, Paip2, Jarid2, Cp190, simj, kis, Pask, H, psq, heph, cic, gpp, ebi, Pop2, ab, bcd, Scm, Lam, Antp, net, upSET, lz, Mi-2, msl-1, HGTX, CG3847, Hers, Hsf, nub, mid, pnr, kni, eyg, odd, GATAe, twin, ss, gnu, apt, jing, hkb, insv, vig2, …
GO:1902680	positive regulation of RNA biosynthetic process	2.35e-10	1.31654	e(y)3, TfIIEalpha, da, CycT, Rpt1, CG5098, CG9899, ovo, MESR4, arm, Mtor, nsl1, sv, grh, lid, Mrtf, Bap170, osa, Pcl, mbf1, Nup153, prd, lok, lola, trh, nej, RYBP, H15, gpp, cad, Tl, pdm2, bcd, kn, mor, Antp, lz, lig, msl-1, HGTX, Hsf, nub, mid, pnr, Bap60, tou, caup, Abd-B, Deaf1, odd, GATAe, Rcd5, Nup98-96, akirin, pb, apt, jing, Nup50, CG8677, repo, bin, retn, lmd, Nf-YC, Dfd, tup, Cf2, chn, C…
GO:0045934	negative regulation of nucleobase-containing compound metabolic process	3.77e-10	1.32516	e(y)3, phol, Nos, salr, CG31224, sbb, ovo, MESR4, erm, Hmt4-20, arm, Gug, gcl, lid, Hrb98DE, geminin, Bap170, Pcl, Hmx, mbf1, Hsc70-4, tey, Khc, Smr, Nelf-A, nos, Jarid2, Cp190, simj, kis, swm, H, psq, cic, gpp, ebi, ab, Scm, Lam, Antp, net, upSET, lz, Mi-2, msl-1, HGTX, CG3847, Hers, Hsf, nub, mid, pnr, kni, eyg, odd, GATAe, ss, gnu, jing, hkb, insv, vig2, cas, pum, Usp7, CG8677, retn, CG43347, …
GO:0048880	sensory system development	7.41e-09	1.32693	Mlf, stan, ft, d, arm, sns, RASSF8, sv, CycE, Gug, grh, Ser, eff, Hrb98DE, Hrb87F, Rip11, Amun, Khc, lola, fw, dco, SRm160, nej, prom, cic, dac, CG13251, Scm, hbs, Lam, lz, Su(var)2-10, cdi, mask, sav, jumu, caup, CadN2, mts, eyg, Dab, rno, aux, Vav, spen, dome, ssh, ss, rdx, Sos, danr, fj, Abl, chn, Src64B, capt, fred, ey, sdk, pk, rn, Stat92E, snama, tll, dsh, RhoGAP100F, Wnt4, hop, rin, nmo, c…
GO:0007017	microtubule-based process	2.54e-08	1.28397	Hsp83, Nop17l, Lsd-2, CG3339, Dhc36C, ft, CG9492, Ran, Dhc93AB, betaTub56D, btv, Jupiter, tral, CG45105, CycB, wisp, Dhc62B, stg, rempA, Mtor, alphaTub84B, dup, Oseg2, DCX-EMAP, SRPK, ctp, Khc, CHORD, Cp190, gammaTub37C, polo, Klp54D, Mapmodulin, heph, osk, tws, grp, asp, CG10958, TER94, CG34425, Lam, CG13074, Klp10A, alphaTub67C, CG9313, CG14535, mts, dila, chb, Rcd5, CG15306, CG15701, Kif3C, Ck…
GO:0000904	cell morphogenesis involved in differentiation	2.54e-08	1.27913	stan, ft, Dscam1, bif, conv, NT1, CG9705, hdc, sbb, nompA, erm, Ptp61F, side, otk, grh, haf, Abi, Hsc70-4, Khc, Wnk, lola, fs(1)Yb, nos, brat, nudC, ham, kis, CG44153, Dscam3, dac, E(Pc), ab, Scm, gogo, Ulp1, kn, TER94, beat-Va, Nedd4, nub, mid, sav, Hr51, CadN2, sad, Dab, kuz, RunxA, neo, chb, Vav, spen, ssh, ss, spz, Sos, jing, beat-IIb, pum, for, retn, Actbeta, Psc, Nf-YC, Abl, tup, Pak3, chn,…
GO:0009880	embryonic pattern specification	8.88e-08	1.40924	Hsp83, pip, stan, swa, arm, enc, Gug, gcl, bic, prd, Khc, nos, exu, kis, psq, cic, osk, cad, Tl, bcd, kn, TER94, Antp, rump, pnr, kni, Abd-B, odd, dome, pb, rdx, spz, apt, jing, pum, retn, Dfd, hb, lin, Stat92E, tll, gsb-n, dsh, slmb, hop, Pc, stau, twe, scw, msps, lic, Wnt2, N, btz, mago, D, Rab11, sob, Mad, croc, en, pygo, cnc, RasGAP1, lgs, dos, slp2, lwr, lilli, Ssdp, shg, cnk, mael, ftz, glo…
GO:0042330	taxis	1.16e-07	1.31308	stan, Dscam1, bif, conv, NT1, Dop1R1, Pen, l(3)L1231, sbb, erm, TrpA1, Ptp61F, side, otk, haf, Abi, rdgC, Hsc70-4, Khc, Wnk, lola, brat, kis, CG44153, Dscam3, dac, E(Pc), ab, Tl, gogo, beat-Va, Nedd4, mid, Hr51, CadN2, sad, Dab, kuz, chb, Vav, spen, iav, spz, Sos, jing, beat-IIb, for, retn, Psc, Nf-YC, Abl, tup, Src64B, kra, capt, beat-IIa, pk, beat-Ic, Toll-7, dpr11, Fmr1, beat-Vb, mud, Nmdar1, …
GO:0031175	neuron projection development	1.28e-07	1.27079	stan, Dscam1, bif, conv, NT1, CG9705, hdc, sbb, nompA, erm, Ptp61F, side, otk, haf, Abi, Hsc70-4, Khc, Ret, Wnk, lola, nos, CHORD, brat, nudC, ham, kis, CG44153, Dscam3, dac, E(Pc), ab, Scm, gogo, Ulp1, kn, TER94, beat-Va, Nedd4, nub, mid, sav, Hr51, CadN2, sad, Dab, kuz, RunxA, chb, Vav, spen, ssh, ss, spz, Sos, jing, beat-IIb, pum, for, retn, Actbeta, Psc, Nf-YC, Abl, tup, Pak3, chn, Src64B, kr…
GO:0032990	cell part morphogenesis	1.28e-07	1.27461	stan, Dscam1, bif, conv, NT1, CG9705, hdc, sbb, nompA, erm, Ptp61F, side, otk, haf, Abi, Hsc70-4, Khc, Wnk, lola, nos, brat, nudC, ham, kis, CG44153, Dscam3, Hsc70-5, dac, E(Pc), ab, Scm, gogo, Ulp1, kn, TER94, beat-Va, Nedd4, nub, mid, sav, Hr51, CadN2, sad, Dab, kuz, RunxA, chb, Vav, spen, ssh, ss, spz, Sos, jing, beat-IIb, pum, for, retn, Actbeta, Psc, Nf-YC, Abl, tup, Pak3, chn, Src64B, kra, …
GO:0030855	epithelial cell differentiation	1.41e-06	1.26849	mim, ft, da, cact, ovo, Fs(2)Ket, rk, dup, CycE, grh, Abi, Mrtf, me31B, geminin, Pxt, Hsc70-4, Hsp60C, Khc, Smr, fs(1)Yb, fw, dco, kis, nej, H15, cic, shd, ab, Uba1, Scm, hbs, lig, mid, Abd-B, kuz, neo, GATAe, Vav, spen, dome, apt, jing, Tao, toc, fj, Abl, Cf2, Not1, phm, Src64B, kra, mwh, pk, f, Rbf, Dp, Prosalpha7, RN-tre, Stat92E, dsh, hep, slmb, slpr, hop, CG1077, rin, chif, PCNA, CG15721, ki…
GO:0035220	wing disc development	5.24e-06	1.27114	CG1943, ft, Sb, salr, d, sbb, arm, Set2, CycE, Gug, Ser, Poxn, Mrtf, Bap170, osa, Amun, ctp, Wnk, lola, dy, fw, tay, dco, kis, H, psq, heph, cic, dx, ebi, cg, ab, kn, mor, net, CG5890, Nedd4, CG11399, jumu, Hr51, caup, mts, eyg, Chd1, spen, dome, jing, fj, tup, mwh, capt, G9a, CG13366, Sin3A, pk, f, lin, Drak, Stat92E, dsh, fray, hop, nmo, Dok, Su(Tpl), ara, Hs3st-B, PDZ-GEF, N, cv-2, hyd, RhoGEF…
GO:0007163	establishment or maintenance of cell polarity	5.43e-06	1.35722	stan, ft, Ran, CG45105, d, grh, Abi, ctp, Khc, lola, fw, dco, nej, prc, heph, osk, tws, asp, hbs, Klp10A, lig, caup, CadN2, mts, chb, rdx, fj, mwh, capt, fred, pk, Dp, mud, dsh, slmb, hop, rin, nmo, msps, ara, svp, N, btz, mago, Rab11, sktl, CadN, Grip, sn, Rab5, Csk, cnc, Galphai, Sgt1, ed, tsr, Rala, yrt, ds, Lap1, sff, jvl, cno, Cbl, Mtl, Lis-1, shg, gish, nod, mael, Cdc42, nudE, CASK, CG5964,…
GO:0060322	head development	5.43e-06	1.45291	stan, Dscam1, erm, MCPH1, brat, dhd, dac, ab, asp, Uba1, kn, Antp, Hr51, ssh, pb, apt, jing, cas, Tao, Dfd, ced-6, Src64B, ey, wor, hb, cib, Fmr1, mud, tll, enok, PsGEF, tgo, mbt, D, Prosap, ftz-f1, robo3, toy, usp, bsh, croc, en, cnc, exd, tsr, disco, tap, SMC1, Lis-1, shg, ftz, btd, Nipped-B, DAAM, oc, Mgat1, Dll, Apc2, Ptpmeg, tacc, chinmo, unpg, alpha-Cat, ebo, Dr, bchs, Dmtn, Apc, Eph, vn, t…
GO:0009798	axis specification	5.47e-06	1.3769	Hsp83, pip, cact, swa, enc, gcl, bic, Khc, nos, exu, gammaTub37C, psq, heph, cic, osk, cad, Tl, bcd, TER94, Antp, lig, rump, kni, spz, pum, capt, pk, hb, Dp, Fmr1, lin, tll, dl, slmb, twi, stau, rin, scw, msps, lic, N, btz, mago, D, Rab11, sktl, cnc, RasGAP1, dos, lwr, jvl, Cbl, faf, Lis-1, shg, cnk, mael, glo, krimp, Mer, Ge-1, Dsor1, l(2)gl, Rab35, oc, SmD3, milt, tsg, spoon, Grip128, fs(1)h, z…
GO:0007215	glutamate receptor signaling pathway	7.17e-06	1.83155	Nmdar2, Ir25a, mtt, GluRIB, Ir84a, CG3822, Ir40a, GluRIID, Ir68a, CG32447, mGluR, GluRIA, Nmdar1, Ir64a, clumsy, GluRIIE, Prosap, CG11155, Ir93a, GluRIIA, Ir75b, boss, GluRIIC, homer, Ir75c, GluRIIB, Ir75d, Ir8a, Ir31a, Ir75a, Ir7c, Ir21a, Ir92a
GO:0007186	G protein-coupled receptor signaling pathway	8.25e-06	1.33634	stan, Dop1R1, SIFaR, Ac78C, TkR99D, GABA-B-R1, Rh7, 5-HT1B, CG43795, rk, CCHa1-R, CG43373, CG34384, 5-HT2A, mtt, rdgC, CG32547, CG44153, CG33639, Ets96B, Oct-TyrR, AdoR, mthl15, PK2-R1, 5-HT2B, mthl11, GABA-B-R2, Dh44-R1, CCKLR-17D1, CG32305, Ac3, CG31760, CG13575, RSG7, PK1-R, Dop1R2, RYa-R, CG32447, CG17760, mGluR, GABA-B-R3, CG8642, Galphaf, TyrRII, mthl9, SPR, sNPF-R, mthl13, CG13579, AstC-R2…
GO:0035218	leg disc development	1.02e-05	1.50068	e(y)3, d, ovo, bab1, Gug, Ser, Poxn, Bap170, osa, H15, dac, dx, mor, mid, odd, ss, Sos, jing, fj, pk, al, rn, Drak, dsh, hop, lbe, B-H2, Hs3st-B, lbl, N, polybromo, ftz-f1, ru, RhoGAP71E, sob, Rab5, Mad, skd, lgs, tsr, RhoGAP19D, TfAP-2, RhoGAP54D, disco, RhoGAP92B, Pak, btd, Sp1, brm, Dll, C15, Med, l(3)psg2, Su(dx), dve, Dl, vg, RhoGAP68F, fng, Cyp18a1, vn, tsh, RhoGAP16F, Lim1, ap, dpp, B-H1, …
GO:0046530	photoreceptor cell differentiation	1.04e-05	1.35435	stan, BRWD3, arm, sv, grh, eff, osa, Rip11, Khc, lola, nej, prom, dac, ebi, CG13251, hbs, lz, cdi, mask, sav, CadN2, mts, Dab, rno, ss, Sos, Src64B, capt, ey, sdk, dsh, RhoGAP100F, hop, rin, cnn, B-H2, svp, tgo, mbt, PDZ-GEF, N, Rab11, Nf-YA, CadN, ru, Mbs, msn, gl, Mcm10, RasGAP1, dos, wts, ed, tsr, Rala, yrt, Atx2, Optix, lilli, Cbl, sev, Lis-1, boss, klg, cnk, Pph13, phyl, Mer, E(spl)mdelta-HL…
GO:0051674	localization of cell	1.04e-05	1.26085	Nop17l, Jafrac1, mim, Dscam1, CG45105, mod(mdg4), rk, Abi, Mrtf, CG44774, Pkd2, Abp1, nos, kis, nej, prc, shd, ab, CG10958, CG4329, kni, Abd-B, kuz, dila, chb, Vav, dome, apt, Sos, jing, hkb, pum, del, Abl, phm, ey, Sin3A, sima, Fmr1, foi, RN-tre, AdamTS-A, Stat92E, dsh, dl, hep, slmb, Wnt4, hop, Mdr49, lbe, XNP, tgo, lbl, so, kibra, PDZ-GEF, N, JYalpha, Kat60, Rab11, wntD, unc-5, mip120, CG12395…
GO:0045595	regulation of cell differentiation	1.21e-05	1.24394	DnaJ-1, Mlf, stan, da, Dscam1, BRWD3, bif, swa, hdc, erm, sv, enc, grh, Ser, lid, bic, eff, osa, ctp, Khc, CHORD, brat, nudC, exu, ham, kis, polo, H15, tws, Ulp1, kn, TER94, mor, Antp, lz, Nedd4, cdi, nub, mid, sav, Bap60, Hr51, mts, Abd-B, Dab, kuz, ssh, ss, Cul1, Rcc1, Abl, Pak3, chn, Src64B, ase, G9a, sdk, wor, pk, hb, Dp, Fmr1, Stat92E, Efhc1.1, dsh, hep, slmb, stau, lbe, enok, Dlic, nau, tgo…
GO:0000278	mitotic cell cycle	1.41e-05	1.22195	Capr, PEK, Ran, endos, wapl, CycB, wisp, Drp1, Fs(2)Ket, stg, Mtor, alphaTub84B, Ptp61F, dup, CycE, MCPH1, Ser, PpD3, eff, geminin, Hrb87F, CG10738, lok, ctp, Smr, pzg, gammaTub37C, polo, nej, CG8173, PTP-ER, tws, grp, asp, TER94, mor, Lam, Klp10A, CycA, alphaTub67C, vih, Syx5, dmt, rump, CycB3, kni, caup, mts, chb, CG7236, ssh, gnu, Sos, CG8188, Cks30A, pum, Rcc1, toc, del, Psc, gwl, CG7716, ase…
GO:0007167	enzyme linked receptor protein signaling pathway	2.37e-05	1.29142	hiw, Ddr, Ptp61F, Gug, grh, gcl, Bap170, CG10738, tay, kek2, cic, ebi, CG34357, bcd, Ror, cdi, mask, pnr, mts, Dab, rno, Vav, spen, Cul1, Sos, pum, for, GluRIID, Actbeta, Src64B, ey, PVRAP, CG4096, sima, Fmr1, MAN1, hep, slmb, slpr, CycG, CG14891, scw, Pdk1, svp, tgo, GluRIIE, cv-2, Ote, daw, btl, Ptp10D, dock, Neto, Mad, mbc, gro, kek4, RasGAP1, CanA1, Pi3K92E, dos, cmpy, ed, rho-5, Cbl, Tsc1, p…
GO:0048736	appendage development	2.66e-05	1.26044	e(y)3, ft, salr, d, sbb, ovo, arm, CycE, Gug, Ser, Poxn, Mrtf, Bap170, osa, ctp, lola, dy, fw, tay, trh, dco, kis, H, psq, heph, cic, dac, dx, ebi, cg, ab, kn, mor, net, lz, Nedd4, nub, jumu, Hr51, caup, eyg, Chd1, odd, spen, ss, Sos, jing, danr, fj, mwh, pk, f, al, rn, Drak, Stat92E, dsh, lbe, nmo, Dok, ara, tgo, Hs3st-B, lbl, PDZ-GEF, N, cv-2, RhoGEF2, D, Stim, polybromo, ftz-f1, sn, Mbs, RhoGA…
GO:0022603	regulation of anatomical structure morphogenesis	3.24e-05	1.29852	Mlf, stan, ft, Dscam1, BRWD3, bif, Drp1, ovo, sv, otk, Abi, eff, nudC, kn, lz, Nedd4, cdi, sav, Hr51, Abd-B, Dab, kuz, neo, ssh, ss, Dfd, Abl, Pak3, chn, Src64B, capt, G9a, pk, fwd, Fmr1, Mks1, Efhc1.1, dsh, mtsh, slpr, hop, lbe, Dok, Dlic, nau, tgo, mbt, PDZ-GEF, N, kirre, RhoGEF2, Rab11, kat-60L1, CadN, btl, Mbs, msn, Mad, trc, Cyt-c-d, Mcm10, RasGAP1, wts, CG34401, ed, Rala, mmy, ds, cno, Mtl,…
GO:0060562	epithelial tube morphogenesis	4.71e-05	1.21431	e(y)3, ft, salr, hdc, d, sbb, ovo, bab1, stg, arm, CycE, otk, Gug, Ser, Poxn, Mrtf, Bap170, osa, ctp, lola, dy, fw, tay, trh, dco, kis, H, psq, heph, cic, dac, dx, ebi, cad, cg, ab, kn, mor, Lam, net, Nedd4, dmt, kkv, jumu, Hr51, wge, caup, Chd1, odd, spen, dome, ss, Sos, jing, Cks30A, fj, ase, mwh, ey, CG13366, pk, f, al, rn, Drak, foi, Stat92E, dsh, hep, slpr, hop, twi, lbe, nmo, Dok, B-H2, Hph…
GO:0030031	cell projection assembly	4.71e-05	1.35411	Nop17l, mim, Dhc36C, CG9492, btv, dtr, rempA, Myo10A, Oseg2, Abi, Efhc1.2, CG10958, BBS8, CG34425, Klp10A, CG9313, dila, CG15208, ssh, unc, CG13617, Abl, unc-119, kra, Fmr1, CG17669, Mks1, CG15923, hep, Galphaf, PsGEF, PDZ-GEF, Cep89, CG14367, N, CG1571, pnut, btl, BBS1, cpb, sn, tsr, nompB, Oseg5, Mtl, CG17599, CG30259, shg, bnl, Cdc42, CG15666, CG17387, kon, CG13999, BBS4, in, CG15456, CG15161,…
GO:0007618	mating	4.91e-05	1.34213	sra, btv, SIFaR, eag, Nlg2, Poxn, Pkd2, prt, Ir84a, lig, Gr21a, Abd-B, CG15208, Pp1-13C, ss, Gr98b, Gr59b, retn, Pde1c, y, Fmr1, mGluR, Jhe, Gr68a, Gr93b, SPR, hec, Gr9a, Gr33a, Sems, cac, tim, 5-HT7, Gr10b, Gr59a, Gr59c, Gr58a, Acp36DE, Gr57a, tra, Tab2, CG12316, FoxP, 5-HT1A, Gr22e, Gr77a, Tbh, ppk23, dsf, TfAP-2, Gr10a, Gr59e, Gr36b, amn, Gr32a, Gr28b, Gr36c, CASK, Gr98a, tipE, lush, egh, CG15…
GO:0048598	embryonic morphogenesis	7.09e-05	1.29321	Drp1, stg, 5-HT2A, arm, Ptp61F, Myo10A, trh, kuk, shd, cad, kkv, jumu, pnr, sad, Dab, odd, Vav, hkb, pum, bin, Abl, tup, ase, lin, dsh, dl, hep, slpr, hop, twi, lbe, scw, Dok, svp, lbl, PDZ-GEF, N, RhoGEF2, Dtg, Rab11, wntD, knk, Mbs, RhoGAP71E, msn, sob, Rab5, Mad, mbc, Prosalpha6, Orct2, Pi3K92E, ed, Rala, bap, yrt, mmy, lwr, cno, Mtl, byn, trbl, tin, mam, fkh, shg, Traf4, Cdc42, Pld, CG41099, …
GO:0051130	positive regulation of cellular component organization	0.000115	1.25829	stan, Jupiter, Rpt1, Drp1, Mtor, Abi, Pcl, CG11486, Abp1, nudC, Cp190, simj, dco, ebi, Lam, Nedd4, vih, Bap60, Hr51, chb, Vav, Nup98-96, spz, Tao, Abl, Pak3, kra, G9a, pk, Stat92E, Su(var)3-7, dsh, hep, hop, z, stau, nmo, caz, PsGEF, cac, msps, tim, nau, Rpt3, Vrp1, Ada2b, kat-60L1, AP-2alpha, Prosap, Ssrp, cpb, trr, Bsg25A, wde, Mad, numb, Pi3K92E, pgc, Arf79F, mmy, Cbl, Mtl, Rpt4R, piwi, loh, L…
GO:0007164	establishment of tissue polarity	0.000221	1.41918	stan, ft, d, otk, grh, Abi, lola, fw, dco, nej, hbs, caup, CadN2, spen, rdx, fj, mwh, fred, pk, fwd, Mks1, dsh, hep, Wnt4, hop, rin, nmo, ara, svp, N, CadN, msn, ed, tsr, Rala, ds, cno, Mtl, shg, gish, Cdc42, flr, in, msk, aop, jbug, CG15283, CG11438, S, par-1, mirr, Dl, ec, Akap200, Rbsn-5, scrib, tow, zip, Rok, sca, kug, baz, fz, Patj, Rac1, Shroom, ro, sano, Ras85D, Pten, Vang, btsz
GO:0048569	post-embryonic animal organ development	0.000221	1.19666	e(y)3, ft, salr, d, sbb, ovo, bab1, stg, arm, sns, nsl1, CycE, otk, Gug, Ser, lid, Poxn, Mrtf, Bap170, osa, ctp, lola, dy, fw, tay, dco, kis, H, psq, prc, heph, cic, dac, dx, ebi, cg, ab, Tl, Ulp1, kn, mor, net, lz, Nedd4, Syx5, jumu, Hr51, wge, caup, Chd1, odd, spen, dome, Nup98-96, akirin, ss, spz, Sos, jing, Cks30A, fj, chn, mwh, ey, CG13366, Sin3A, pk, f, al, rn, Drak, Poxm, Stat92E, dsh, hep…
GO:0001738	morphogenesis of a polarized epithelium	0.000265	1.39412	stan, ft, d, otk, grh, Abi, lola, fw, dco, nej, hbs, caup, CadN2, spen, rdx, fj, mwh, fred, pk, fwd, Mks1, dsh, hep, Wnt4, hop, rin, nmo, ara, svp, N, CadN, msn, ed, tsr, Rala, yrt, ds, cno, Mtl, shg, gish, Cdc42, flr, in, msk, aop, l(2)gl, Rab23, jbug, CG15283, CG11438, S, par-1, mirr, Dl, ec, Akap200, Rbsn-5, scrib, Dhc64C, aPKC, tow, zip, Rok, par-6, sca, kug, baz, fz, Patj, Rac1, Shroom, ro, …
GO:0007635	chemosensory behavior	0.000354	1.36375	sra, Dop1R1, TkR99D, rad, me31B, prt, GABA-B-R2, Gr21a, Gr98b, Or22a, Gr59b, Fmr1, Nmdar1, Or1a, Gr68a, Gr93b, Or49a, Ir64a, Gr9a, Gr33a, Or42a, acj6, Gr5a, Or83a, Gr10b, Gr59a, Gr59c, Gr58a, Gr57a, NaCP60E, Gr22e, Gr77a, CG9664, Atx2, Ih, Gr10a, Gr59e, Gr36b, amn, gish, Gr32a, Gr28b, Gr36c, NPFR, Gr98a, lush, Gr39a, AGO1, Gr22a, Dll, mnb, aru, Gr59d, Gr93d, Ir8a, Gr28a, Gr63a, Rdl, Gr97a, scrib,…
GO:0031344	regulation of cell projection organization	0.000354	1.35158	stan, Dscam1, bif, Abi, CHORD, nudC, ham, kn, Nedd4, sav, Hr51, kuz, ssh, ss, Abl, Pak3, kra, G9a, pk, Fmr1, Efhc1.1, dsh, hep, Galphaf, Dlic, PsGEF, N, RhoGEF2, kat-60L1, CadN, Prosap, btl, cpb, trc, Pi3K92E, wts, CG34401, tsr, mmy, tap, Lis-1, Cdc42, kon, CG42797, nudE, Pak, CG15456, Cad99C, dar1, Rab35, DAAM, comm, raptor, lva, NetB, Akt1, Tm1, aPKC, Rok, psidin, par-6, pbl, kug, Imp, chic, cp…
GO:1901700	response to oxygen-containing compound	0.000578	1.21108	BRWD3, Nos, Dop1R1, eag, Ac78C, Ptp61F, hang, Set2, Poxn, pzg, dco, Rab10, mts, Gr21a, E(bx), iav, Nup98-96, Gr98b, Cul1, apt, PyK, pum, Tao, Gr59b, for, Dop1R2, kra, Iswi, G9a, Sik2, CG12229, GlyS, sima, Fmr1, Jhe, Stat92E, Nmdar1, bel, Gr68a, Sod3, Gr93b, slmb, slpr, rig, CycG, nan, mAChR-A, Ir64a, Gr9a, CG7362, Gr33a, Pdk1, svp, Gr5a, tgo, Adh, Vmat, Vrp1, Toll-9, Gr10b, Gyc88E, Gr59a, Gr59c, …
GO:0008544	epidermis development	0.000617	1.52129	ft, ovo, fw, dco, spen, fj, mwh, pk, f, lin, dsh, lbe, lbl, N, daw, sn, Mbs, trc, tsr, cno, Mtl, Cdc42, ck, flr, in, l(2)gl, Cip4, par-1, WASp, Rbsn-5, scrib, tsh, tio, tow, zip, Rok, wg, qua, fz, Rac1, hh, m, EcR, sha
GO:0019932	second-messenger-mediated signaling	0.000617	1.3657	CG16721, sra, Nos, Dop1R1, Ac78C, rk, TrpA1, CG43373, hang, rdgC, CG10738, CngA, Oct-TyrR, CG34357, AdoR, CG3822, Gycbeta100B, CG32305, Ac3, Gyc32E, GluRIID, Dop1R2, TyrRII, Spn, Ir64a, Octbeta3R, cac, ACXA, GluRIIE, 5-HT7, ACXB, CG15556, CG42260, Gyc88E, CngB, Galphai, Lgr1, CanA1, CG11318, GluRIIA, amn, Cngl, CG13526, CG18208, Pdfr, Cad99C, GluRIIC, Pp2B-14D, CG31183, Octbeta1R, Gprk2, CanA-14F…
GO:0051960	regulation of nervous system development	0.000617	1.2121	stan, da, Dscam1, BRWD3, bif, hiw, hdc, erm, sv, grh, eff, osa, ctp, Abp1, nos, CHORD, brat, nudC, simj, ham, kis, polo, stj, tws, kn, mor, Antp, Nedd4, cdi, nub, mid, sav, Bap60, Hr51, mts, Dab, kuz, ssh, ss, Cul1, pum, Rcc1, Abl, Pak3, Src64B, ase, G9a, sdk, wor, pk, hb, Patr-1, Fmr1, Efhc1.1, dsh, slmb, stau, lbe, Spn, nmo, Dlic, caz, cac, tgo, Hs3st-B, mbt, Vmat, lbl, kibra, PDZ-GEF, N, Kat60…
GO:0051321	meiotic cell cycle	0.00073	1.25013	sra, Ran, endos, bif, wapl, east, eIF4G2, Cdc37, mod(mdg4), wisp, stg, CycE, enc, lid, eff, RpA-70, SRPK, lok, nos, gammaTub37C, mia, polo, dhd, grp, asp, Lam, Klp10A, Syx5, oaf, RanGAP, Cks30A, del, gwl, Src64B, CG7716, fwd, mud, pav, yem, ord, mtsh, CycG, scra, twe, cnn, sti, msps, Incenp, Nup62, LamC, hyd, Rab11, dap, Top2, Syx13, Bub1, mtrm, Nup93-1, Rab5, tef, Mcm10, RasGAP1, tsr, Arf79F, lw…
GO:0019098	reproductive behavior	0.000767	1.28283	sra, btv, SIFaR, eag, Nlg2, Poxn, prt, Ir84a, lig, Gr21a, Abd-B, ss, Gr98b, Gr59b, retn, Pde1c, y, Fmr1, mGluR, Jhe, Gr68a, Gr93b, SPR, hec, Gr9a, Gr33a, Sems, cac, tim, 5-HT7, Gr10b, ash1, Gr59a, Gr59c, Gr58a, Acp36DE, Gr57a, tra, Tab2, CG12316, FoxP, 5-HT1A, Gr22e, Gr77a, Tbh, ppk23, dsf, TfAP-2, Gr10a, Gr59e, Gr36b, amn, Gr32a, Rack1, Gr28b, Gr36c, CASK, Gr98a, tipE, lush, egh, Gr39a, Ir52d, G…
GO:0048232	male gamete generation	0.000905	1.22103	eIF4G2, Pen, mod(mdg4), sns, Mtor, eff, Hydr2, Hsp60C, ctp, Pkd2, nos, exu, mia, polo, heph, Lam, Mi-2, ms(3)76Cc, Syx5, E(bx), dila, aux, unc, Rcd7, Iswi, cue, Prp8, fwd, Fmr1, ord, bel, mtsh, Act5C, comr, scra, twe, sti, Pdk1, ACXA, Incenp, so, Vrp1, ACXB, LamC, hyd, Rab11, sktl, Mst98Ca, Top2, Syx13, oys, tef, Cyt-c-d, blanks, ms(2)34Fe, Mst36Fb, Dic61B, Arf79F, ste24b, bgcn, piwi, Tudor-SN, N…
GO:0035214	eye-antennal disc development	0.000938	1.47949	salr, bab1, Ser, Poxn, dac, lz, rdo, eyg, ss, danr, ey, f, al, Stat92E, hop, B-H2, so, N, hyd, toy, sn, trc, pygo, Mcm10, disco, Asx, ck, Rca1, oc, Axn, Dll, C15, chinmo, Dl, sqa, tsh, Bx42, salm, zip, opa, dpp, B-H1, dan, babo, Ras85D, eya, sha
GO:0006325	chromatin organization	0.000938	1.18635	e(y)3, Pa1, wapl, Spt20, CG8223, mod(mdg4), CG9899, Df31, Hmt4-20, Mtor, nsl1, Set2, Gug, lid, Bap170, osa, Pcl, Nup153, Hsc70-4, Ncoa6, Khc, Jarid2, Caf1-180, Cp190, Hel25E, mia, nej, psq, dhd, gpp, ebi, E(Pc), Scm, mor, Lam, upSET, Mi-2, msl-1, Top1, Hers, nub, jumu, Bap60, tou, E(bx), Chd1, Rcd5, Nup98-96, jing, vig2, Usp7, CG8677, Psc, CG10887, Iswi, Elba2, G9a, Nlp, ctrip, Sin3A, Set, borr, …
GO:0042493	response to drug	0.00122	1.23578	CG8745, Ac78C, Sytbeta, hang, CG7309, dco, Gr21a, Syt12, iav, glob3, Gr98b, apt, na, pum, Tao, Gr59b, Dop1R2, Cyp6a8, phm, kra, Dic3, CG10226, Jhe, Nmdar1, Gr68a, Gr93b, slpr, mAChR-A, Mdr49, unc79, Gr9a, Gr33a, CG34402, DAT, Pdk1, Adh, Vmat, Vrp1, Gr10b, Gr59a, Gr59c, Gr58a, Gr57a, Dic4, Tdc1, mAChR-B, Gr22e, Gr77a, slif, ry, Tbh, CanA1, CG32206, Ih, Tsc1, CG9314, Gr10a, Gr59e, CG32103, Cyp6g2, …
GO:0010648	negative regulation of cell communication	0.0014	1.19436	DnaJ-1, Mlf, stan, hiw, TkR99D, Ddr, Nlg2, d, MESR4, Ptp61F, otk, Gug, gcl, Ser, eff, Cad96Ca, Bap170, Ret, Smr, pzg, Grd, tay, dco, kek2, swm, H, nej, PTP-ER, dx, ebi, Ulp1, TER94, lz, lig, Nedd4, Ror, Su(var)2-10, cdi, GABA-B-R2, mts, E(bx), rno, chb, Vav, Pp1-13C, ssh, rdx, Cul1, apt, insv, PK1-R, pum, CG3277, CG15537, Sik2, Sin3A, pk, CG7094, CG4096, Rbf, Bili, Fmr1, MAN1, pav, dsh, slmb, pir…
GO:0051174	regulation of phosphorus metabolic process	0.00145	1.20612	sra, PEK, endos, Nos, CycT, CycB, Cdc37, Ddr, Ptp61F, CycE, Abi, Cad96Ca, Ret, dco, PTP-ER, ebi, tws, CycA, Ror, CycB3, mts, Vav, ssh, rdx, gnu, Rab3-GEF, CG31391, Cks30A, Tao, CG3277, Actbeta, gwl, Pak3, Src64B, CycD, hep, slpr, fray, CycG, sNPF-R, XNP, scw, CG9098, chif, Pdk1, lic, CG2104, mbt, N, dap, daw, Ssrp, btl, CG14689, cpb, koko, CG12620, msn, mbc, CkIIbeta2, Pi3K92E, Drl-2, Rala, Takl2…
GO:0048645	animal organ formation	0.00145	1.50647	arm, H, lz, Nedd4, Abd-B, ss, dsh, B-H2, N, Rab11, unc-5, uif, Mad, Scr, Cul5, numb, exd, phyl, Dll, Med, amos, NetB, nuf, put, tsh, chm, neur, dpp, sens, wg, Su(H), B-H1, BobA, fz, hh, slp1, E(spl)m8-HLH, CtBP, Ubx, CG13465
GO:0009719	response to endogenous stimulus	0.00145	1.22264	Pa1, BRWD3, hiw, Nos, SIFaR, rk, Ptp61F, Set2, grh, MED14, Hydr2, Nup358, pzg, Rab10, Dh44-R1, pnr, Hr51, mts, E(bx), Nup98-96, Cul1, Sos, PyK, for, GluRIID, Dop1R2, CG15537, Src64B, Iswi, G9a, Sik2, CG12229, sima, Fmr1, MAN1, Eip78C, tll, bel, slmb, rig, TyrRII, CycG, CG14891, AstC-R2, mAChR-A, scw, CG7362, Pdk1, svp, tgo, GluRIIE, cv-2, Ote, daw, Trf2, btl, CG11249, ftz-f1, Sesn, dock, trr, Net…
GO:0044782	cilium organization	0.00149	1.33745	Nop17l, Dhc36C, CG9492, btv, dtr, rempA, Oseg2, Efhc1.2, CG10958, BBS8, CG34425, Klp10A, CG9313, dila, CG15208, unc, CG13617, unc-119, Fmr1, CG17669, Mks1, CG15923, CG6652, Cep89, CG14367, CG1571, pnut, BBS1, nompB, Oseg5, CG17599, CG30259, CG15666, CG17387, CG13999, BBS4, in, CG15161, CG5964, CG31803, CCDC151, CG10839, CG7886, CG42366, Tektin-A, atk, CG5142, asl, Kap3, l(2)41Ab, CG6971, yuri, ti…
GO:0023057	negative regulation of signaling	0.00158	1.19107	DnaJ-1, Mlf, stan, hiw, TkR99D, Ddr, Nlg2, d, MESR4, Ptp61F, otk, Gug, gcl, Ser, eff, Cad96Ca, Bap170, Ret, Smr, pzg, Grd, tay, dco, kek2, swm, H, nej, PTP-ER, dx, ebi, Ulp1, TER94, lz, lig, Nedd4, Ror, Su(var)2-10, cdi, GABA-B-R2, mts, E(bx), rno, chb, Vav, Pp1-13C, ssh, rdx, Cul1, apt, insv, PK1-R, pum, CG3277, CG15537, Sik2, Sin3A, pk, CG7094, CG4096, Rbf, Bili, Fmr1, MAN1, pav, dsh, slmb, pir…
GO:0040007	growth	0.00162	1.1717	Capr, pip, stan, ft, Dscam1, bif, hiw, Nos, hdc, eag, Nlg2, d, sbb, arm, RASSF8, dup, otk, Abi, Abp1, nos, brat, Paip2, Caf1-180, simj, dco, kis, Rab10, stj, cic, shd, ebi, Uba1, Scm, lig, rdo, Su(var)2-10, RnrL, sav, Hr51, caup, CadN2, kuz, jing, pum, Tao, repo, fj, Abl, Src64B, ey, pk, Patr-1, sima, al, Fmr1, CycD, Efhc1.1, dsh, RhoGAP100F, hep, slpr, CycG, sNPF-R, stau, rin, nmo, Dok, caz, cac…
GO:0006468	protein phosphorylation	0.00174	1.16662	Hsp67Bc, PEK, Pdk, CycT, CycB, Cdc37, Ddr, Ptp61F, CycE, otk, Abi, Cad96Ca, CG10738, SRPK, lok, Ret, Wnk, CG11486, dco, polo, Pask, CG8173, PTP-ER, ebi, CG34357, grp, CycA, Ror, cdi, Erk7, CycB3, mts, aux, Vav, CG7236, ssh, rdx, gnu, Rab3-GEF, Cks30A, Gyc32E, Tao, for, CG3277, Actbeta, gwl, fj, Abl, Pak3, Src64B, Sik2, CG7094, CG5790, borr, Drak, Nak, CycD, hep, slpr, CG8565, fray, niki, hop, Cyc…
GO:0006812	cation transport	0.00183	1.17937	CG1688, Shawl, nompC, eag, Sytbeta, Mid1, TrpA1, GluRIB, CG12061, CG42265, CG42817, CG3078, nAChRalpha2, Wnk, Pkd2, Grd, CG7309, CG42594, prt, CngA, ppk8, stj, AdoR, CG43155, CG3822, CG8837, KCNQ, Teh1, nAChRalpha3, Nedd4, ppk17, Cnx99A, CG15270, dpr3, Rgk1, Task6, FKBP59, Nach, CG4587, Syt12, Trpgamma, iav, ppk20, na, unc80, yin, Elk, GluRIID, CG31100, CG14605, Vha68-3, CG32669, CG1208, CG9444, …
GO:0031399	regulation of protein modification process	0.00183	1.18707	stv, Hsp67Bc, sra, PEK, endos, CycT, CycB, Cdc37, Ddr, CG9899, Ptp61F, CycE, Gug, Abi, Cad96Ca, Pcl, Ret, Jarid2, dco, PTP-ER, ebi, tws, CycA, upSET, Ror, CycB3, mts, Vav, ssh, rdx, gnu, Rab3-GEF, Cks30A, Tao, CG3277, Actbeta, gwl, Pak3, Src64B, G9a, ctrip, CycD, hep, slpr, fray, CycG, sNPF-R, CG6966, XNP, scw, CG9098, chif, Pdk1, lic, CG2104, mbt, N, hyd, ash1, Ada2b, dap, daw, Ssrp, btl, cpb, k…
GO:0070887	cellular response to chemical stimulus	0.00202	1.16269	Hsp68, Hsp70Bb, Jafrac1, Hsc70-3, Trxr-1, Pa1, PEK, hiw, Dop1R1, SIFaR, Sytbeta, MESR4, rk, Ptp61F, Set2, grh, MED14, Mrtf, Hsp70Bbb, Hydr2, Pxt, Hsc70-4, Nup358, pzg, Rab10, Hsc70-5, Ulp1, Upf1, TER94, GstS1, Dh44-R1, pnr, Hr51, mts, E(bx), Syt12, dome, Nup98-96, ss, rdx, Cul1, Sos, PyK, for, GluRIID, Dop1R2, cd, Cyp6a8, CG15537, phm, Src64B, Iswi, G9a, Sik2, emb, Toll-7, CG12229, GlyS, sima, Sn…
GO:0009886	post-embryonic animal morphogenesis	0.00226	1.16346	e(y)3, ft, BRWD3, salr, hdc, Ubi-p63E, d, sbb, ovo, bab1, stg, arm, CycE, otk, Gug, Ser, Poxn, Mrtf, Bap170, osa, ctp, lola, dy, fw, tay, dco, kis, H, psq, heph, cic, dac, dx, ebi, cg, ab, Uba1, kn, TER94, mor, net, Nedd4, jumu, Hr51, wge, caup, Chd1, odd, spen, dome, ss, Sos, jing, Cks30A, fj, mwh, ey, CG13366, pk, f, al, cib, rn, Drak, AdamTS-A, Stat92E, bel, dsh, hep, slpr, hop, lbe, nmo, Dok,…
GO:0007267	cell-cell signaling	0.00243	1.15714	stan, ft, NT1, Dop1R1, Nlg4, TkR99D, Sytbeta, Nlg2, 5-HT1B, unc-13-4A, dtr, 5-HT2A, arm, otk, mtt, Ser, osa, Hsc70-4, nAChRalpha2, Wnk, Grd, Rph, dco, nej, stj, tws, AdoR, CG3822, kn, nAChRalpha3, TER94, 5-HT2B, Gycbeta100B, Syx5, GABA-B-R2, mts, spen, BTBD9, Cul1, Rab3-GEF, apt, hkb, PK1-R, nAChRbeta2, pum, GluRIID, Reck, Fife, fj, Abl, CG15537, Src64B, Sin3A, pk, CG7094, CG32447, Bili, Fmr1, mG…
GO:0051726	regulation of cell cycle	0.00281	1.19294	Capr, Pa1, PEK, Ran, endos, wapl, east, CycT, CycB, stg, Mtor, alphaTub84B, dup, CycE, geminin, CG10738, lok, Smr, pzg, nej, gpp, tws, grp, TER94, mor, Lam, CycA, Mi-2, vih, Syx5, dmt, CycB3, kni, caup, dila, chb, CG7236, gnu, Rab3-GEF, Sos, Cks30A, pum, Rcc1, gwl, ase, Orc1, Sin3A, CG43163, Rbf, Dp, Prosalpha7, Fmr1, CG15923, tll, CycD, slmb, Br140, mars, CycG, scra, twe, cnn, sti, enok, tim, Ch…
GO:0032879	regulation of localization	0.00328	1.15319	Lsd-2, mim, stan, ft, Ran, Dscam1, wapl, Shawl, east, swa, eag, Rab26, Sytbeta, Mtor, Ptp61F, nsl1, enc, bic, CG44774, CG3078, Khc, Nup358, Wnk, brat, exu, dco, kis, Rab10, swm, AdoR, CG10958, Teh1, TER94, Lam, Mi-2, Nedd4, Cnx99A, GABA-B-R2, Erk7, Hr51, Rgk1, FKBP59, kuz, Syt12, Crag, rdx, Ranbp21, PK1-R, gw, Tao, Rcc1, Elk, repo, Fife, Abl, CG15537, bmm, Sin3A, pk, emb, sima, Rbf, Nak, dsh, hep…
GO:0048863	stem cell differentiation	0.00421	1.34213	da, arm, CycE, grh, lid, osa, brat, ham, H15, pdm2, Antp, nub, mid, sav, pnr, Abd-B, kuz, spen, hkb, cas, ase, hb, Stat92E, tll, stau, enok, svp, N, D, tum, en, numb, SMC2, Arf79F, Cenp-C, nito, Pdcd4, sc, tin, inv, ac, nab, run, S, Tctp, Dl, Kr, htl, Dr, Nedd8, scrib, vn, fand, dpp, wg, dpn, abd-A, eve, Ras85D, EcR, mira, vnd, sqz
GO:0048585	negative regulation of response to stimulus	0.00422	1.16308	DnaJ-1, Mlf, stan, hiw, Ddr, d, MESR4, CG9636, Ptp61F, otk, Gug, gcl, Ser, eff, Cad96Ca, Bap170, Ret, Smr, pzg, tay, dco, kek2, swm, H, nej, RYBP, PTP-ER, dx, ebi, Ulp1, TER94, Lam, lz, lig, Nedd4, Ror, Su(var)2-10, cdi, nub, mts, E(bx), rno, chb, Vav, Pp1-13C, ssh, rdx, Cul1, apt, insv, pum, CG3277, CG15537, Sik2, Sin3A, pk, CG7094, CG4096, Rbf, Bili, Fmr1, MAN1, Stat92E, pav, dsh, slmb, pirk, P…
GO:0050890	cognition	0.00428	1.26544	sra, hiw, Dop1R1, eag, Nmdar2, rad, arm, me31B, simj, kis, prt, osk, AdoR, Rgk1, dome, ss, pum, for, Abl, Src64B, kra, G9a, Inx6, Fmr1, mGluR, Stat92E, Nmdar1, 2mit, hop, stau, mld, CG1910, Cep89, N, Shal, Ptp10D, FoxP, Scamp, 5-HT1A, Tbh, CanA1, CG4612, Atx2, dikar, lilli, amn, gish, klg, nemy, brp, CASK, Nipped-B, Gclm, spoon, AGO1, Dop2R, pxb, CG11221, Ddc, mnb, mol, aru, svr, Gld2, ebo, Rdl, …
GO:0098660	inorganic ion transmembrane transport	0.00428	1.18007	CG6125, CG1688, Shawl, nompC, eag, Mid1, TrpA1, CG12061, CG42265, CG42817, Wnk, Pkd2, Grd, CG42594, ppk8, stj, CG3638, CG43155, CG3822, CG8837, KCNQ, Nedd4, ppk17, Rgk1, Task6, Nach, CG4587, Trpgamma, iav, ppk20, yin, Elk, CG31100, CG14605, Vha68-3, CG1208, CG9444, Dic3, Best4, foi, CG7912, pyx, CG4797, nan, ppk19, Ucp4C, Vha36-2, cac, Ucp4B, ppk5, CG42340, Picot, JYalpha, Shal, CG9717, ppk30, Rg…
GO:0007552	metamorphosis	0.00481	1.14917	e(y)3, ft, BRWD3, east, salr, hdc, Ubi-p63E, d, sbb, ovo, bab1, stg, arm, CycE, otk, Gug, Ser, Poxn, Mrtf, Bap170, osa, ctp, lola, dy, fw, tay, dco, kis, H, psq, heph, cic, dac, dx, ebi, cg, ab, Uba1, kn, TER94, mor, net, Nedd4, jumu, Hr51, wge, caup, Chd1, odd, spen, dome, ss, Sos, jing, Cks30A, fj, mwh, ey, CG13366, pk, f, al, rn, Drak, Stat92E, bel, dsh, hep, slpr, hop, lbe, nmo, Dok, B-H2, Ch…
GO:0048859	formation of anatomical boundary	0.00672	1.4451	ft, H, lz, caup, Abd-B, hop, B-H2, ara, N, Rab11, unc-5, uif, Mad, Scr, Cul5, numb, exd, phyl, Med, amos, NetB, mirr, nuf, put, tsh, chm, neur, dpp, sens, Su(H), B-H1, ena, BobA, fz, E(spl)m8-HLH, CtBP, CG13465
GO:0045995	regulation of embryonic development	0.00686	1.34882	Capr, swa, stg, enc, bic, geminin, Khc, exu, grp, Tl, TER94, CycA, Top1, neo, Fmr1, slpr, hop, stau, twe, Dok, PDZ-GEF, RhoGEF2, mago, Rab11, wntD, msn, cnc, cno, Mtl, mael, Pp2B-14D, lark, Rab35, pyd, par-1, mey, WASp, dgrn, zye, klar, Pka-C1, spn-E, nyo, ttk, bnk, cta, l(3)mbt, Rac1, Ggamma1, Syx1A, mfr, how, m, mira, didum
GO:0098727	maintenance of cell number	0.00754	1.32083	da, erm, arm, nsl1, CycE, Ser, lid, eff, Hrb98DE, fs(1)Yb, nos, H, chb, Nup98-96, Stat92E, bel, dsh, hop, His2Av, Su(Tpl), enok, PDZ-GEF, N, Rab11, Ote, Mad, Pi3K92E, lilli, bgcn, piwi, mam, Lis-1, shg, mael, dom, zpg, pelo, msi, fzy, Axn, AGO1, Med, Dl, fng, put, RPA3, Nedd8, CSN3, neur, Parg, sax, scny, alien, dpp, chic, Tif-IA, fax, magu, esg, pie, how, ball
GO:0007028	cytoplasm organization	0.00776	1.37675	Hsp83, swa, enc, gcl, bic, Khc, exu, psq, osk, TER94, rump, slmb, stau, btz, mago, Rab11, Rab5, cnc, Lis-1, mael, glo, Mer, Ge-1, SmD3, gus, par-1, spir, Tm1, Rbsn-5, lost, scrib, klar, Pka-C1, spn-E, armi, Rab6, Rab7, Chc, jagn, orb, egl, chic, tud, Syx1A, Moe, mira, didum
GO:0048511	rhythmic process	0.00902	1.24215	Hsp83, nocte, Rh7, 5-HT1B, tyf, Mid1, Ir25a, TrpA1, lid, Grd, dco, SRm160, nej, Ets96B, tws, Hr51, mts, E23, dome, Pp1-13C, Ac3, BTBD9, na, gw, unc80, Dop1R2, Iswi, ctrip, cue, Fmr1, slmb, hop, mld, unc79, DAT, tim, so, Mbs, gl, numb, 5-HT1A, e, rho-5, Atx2, Ih, TfAP-2, disco, Irk1, spag, Pdfr, B4, Nipped-B, rtv, prod, CG12344, lark, CG2650, homer, Axn, Dh44, Apc2, CkIIalpha, mnb, tilB, Plc21C, F…
GO:0008283	cell proliferation	0.00902	1.15882	Hsp83, Mlf, ft, Nos, eIF4G2, CycB, erm, stg, mtd, Ptp61F, nsl1, CycE, enc, grh, Ser, Cad96Ca, osa, CG10738, Nup358, Pez, brat, ham, polo, cad, tws, Tl, pdm2, Uba1, mor, Lam, CycA, Top1, Nedd4, Syx5, nub, sav, Bap60, CycB3, mts, dome, cas, CG3277, Abl, ase, Orc1, ey, wor, Sin3A, hb, Rbf, Axud1, Fmr1, mud, Stat92E, snama, Vsx1, tll, CycD, dl, slmb, Wnt4, Galphaf, hop, CycG, stau, lbe, cnn, enok, ms…
GO:0006040	amino sugar metabolic process	0.00979	1.26236	CG3348, CG14304, Cda5, Muc68D, CG13643, kkv, CG14880, CG10140, Gfat1, Mur89F, Idgf4, obst-F, CS-2, knk, CG34426, CG13312, Cht12, CG7017, CG10154, CG17826, obst-G, CG7252, CG6996, CG32024, mmy, CG13837, ChLD3, CG13676, CG34427, Cht8, CG14300, CG42296, CG42729, CG5897, obst-B, CG17145, CG32302, rtv, ckd, CG33263, CG42728, CG43218, CG13308, CG6933, CG4835, Cda4, CG13075, CG13675, CG7290, mtg, CG7248…
GO:0070848	response to growth factor	0.0106	1.30265	hiw, Ptp61F, grh, pnr, Sos, for, GluRIID, Src64B, Toll-7, MAN1, CG14891, scw, GluRIIE, cv-2, Ote, daw, btl, Toll-6, Neto, Mad, gro, RasGAP1, cmpy, lwr, piwi, GluRIIA, Lis-1, cnk, bnl, Cdc42, mav, ths, kek5, CG15056, Dsor1, aop, GluRIIC, l(2)gl, tsg, Cul2, stumps, sgl, Med, GluRIIB, Vps26, htl, put, sxc, drk, csw, tld, sax, dpp, smt3, CG10459, magu, rl, Smox, babo, fuss, trio, Shc, Ras85D
GO:0061061	muscle structure development	0.0113	1.19605	Zasp67, sns, nsl1, Gug, lid, Abi, Khc, lola, ab, Tl, kn, hbs, Antp, Nedd4, mask, caup, Abd-B, kuz, Vav, sing, akirin, spz, PyK, retn, lmd, tup, Pak3, Cf2, chn, Tsp, CG13366, Sin3A, coro, Poxm, Scgdelta, Stat92E, pav, lms, twi, lbe, ara, nau, Wnt2, lbl, Vrp1, N, kirre, LamC, Grip, tw, CG14260, dock, org-1, wech, tum, numb, mbc, skd, exd, ed, bap, rols, tin, CanB2, Tpi, kon, Scgbeta, E(spl)mdelta-H…
GO:0021700	developmental maturation	0.0114	1.19364	Hsp83, swa, hdc, wisp, Nlg2, bab1, rk, enc, gcl, bic, eff, osa, Hydr2, ctp, Khc, nos, exu, gammaTub37C, kis, psq, heph, cic, osk, Uba1, TER94, muskelin, rump, kkv, Hr51, chb, Cul1, spz, ced-6, capt, y, Fmr1, slmb, Pc, stau, cac, msps, lic, N, btz, mago, Rab11, kat-60L1, sktl, ftz-f1, Stam, ru, usp, e, cnc, Pi3K92E, Efa6, vtd, Arf79F, jvl, GluRIIA, SMC1, Lis-1, shg, mael, glo, Fili, krimp, Mer, mo…
GO:0055123	digestive system development	0.0114	1.29329	wb, trh, shd, cad, Lam, Antp, kkv, sad, Abd-B, odd, GATAe, dome, ase, Gp93, lin, Stat92E, hop, twi, cnn, scw, svp, N, D, sob, Mad, Scr, cnc, bap, Sox21a, byn, tin, fkh, shg, sisA, ac, Myo31DF, pim, S, dve, Kr, tnc, put, crb, vn, tsh, dib, fand, zip, opa, dpp, pbl, kug, wg, lab, Pvf1, barr, abd-A, rib, Alk, Rac1, hh, bowl, EcR, thr, Ubx
GO:0001655	urogenital system development	0.0116	1.3498	da, sns, trh, cad, hbs, kkv, sav, pnr, kuz, odd, ase, twi, svp, N, kirre, Mad, numb, mbc, rols, byn, sc, tin, fkh, ac, pim, S, Kr, htl, put, crb, Doc1, scrib, tsh, tio, fand, zip, Doc3, dpp, pbl, wg, Pvf1, barr, rib, baz, Ras85D, EcR, thr, Ubx
GO:0006022	aminoglycan metabolic process	0.0154	1.23257	CG3348, CG14304, Cda5, Muc68D, CG13643, kkv, CG14291, CG9220, CG14880, CG10140, CG12913, Mur89F, Idgf4, obst-F, CS-2, knk, CG34426, CG11357, CG13312, Cht12, CG7017, CG10154, CG17826, obst-G, CG7252, CG6996, CG32024, mmy, CG13837, ChLD3, CG13676, CG34427, Cht8, CG14300, CG42296, CG42729, CG5897, obst-B, CG17145, CG32302, rtv, ckd, sgl, CG33263, CG42728, CG43218, CG13308, CG6933, CG4835, Cda4, CG13…
GO:0090130	tissue migration	0.0162	1.21184	mim, rk, Abi, Mrtf, kis, shd, ab, kni, kuz, Vav, dome, apt, Sos, jing, phm, Sin3A, RN-tre, AdamTS-A, Stat92E, dsh, hep, slmb, hop, Girdin, kibra, N, Rab11, btl, Stam, cpb, ru, usp, Rab5, mbc, wts, tsr, Rala, rols, Cbl, byn, sosie, Lis-1, shg, cnk, bnl, nudE, flr, yki, CASK, stai, Burs, Dsor1, aop, egh, spri, Tsp26A, Crk, stumps, spoon, 18w, sgl, Ptpmeg, par-1, hpo, Dl, Akt1, Evi5, htl, vn, drk, s…
GO:0044087	regulation of cellular component biogenesis	0.0162	1.15831	stan, hiw, Jupiter, swa, Rpt1, Mtor, enc, Abi, bic, Khc, CG11486, Abp1, nos, brat, exu, simj, dco, kis, stj, TER94, Lam, Nedd4, Bap60, chb, Nup98-96, ssh, spz, pum, Abl, Pak3, Src64B, kra, mwh, Patr-1, Fmr1, Stat92E, Su(var)3-7, CG5815, dsh, hep, slmb, Galphaf, hop, stau, Spn, nmo, sti, caz, PsGEF, cac, msps, Sec16, Rpt3, Vrp1, N, LamC, Kat60, mago, Rab11, Ssrp, cpb, Mad, Cul5, cnc, Pi3K92E, pgc,…
GO:0009994	oocyte differentiation	0.0168	1.22171	Hsp83, swa, wisp, MESR4, enc, gcl, bic, Khc, nos, exu, gammaTub37C, polo, psq, heph, cic, osk, asp, TER94, muskelin, rump, chb, spz, del, capt, Fmr1, slmb, stau, msps, lic, N, btz, mago, Rab11, sktl, dap, cnc, Atx2, jvl, piwi, Nup154, Lis-1, shg, mael, glo, krimp, Mer, nudE, Ge-1, l(2)gl, egh, SmD3, milt, Gprk2, Grip128, AGO1, gus, par-1, CkIIalpha, Dl, spir, Tm1, TBCB, BicD, Rbsn-5, lost, scrib,…
GO:0097581	lamellipodium organization	0.0171	1.62973	Abi, ssh, Abl, hep, cpb, tsr, Mtl, Cdc42, SH3PX1, Tm1, aPKC, psidin, par-6, cpa, SCAR, ena, Rac1
GO:0042335	cuticle development	0.0187	1.16822	ovo, bab1, arm, grh, Ser, osa, Lam, kkv, Cpr76Bd, Cpr73D, fred, f, y, Cpr62Ba, Cpr76Bc, TwdlR, Idgf4, Cpr31A, lic, CG13670, CG15756, CS-2, knk, Cht12, Cpr50Ca, ru, sn, e, pygo, lgs, Efa6, Cpr11B, mmy, Cpr78Ca, Cpr65Ec, Lcp65Ae, Rack1, Cpr72Ea, CG9990, Fili, CG2837, ck, Cpr30F, Cpr72Eb, Cpr47Eb, rtv, resilin, Burs, TwdlP, Sec24CD, Cpr47Eg, l(2)gl, Lcp65Ad, yellow-d2, Cpr92A, yellow-e2, Axn, gus, C…
GO:0030703	eggshell formation	0.0201	1.24856	cact, Fs(2)Ket, dup, CycE, geminin, Pxt, Khc, H15, cic, mid, Cf2, Rbf, Dp, hep, slmb, slpr, CG1077, chif, PCNA, CG15721, N, Muc4B, squ, mip120, polybromo, ed, jvl, Lis-1, mael, Cdc42, RanBPM, Cad99C, CG12716, spoon, 18w, CG15571, gus, S, RecQ4, mirr, spir, Pxd, Mcm6, Klc, Myb, Cyp18a1, spn-E, bun, ttk, fs(2)ltoPP43, fs(1)M3, armi, Cul4, sax, Mur11Da, dpp, smt3, Cp7Fa, Muc12Ea, kat80, mip40, fs(1)…
GO:0030163	protein catabolic process	0.0201	1.14144	Hsc70-3, Ubi-p5E, Ubi-p63E, Rpt1, 26-29-p, gcl, eff, brat, Ubqn, dco, Rpn5, RYBP, ebi, TER94, Nedd4, vih, CG6688, rdx, Cul1, CG8188, Cks30A, CG14291, CG8184, Usp7, Rpn1, CG10862, Prosalpha4, ctrip, CG11498, CG7094, Rad23, Prosalpha7, CG12362, CG7707, Rpn7, snama, slmb, CG14891, Rpt3, ago, CG10694, Rpn12R, CG34375, tw, Prosalpha4T1, Rpn10, CG5823, Prosalpha3, Prosalpha3T, Rpn6, wech, Cul5, puf, Pr…
GO:0051094	positive regulation of developmental process	0.0201	1.1717	DnaJ-1, Mlf, stan, da, d, Drp1, stg, ctp, Abp1, nudC, simj, kis, ebi, lz, Nedd4, Hr51, Abd-B, Dab, kuz, Cul1, Dfd, Pak3, Src64B, G9a, ey, pk, Dp, Fmr1, dsh, hep, slmb, sNPF-R, stau, nmo, caz, cac, nau, Pdk1, lic, mbt, Vmat, N, kat-60L1, Prosap, pnut, cpb, Mad, mbc, Mcm10, Orct2, RasGAP1, Pi3K92E, Arf79F, mmy, pico, Cbl, Pdcd4, Lis-1, shg, upd2, RhoGAP92B, nudE, mop, Pak, Rassf, yki, Atg1, Sec24CD…
GO:0051258	protein polymerization	0.024	1.28378	Jupiter, Drp1, Khc, gammaTub37C, dco, polo, asp, Lam, chb, Nup98-96, ssh, CG7716, mwh, PsGEF, msps, Vrp1, LamC, Ssrp, cpb, tsr, Atx2, Mtl, gish, nod, Rack1, Cdc42, Grip84, RhoGAP92B, nudE, flr, nwk, ens, DAAM, Arpc2, spoon, Cip4, Grip128, chinmo, spir, CG3085, svr, CG32232, WASp, RhoBTB, CG18109, msd1, conu, Btk29A, qua, chic, cpa, SCAR, Sas-4, wash, Arpc1, gek
GO:0051240	positive regulation of multicellular organismal process	0.0245	1.16362	stan, da, TkR99D, d, stg, ctp, Abp1, nudC, simj, kis, Ets96B, ebi, lz, Nedd4, Hr51, Dab, kuz, BTBD9, Cul1, Pak3, Src64B, G9a, ey, pk, cue, Dp, Fmr1, dsh, hep, slmb, sNPF-R, stau, mld, nmo, caz, cac, Pdk1, lic, mbt, Vmat, N, kat-60L1, Prosap, pnut, cpb, Mad, mbc, Mcm10, Orct2, RasGAP1, Pi3K92E, rho-5, Ih, Arf79F, mmy, Cbl, Nup154, Lis-1, shg, upd2, RhoGAP92B, nudE, mop, Pak, Rassf, yki, Atg1, Sec2…
GO:0044093	positive regulation of molecular function	0.0269	1.14975	CG1416, wapl, Nos, CycT, Cdc37, RnrS, rad, CG1695, Abi, drongo, lok, ctp, Nup358, Wnk, RhoGAP102A, hbs, Mi-2, RnrL, Hsf, RanGAP, Vav, Crag, smid, gnu, Rab3-GEF, Nup50, Cks30A, Tao, Pak3, Src64B, Rbf, RN-tre, RhoGAP100F, Sod3, hep, slpr, fray, chif, Pdk1, lic, CG2104, Uba2, mbt, PDZ-GEF, CG7742, Stim, CG42684, RhoGAP1A, RhoGAP71E, msn, CG2113, tum, mof, mbc, Cyt-c-d, RasGAP1, Pi3K92E, RhoGAP19D, A…
GO:0006949	syncytium formation	0.0269	1.36698	sns, hbs, Vav, sing, PyK, lmd, Pak3, lbe, nau, lbl, Vrp1, kirre, dock, mbc, rols, Tpi, Crk, CG9961, Six4, Akt1, WASp, Pgk, Arf51F, Pglym78, mspo, siz, zip, Rok, Gapdh1, SCAR, Hem, Rac1, eve, ImpL3, Tor
GO:0140253	cell-cell fusion	0.0269	1.36698	sns, hbs, Vav, sing, PyK, lmd, Pak3, lbe, nau, lbl, Vrp1, kirre, dock, mbc, rols, Tpi, Crk, CG9961, Six4, Akt1, WASp, Pgk, Arf51F, Pglym78, mspo, siz, zip, Rok, Gapdh1, SCAR, Hem, Rac1, eve, ImpL3, Tor
GO:0042063	gliogenesis	0.0273	1.28483	eag, dup, Ser, nej, kuz, spen, jing, hkb, cas, repo, retn, ey, slmb, XNP, svp, tgo, so, kibra, N, ago, unc-5, btl, numb, Galphai, wts, cno, amn, gish, bnl, Mer, poe, yki, ths, Cont, stumps, Mdr65, CG13287, NetB, hpo, Dl, CG6398, htl, Dr, gcm2, salm, CG45049, NetA, Rac1, hh, how, loco, vnd, gcm
GO:0051247	positive regulation of protein metabolic process	0.0275	1.14268	stv, Hsp67Bc, PEK, CycT, Cdc37, Ddr, Rpt1, RnrS, tyf, Abi, Hrb98DE, Cad96Ca, Pcl, CG8963, lok, Ret, dco, osk, ebi, hbs, TER94, Nedd4, Ror, vih, RnrL, Vav, rdx, gnu, Cul1, Rab3-GEF, Cks30A, pum, Tao, CG3277, Actbeta, Pak3, Src64B, G9a, ctrip, CG7094, CG12362, Fmr1, hep, slmb, slpr, fray, sNPF-R, stau, scw, CG9098, chif, Pdk1, lic, Rpt3, mbt, Ada2b, daw, btl, trr, msn, mbc, Cyt-c-d, Pi3K92E, CG4612…
GO:0030029	actin filament-based process	0.0304	1.14654	Sb, jv, swa, tral, Zasp67, sns, Abi, Mrtf, ctp, Khc, Ret, dco, polo, asp, Lam, Nedd4, cdi, mask, neo, Vav, Nup98-96, ssh, Abl, Pak3, Src64B, mwh, capt, CG13366, f, fwd, cib, Scgdelta, pav, dsh, hep, hop, scra, twi, Girdin, Spn, sti, PsGEF, Vrp1, N, LamC, RhoGEF2, Rab11, sktl, tw, Ssrp, pnut, CG6873, cpb, sn, RhoGAP71E, feo, mbc, sced, Galphai, ed, tsr, yrt, Atx2, pod1, pico, jvl, rols, lilli, Mtl…
GO:0003014	renal system process	0.0319	1.55887	sns, CG10226, Cubn, Mdr49, kirre, ClC-a, Amnionless, Cdc42, Mdr65, Mdr50, CG8028, MRP, Nha1, Rac1, Oatp58Dc, Nha2, Drip
GO:0051301	cell division	0.0325	1.13155	Ran, endos, eIF4G2, swa, CycB, Cdc37, Drp1, stg, Mtor, dup, CycE, enc, Mrtf, eff, fs(1)Yb, nos, brat, gammaTub37C, dco, polo, tws, asp, Lam, Klp10A, CycA, rdo, alphaTub67C, Syx5, dmt, jumu, CycB3, mts, chb, CG7236, twin, Cen, CG8188, Cks30A, pum, Rcc1, wor, fwd, borr, mud, Stat92E, Nak, pav, tll, mtsh, Act5C, hop, CycG, scra, stau, twe, cnn, sti, msps, Incenp, N, LamC, Cdc6, hyd, Kat60, Klp59C, R…
GO:0007277	pole cell development	0.0357	1.47634	CycE, gcl, MCPH1, me31B, osk, TER94, rump, Fmr1, scra, cnn, RhoGEF2, pgc, piwi, tacc, wun2, lost, Cul3, Dhc64C, tud, tsl, tor
GO:0098657	import into cell	0.0359	1.15576	mim, Dscam1, Nlg4, yl, Nlg2, Drp1, Mid1, nsl1, NimC1, CG42339, brat, dco, prt, stj, dx, Gs1, CG3822, Nedd4, Dab, aux, Tao, repo, l(3)05822, ced-6, Corin, foi, Nak, hep, SerT, CG34402, DAT, tim, Vmat, Vrp1, JYalpha, Rab11, AP-2alpha, lqfR, CD98hc, g, NimA, Rab5, numb, CG8176, EndoA, slif, CG32206, Arf79F, Irk1, NimC3, Cbl, Mtl, Eps-15, CG18659, faf, Lis-1, gish, Cdc42, Mer, CG41099, CASK, Cad99C, …
GO:0016458	gene silencing	0.0363	1.17058	Hsc70-3, e(y)3, phol, hdc, Hmt4-20, Rm62, me31B, Bap170, Hsc70-4, Khc, CG9425, Cp190, psq, gpp, Scm, Upf1, Lam, upSET, msl-1, Hers, Smg5, nub, vig2, gw, pum, Rga, Usp7, CG8677, cd, Psc, Elba2, pita, Fmr1, Su(var)3-7, bel, MTA1-like, CG6701, Pc, z, Ars2, CG8036, XNP, Su(var)2-HP2, LamC, Rif1, fl(2)d, squ, CG6967, Top2, polybromo, Su(z)12, Bsg25A, Spps, g, wde, puf, Mcm10, blanks, MBD-like, Atx2, b…
GO:0022610	biological adhesion	0.0366	1.1684	Jafrac1, stan, ft, Dscam1, Nlg4, Nlg2, rk, arm, sns, otk, Abi, Cad96Ca, Cad96Cb, Ret, fw, CG44153, Dscam3, Ccn, prc, Tl, hbs, muskelin, beat-Va, beat-VII, CadN2, Cad89D, beat-IIb, Tsp, Src64B, beat-IIa, CG32087, sdk, beat-Ic, beat-Vb, Girdin, mbt, beat-Ia, N, kirre, Cad88C, CadN, Grip, Dscam4, wech, Fit1, pygo, Vinc, Mp, ed, beat-IIIb, ds, wrapper, Eig71Ee, shg, klg, Ptp69D, RanBPM, mop, Pak, Con…
GO:0051338	regulation of transferase activity	0.0388	1.19558	CycT, CycB, Cdc37, CycE, Abi, CycA, CycB3, smid, ssh, gnu, Rab3-GEF, Cks30A, Tao, Pak3, Src64B, CycD, hep, slpr, fray, CycG, CG6966, chif, Pdk1, lic, mbt, dap, koko, msn, CkIIbeta2, Pi3K92E, Takl2, Cbl, trbl, Traf4, Cdc42, Cdk7, CG9593, Pak, Rca1, Dsor1, CG1791, l(2)gl, fzy, raptor, bora, CycJ, CG12084, CG6345, SNF4Agamma, Atg13, Pi3K21B, hpo, mnb, Blm, CG31832, sws, fzr2, pcs, hppy, CG17514, Ned…
GO:0097435	supramolecular fiber organization	0.0391	1.15774	Sb, Jupiter, jv, swa, Zasp67, Abi, ctp, Khc, Ret, gammaTub37C, dco, polo, asp, Lam, Klp10A, Nedd4, cdi, mask, chb, Nup98-96, ssh, Abl, Pak3, Src64B, CG7716, mwh, capt, CG13366, f, cib, Scgdelta, dsh, hep, Girdin, Spn, PsGEF, msps, Vrp1, N, LamC, Kat60, RhoGEF2, kat-60L1, tw, Ssrp, CG6873, cpb, sn, sced, ed, tsr, Atx2, pico, jvl, rols, Mtl, Patronin, Nup154, CanB2, gish, nod, Rack1, Cdc42, Grip84,…
GO:0009792	embryo development ending in birth or egg hatching	0.0396	1.1729	CycB, arm, sns, Myo10A, Cp190, exu, shd, grp, KCNQ, kn, alphaTub67C, jumu, pnr, sad, Dab, Deaf1, Vav, gw, pum, Abl, tup, chn, phm, dsh, hep, slpr, Dok, CG34402, PDZ-GEF, N, kirre, Rif1, RhoGEF2, ash1, Rab11, Bsg25A, Mbs, msn, Rab5, Mad, mbc, sced, Orct2, Pi3K92E, CG32206, ed, Rala, yrt, mmy, lwr, cno, Mtl, faf, shg, Traf4, Cdc42, upd2, E(spl)mdelta-HLH, Pak, aop, l(2)gl, lark, oc, chrb, pyd, lola…
GO:0048285	organelle fission	0.0398	1.1281	sra, endos, bif, wapl, east, eIF4G2, CycB, mod(mdg4), wisp, Drp1, Mtor, alphaTub84B, dup, CycE, eff, SRPK, nos, gammaTub37C, mia, polo, nej, dhd, tws, grp, Lam, Klp10A, CycA, alphaTub67C, vih, Syx5, dmt, CycB3, kni, oaf, chb, RanGAP, CG8188, Cks30A, gwl, CG7716, ase, fwd, Rbf, borr, mud, pav, yem, ord, CycD, bel, mtsh, slmb, glu, CycG, scra, twe, Non2, cnn, sti, msps, Chro, Su(var)2-HP2, Incenp, …
GO:0018193	peptidyl-amino acid modification	0.0402	1.11366	e(y)3, Pa1, CG17075, Spt20, Cdc37, Ddr, CG9899, Hmt4-20, Ptp61F, nsl1, Set2, otk, Gug, lid, Cad96Ca, Pcl, SRPK, Ncoa6, Ret, Cyp1, Jarid2, dco, nej, gpp, E(Pc), Ulp1, upSET, msl-1, Ror, CG32201, FKBP59, Rcd5, CG30350, vig2, CG8677, CG3277, gwl, Abl, Src64B, G9a, CG7094, CG5790, CG16716, PH4alphaMP, hep, Br140, CG6931, hop, Rcd1, enok, CG9098, CG4945, Hph, Pdk1, CG2104, Uba2, mbt, CG31371, Art4, as…
GO:0033043	regulation of organelle organization	0.0455	1.11471	e(y)3, endos, Jupiter, wapl, CycB, mod(mdg4), CG9899, Drp1, Mtor, alphaTub84B, CycE, Gug, Abi, Bap170, Pcl, CG11486, Jarid2, Cp190, dco, nej, psq, ebi, tws, Lam, CycA, upSET, Mi-2, msl-1, Nedd4, vih, dmt, GABA-B-R2, mask, Bap60, CycB3, kni, dila, chb, Vav, Nup98-96, ssh, CG15306, vig2, gwl, Abl, Src64B, ase, mwh, G9a, CG18190, ctrip, Rbf, Stat92E, pav, CG15923, CycD, Su(var)3-7, CG5815, dsh, mtsh…
GO:0051093	negative regulation of developmental process	0.0494	1.15753	Capr, ft, bif, hiw, hdc, bab1, erm, RASSF8, Ser, lid, osa, nos, brat, polo, stj, tws, Ulp1, mor, lig, cdi, sav, Bap60, mts, Abd-B, Tao, Abl, chn, Src64B, sdk, Patr-1, Fmr1, Stat92E, slmb, rin, Spn, enok, Hs3st-B, kibra, N, ago, Rab11, CadN, btl, usp, Mad, numb, Csk, stl, RasGAP1, wts, ed, Sox21a, lwr, Tsc1, nito, tap, fkh, Bruce, Mer, nwk, Rae1, aop, l(2)gl, lark, raptor, Octbeta1R, Cip4, brm, Me…

## Sheet: ORA CTmin Genes
GO ID	GO category	FDR	Enrichment Ratio	Genes
GO:0031175	neuron projection development	0.0297	3.13048	robo3, ham, erm, shg, EcR, dar1, ago, RhoGEF64C, Mp, trio, Dscam3, fru, twf, NetA
GO:0007417	central nervous system development	0.0297	4.03685	robo3, erm, shg, EcR, mam, ago, trio, sr, fru, twf
GO:0032990	cell part morphogenesis	0.0392	2.98902	robo3, ham, erm, shg, EcR, dar1, ago, RhoGEF64C, Mp, trio, Dscam3, fru, NetA
GO:0042330	taxis	0.0392	3.20501	robo3, erm, shg, ago, RhoGEF64C, Mp, trio, Dscam3, fru, Hmgcr, NetA
GO:0043062	extracellular structure organization	0.0392	7.24421	psd, Btk29A, Mp, AdamTS-A, CG42342
GO:0000904	cell morphogenesis involved in differentiation	0.0392	2.78895	robo3, ham, erm, shg, EcR, dar1, ago, RhoGEF64C, Mp, trio, Dscam3, fru, NetA

## Sheet: ORA CTmax Genes
GO ID	GO category	FDR	Enrichment Ratio	Genes
GO:0022610	biological adhesion	0.00134	7.09776	beat-Ia, Pax, Lectin-galC1, fz, Ten-m, Src64B, beat-VII, disco-r, Grip
GO:0042330	taxis	0.00789	4.62756	beat-Ia, ptc, lola, fra, fz, fz2, Ten-m, Src64B, svp, Moe
GO:0035272	exocrine system development	0.0103	7.87408	Btk29A, twi, fra, fz, fz2, Src64B
GO:0048732	gland development	0.0103	6.2215	Btk29A, twi, lola, fra, fz, fz2, Src64B
GO:0032990	cell part morphogenesis	0.0184	3.65175	beat-Ia, ptc, lola, fra, Prosap, fz, fz2, Ten-m, Src64B, Moe
GO:0031175	neuron projection development	0.0184	3.55138	beat-Ia, ptc, lola, fra, Prosap, fz, fz2, Ten-m, Src64B, Moe
GO:0048880	sensory system development	0.0184	3.86656	beat-Ia, ptc, lola, fra, fz, Ten-m, Src64B, svp, Moe
GO:0097435	supramolecular fiber organization	0.0184	5.00367	Btk29A, fz, sls, Ten-m, Src64B, Zasp66, Moe
GO:0007267	cell-cell signaling	0.0184	3.47785	twi, Prosap, fz, fz2, Ten-m, Src64B, Glut1, kek6, svp, Grip
GO:0000904	cell morphogenesis involved in differentiation	0.0194	3.40731	beat-Ia, ptc, lola, fra, Prosap, fz, fz2, Ten-m, Src64B, Moe
GO:0008037	cell recognition	0.0208	7.11781	beat-Ia, lola, fra, fz2, Ten-m
GO:0046530	photoreceptor cell differentiation	0.0367	4.9406	lola, fz, Ten-m, Src64B, svp, Moe
GO:0060562	epithelial tube morphogenesis	0.0367	3.27235	Btk29A, twi, ptc, lola, fz, svp, disco-r, Moe, Sp1
GO:0061458	reproductive system development	0.0367	8.09544	Btk29A, ptc, lola, fz2
GO:0030029	actin filament-based process	0.0423	3.94585	Btk29A, twi, fz, sls, Src64B, Zasp66, Moe
GO:0007423	sensory organ development	0.0426	3.13656	beat-Ia, ptc, lola, fra, fz, Ten-m, Src64B, svp, Moe
GO:0061061	muscle structure development	0.0491	4.36313	Pax, twi, lola, sls, Zasp66, Grip
