# Supplementary material for: Integrating GWAS and Transcriptomics to Identify the Molecular Underpinnings of Thermal Stress Responses in Drosophila melanogaster
Source: Front Genet. 2020 Jun 23;11:658. doi: 10.3389/fgene.2020.00658 (PMC7324644; doi:10.3389/fgene.2020.00658)
Supplement: Supplementary file 7 [file Table_7.xlsx]

## Sheet: Sheet1
Supplementary Table 7. Full DESeq2 results with normalized counts table for all genes for heat shock versus control (Hot v Ctrl all DESeq2 results tab) and cold shock versus control (Cold v Ctrl all DESeq2 results tab).
Table of differentially expressed genes (p-adj. < 0.01) with the log2 fold-change for heat shock versus control (Hot v Ctrl DEG table tab) and cold shock versus control (Cold v Ctrl DEG table tab).

## Sheet: Hot v Ctrl all DESeq2 results
gene	baseMean	log2FoldChange	lfcSE	stat	pvalue	padj	ctrl_1	ctrl_2	ctrl_3	hot_1	hot_2	hot_3	cold_1	cold_2	cold_3
CG11023	32.8013	-4.58599	1.03075	-4.44919	8.61929e-06	3.6272e-05	42.0059	95.1876	118.321	6.24189	2.99983	0	23.1107	5.93113	1.414
l(2)gl	4360.84	0.714646	0.156673	4.56139	5.08168e-06	2.31097e-05	3475.25	2606.08	3267.19	4934.21	4987.01	5422.37	4759.35	3971.88	5824.26
Ir21a	44.801	-4.70469	1.52055	-3.09408	0.00197424	0.0040969	58.5716	156.931	160.306	0	2.14274	13.7027	11.5553	0	0
CR43609	51.3798	-3.05891	0.681319	-4.48969	7.13274e-06	3.08352e-05	91.1113	95.1876	156.489	4.68141	13.7135	25.4479	28.8883	35.5868	11.312
Cda5	584.069	-1.11993	0.127306	-8.79718	1.40301e-18	2.09711e-16	814.086	861.833	763.361	358.518	393.407	375.846	525.768	596.078	567.72
CR45339	4.09594	-4.42004	1.7778	-2.48624	0.0129102	0.0216046	1.7749	16.7221	7.63361	0	0.857096	0	5.77767	1.97704	2.121
CR45340	3.05535	-3.33708	2.06991	-1.61219	0.10692	0.143114	2.36653	11.5769	11.4504	0.390118	1.71419	0	0	0	0
dbr	1200.28	0.617617	0.182197	3.38982	0.000699373	0.00165609	881.532	859.261	1000	1480.5	1457.06	1244.99	1357.75	971.716	1549.74
CR44987	46.1697	-3.15214	0.548636	-5.74541	9.16969e-09	9.71803e-08	59.1632	140.209	125.955	12.4838	8.14241	17.6178	17.333	14.8278	19.796
galectin	1257.14	-0.190169	0.15048	-1.26375	0.206319	0.256668	1537.06	1085.65	1282.45	1160.6	1039.66	1239.12	1260.98	1380.96	1327.74
CG11374	123.106	-0.697132	0.351651	-1.98245	0.0474285	0.0691631	137.85	149.213	103.054	78.0236	72.8531	95.9191	142.997	218.463	109.585
net	64.4902	-2.93261	0.425324	-6.89501	5.38627e-12	1.52393e-10	98.8025	151.786	133.588	20.2861	12.4279	17.6178	41.8881	42.5064	61.5089
Zir	1290.1	0.411732	0.145137	2.83686	0.00455595	0.00857908	1164.92	976.316	1122.14	1416.13	1438.64	1487.73	1314.42	1128.89	1561.76
CG11377	551.868	0.490539	0.190498	2.57504	0.0100229	0.0172593	514.128	366.601	477.101	684.657	648.393	567.685	515.657	530.836	661.751
Nhe1	441.464	0.301817	0.165488	1.82379	0.0681831	0.0956943	377.461	378.178	484.734	547.335	477.402	473.723	402.992	389.477	441.875
Sam-S	4078.42	0.304323	0.142548	2.13489	0.03277	0.0498088	4188.75	3073.01	3095.43	4416.13	4237.05	4167.59	4106.48	5128.45	4292.9
CG11455	534.676	0.204975	0.147474	1.3899	0.164558	0.210163	517.086	493.946	484.734	551.237	616.68	559.854	509.879	600.032	478.639
CG13694	30.653	-2.98837	0.683695	-4.37091	1.23731e-05	4.948e-05	47.9222	55.3117	95.4201	11.7035	7.28531	3.91507	21.6662	7.90817	24.745
CG4822	411.912	-0.724056	0.227974	-3.17605	0.00149297	0.00321744	486.913	514.527	530.536	381.925	215.131	330.823	424.658	416.167	406.525
CG3164	4541.25	-0.0248767	0.200766	-0.123909	0.901387	0.919257	5219.97	3317.42	4099.25	3514.96	3534.66	5394.96	5074.24	5803.61	4912.23
CR44969	26.3291	-2.94296	0.879601	-3.34579	0.000820473	0.00190946	51.472	52.7391	68.7025	6.24189	1.28564	17.6178	21.6662	10.8737	6.36299
Gs1	3276.21	0.803821	0.114539	7.01786	2.25297e-12	7.2553e-11	2364.75	2046.53	2152.68	3887.52	3853.93	3731.06	3667.37	3411.39	4370.67
CR44185	11.8449	-5.88637	1.70832	-3.4457	0.000569587	0.00138278	23.0736	23.1537	53.4353	0	1.28564	0	0	0	5.65599
CR44186	8.93528	-4.30793	1.98245	-2.17303	0.0297779	0.0457437	11.241	28.299	30.5344	3.12094	0	0	7.22208	0	0
CG31975	0	NA	NA	NA	NA	NA	0	0	0	0	0	0	0	0	0
CG31976	0	NA	NA	NA	NA	NA	0	0	0	0	0	0	0	0	0
CG31974	412.375	-0.620249	0.235143	-2.63776	0.00834565	0.0146806	572.108	468.22	370.23	356.178	269.557	301.46	485.324	524.905	363.398
CG11454	221.466	0.0402191	0.21308	0.188752	0.850287	0.875883	195.239	189.089	267.176	196.619	237.415	219.244	232.551	225.383	230.482
CG42399	169.619	-1.64247	0.305678	-5.3732	7.735e-08	6.15228e-07	272.151	295.853	416.032	116.255	86.5667	109.622	54.8878	98.8521	76.3559
CG3709	285.326	0.245252	0.176453	1.3899	0.16456	0.210163	277.475	255.977	244.276	324.578	280.699	328.866	285.994	263.935	306.131
CG3436	1016.19	0.461258	0.111559	4.13464	3.55516e-05	0.000123175	811.719	800.09	767.178	1111.45	1056.8	1123.62	1236.42	1042.89	1195.54
CG33635	137.34	0.205785	0.31166	0.660285	0.509071	0.567449	158.557	111.91	129.771	129.129	176.133	160.518	119.887	93.9095	156.247
spen	19187.5	0.636994	0.0973128	6.54584	5.9161e-11	1.28228e-09	15688.9	13925.7	13057.3	22370.5	21523.4	22531.2	19324.8	20976.4	23289.3
mRpL10	203.676	0.0892739	0.237583	0.375759	0.707096	0.750384	217.721	203.238	141.222	206.762	230.987	170.305	213.774	226.371	222.705
CG11617	90.9379	-1.20691	0.346306	-3.4851	0.000491957	0.00121809	145.541	149.213	99.2369	44.4734	59.1396	74.3863	98.2203	76.1161	72.1139
Tbc1d15-17	598.103	0.481879	0.177358	2.71699	0.00658783	0.0119166	473.306	472.079	568.704	730.301	757.673	597.048	571.989	518.974	692.859
kis	25197.5	0.878812	0.122026	7.20185	5.94008e-13	2.27881e-11	19021.6	16129.1	15858.8	31560.1	32207.1	30069.7	23741.9	26148.4	32040.5
CR44220	5.54726	-3.78284	2.23407	-1.69325	0.0904072	0.123155	14.7908	15.4358	11.4504	0	0	3.91507	4.33325	0	0
CR44222	22.5208	-4.25365	0.955048	-4.45386	8.43383e-06	3.56906e-05	35.4979	59.1706	91.6033	0.780236	2.99983	7.83013	0	1.97704	2.828
CR44221	10.6247	-7.89694	1.75725	-4.49392	6.99228e-06	3.03466e-05	23.6653	43.7348	22.9008	0	0	0	4.33325	0.988521	0
snoRNA:kis-a	1.24662	0.53188	3.45122	0.154114	0.87752	0.89984	3.54979	0	0	2.34071	0	3.91507	0	0	1.414
CG13693	36.9831	-5.3877	1.26055	-4.27407	1.91938e-05	7.21145e-05	50.2887	110.623	141.222	5.85177	0.428548	0	18.7774	0	5.65599
mir-965	8.30766	-0.689719	1.41709	-0.486714	0.626461	0.677287	1.18326	1.28632	34.3513	8.58259	2.57129	9.78767	8.6665	1.97704	6.36299
CR44218	15.9856	-4.18362	1.22097	-3.42648	0.000611453	0.00146986	29.5816	32.158	57.2521	4.2913	1.28564	0	10.1109	0	9.19099
Rpp30	105.735	-0.939725	0.298033	-3.15309	0.00161551	0.00344544	127.201	156.931	152.672	72.1718	90.8521	58.726	83.7762	101.818	107.464
CG3645	317.087	-0.0211671	0.191968	-0.110264	0.9122	0.928529	272.742	360.169	324.428	285.176	344.552	307.333	300.439	310.396	348.551
CG17075	242.184	-2.45545	0.240032	-10.2297	1.45996e-24	5.37946e-22	398.168	509.382	545.803	103.381	74.1388	84.1739	150.219	172.991	141.4
CR44219	13.6095	-3.92043	2.11197	-1.85629	0.0634116	0.0897128	17.749	25.7264	61.0689	0	0	7.83013	10.1109	0	0
CG3345	45.9065	-6.51556	0.925899	-7.03701	1.96414e-12	6.44302e-11	90.5197	186.516	125.955	1.95059	0	3.91507	2.88883	0	1.414
mbm	785.819	0.400426	0.169203	2.36653	0.0179555	0.0290975	730.666	692.039	541.986	726.79	904.664	1002.26	810.318	814.541	849.106
CG11555	380.854	0.342304	0.177685	1.92647	0.0540463	0.0777404	354.388	295.853	290.077	402.602	388.693	416.955	486.768	371.684	420.665
CG17078	838.118	0.762259	0.21125	3.60832	0.00030819	0.000810989	672.094	671.458	503.818	1063.46	1193.51	894.593	941.76	631.665	970.71
smo	692.396	0.387663	0.175744	2.20583	0.0273959	0.0424924	599.323	547.972	622.139	775.554	817.241	710.585	610.988	658.355	889.405
CG11601	119.752	-0.499009	0.395594	-1.26142	0.207158	0.25759	91.703	172.367	190.84	120.937	96.4233	97.8767	131.442	109.726	66.4579
CG3625	328.328	-0.418339	0.269345	-1.55317	0.120382	0.159183	413.551	339.588	347.329	351.886	210.846	262.309	356.771	413.202	259.469
Amnionless	66.2359	-2.39662	0.46952	-5.10441	3.31821e-07	2.15466e-06	133.709	154.358	152.672	31.2094	21.8559	31.3205	23.1107	36.5753	11.312
CG11562	309.216	0.358276	0.190826	1.8775	0.0604494	0.0858979	292.266	261.123	240.459	343.694	374.979	305.375	306.216	292.602	366.226
U2af38	896.769	0.704441	0.184095	3.82651	0.000129971	0.000379518	647.837	541.54	824.43	1130.17	993.802	1123.62	950.426	790.817	1068.28
Hop	5505.49	1.30516	0.0909062	14.3572	9.60482e-47	1.26816e-43	3451.58	3102.6	3389.32	8083.24	7694.15	8804.98	4781.02	4861.55	5380.97
Pi3K21B	1742.94	0.657575	0.155594	4.22624	2.37632e-05	8.70072e-05	1492.69	1219.43	1385.5	2283.36	2193.31	1982.98	1603.3	1455.1	2070.8
Plc21C	1353.97	0.338178	0.0809574	4.17723	2.95076e-05	0.000105013	1190.96	1228.43	1236.65	1539.02	1502.49	1575.81	1308.64	1317.7	1286.03
CR43719	13.4474	-4.43694	1.70674	-2.59966	0.00933175	0.0162083	15.9741	25.7264	64.8857	3.90118	0.428548	0	10.1109	0	0
CG11912	294.526	0.574055	0.329332	1.74309	0.0813182	0.112191	205.296	155.645	229.008	322.627	326.982	217.286	372.659	562.469	258.762
CG11911	2712.81	-0.0294189	0.191033	-0.153999	0.877611	0.899875	2575.37	2908.37	2507.64	3181.41	2345.87	2300.1	2469.95	3698.06	2428.54
CG33127	362.968	-0.416814	0.244538	-1.70449	0.0882888	0.120528	340.188	322.866	450.383	330.82	260.557	227.074	436.214	538.744	359.863
CG43755	45.099	-5.38436	1.35332	-3.97863	6.93144e-05	0.000219556	118.918	113.196	133.588	7.02212	0.857096	0	30.3327	1.97704	0
CG31921	50.636	-4.36492	1.20443	-3.62406	0.000290015	0.000769552	105.31	135.063	175.573	12.4838	0	7.83013	11.5553	7.90817	0
Ent1	465.163	0.145958	0.181314	0.804999	0.42082	0.482346	450.232	410.336	465.65	478.675	500.115	483.511	502.657	365.753	529.543
CR45367	17.165	-4.05788	1.36537	-2.97201	0.00295861	0.00585076	21.2988	61.7433	53.4353	0	5.99967	1.95753	7.22208	0	2.828
CR45366	16.2827	-2.69642	0.754365	-3.57443	0.000350996	0.000910051	21.8904	51.4527	34.3513	4.68141	7.28531	3.91507	10.1109	7.90817	4.949
al	48.9658	-4.44294	0.731355	-6.07494	1.24037e-09	1.78012e-08	101.169	120.914	171.756	12.4838	2.99983	0	12.9997	9.88521	8.48399
CR43718	9.65331	-7.59814	2.27631	-3.33792	0.000844088	0.00195723	26.6234	16.7221	30.5344	0	0	0	12.9997	0	0
CG4213	324.014	-1.14207	0.285336	-4.00255	6.26643e-05	0.000200739	534.244	442.494	389.314	222.367	163.277	240.777	346.66	372.672	204.323
RpI135	594.976	-0.172242	0.222376	-0.77455	0.438606	0.500395	710.55	598.138	553.437	511.835	497.973	659.689	460.769	762.15	600.242
AP-2alpha	2629.48	0.529006	0.0956785	5.52899	3.22073e-08	2.88138e-07	2201.46	1899.89	2068.71	2919.64	3013.55	2979.37	2703.95	2775.77	3103.02
ebi	1481.47	0.964747	0.137287	7.02722	2.10692e-12	6.8266e-11	1043.05	910.713	1076.34	1930.69	1997.03	1969.28	1499.3	1232.69	1674.17
CG13690	378.214	0.976129	0.231939	4.20856	2.56999e-05	9.32424e-05	214.762	290.708	206.108	495.84	415.263	501.128	411.659	345.982	522.473
RpLP1	6453.44	0.445456	0.143701	3.09989	0.00193594	0.0040287	5554.24	5347.23	4740.47	7275.7	7827	6209.3	7106.53	8224.5	5795.98
CG11885	49.7892	-0.688284	0.587413	-1.17172	0.241309	0.294962	52.6552	33.4443	103.054	18.7257	40.712	56.7685	53.4434	50.4146	38.885
CG13692	14.6921	-4.35526	1.49822	-2.90697	0.00364951	0.00703441	20.1155	46.3075	53.4353	4.2913	0.857096	0	7.22208	0	0
BBS8	35.1209	-5.2115	0.752337	-6.92709	4.29583e-12	1.27466e-10	74.5456	127.346	76.3361	4.2913	1.71419	0	15.8886	8.89669	7.06999
ex	1520.53	-0.115111	0.194051	-0.593201	0.553047	0.609309	1517.54	1475.41	1438.94	1340.45	1157.08	1607.13	1379.42	2226.15	1542.67
CR43717	8.30965	-7.4702	1.80338	-4.14234	3.43783e-05	0.000119738	19.5239	32.158	15.2672	0	0	0	2.88883	0	4.949
crq	1749.13	0.520478	0.151249	3.44119	0.000579163	0.00140074	1538.24	1179.55	1412.22	1898.31	2101.6	1924.26	1780.97	1668.62	2238.36
CG4164	557.115	0.689097	0.146817	4.69357	2.6848e-06	1.32765e-05	445.499	389.754	408.398	661.25	723.389	622.496	651.432	557.526	554.287
CG4133	83.2228	-2.33523	0.361118	-6.46667	1.00185e-10	2.03244e-09	162.107	177.512	194.657	44.8636	34.2838	21.5329	46.2213	34.5982	33.229
CG4297	745.192	-0.407951	0.147865	-2.75895	0.00579877	0.0106535	911.705	778.223	935.117	666.321	631.679	677.306	593.655	746.333	766.387
MED15	562.894	0.66503	0.148795	4.46944	7.84251e-06	3.35195e-05	437.808	421.912	442.749	687.388	699.39	673.391	514.212	528.859	660.337
ush	899.107	0.247971	0.167802	1.47776	0.139473	0.181251	695.168	791.086	877.865	941.354	771.815	1086.43	904.205	952.934	1071.1
cbt	2004.89	0.244503	0.141172	1.73195	0.0832833	0.114484	2017.47	1713.38	1667.94	2419.9	1807.19	2192.44	2108.85	2209.34	1907.48
lwr	1176.51	0.70025	0.137439	5.09499	3.48759e-07	2.24441e-06	893.364	874.696	744.277	1397.79	1520.49	1182.35	1273.98	1274.2	1427.43
Spp	516.397	0.240953	0.191321	1.25942	0.20788	0.258366	443.132	497.805	473.284	582.836	568.683	512.874	428.992	656.378	483.588
Ets21C	156.929	-2.19914	0.304369	-7.22523	5.00257e-13	1.95706e-11	243.752	326.725	335.879	74.5125	56.5683	64.5986	86.665	137.404	86.2539
nAChRbeta3	115.81	-1.42802	0.380954	-3.74852	0.00017788	0.000500572	176.306	163.362	236.642	56.5671	73.7102	84.1739	86.665	114.668	50.197
rempA	124.64	-3.18409	0.393935	-8.08278	6.33048e-16	4.91667e-14	211.804	364.028	324.428	42.1327	28.7127	25.4479	59.2211	35.5868	30.401
CG2789	595.385	0.667874	0.172277	3.87674	0.000105866	0.000317199	533.652	433.489	419.849	739.664	813.812	665.561	668.765	555.549	528.129
CG11835	174.437	-0.863542	0.3535	-2.44284	0.0145724	0.0240831	278.659	258.55	198.474	136.151	127.707	144.857	142.997	202.647	79.8909
CG2794	218.942	-0.0924845	0.185336	-0.49901	0.617772	0.669126	221.862	221.247	217.558	197.01	223.702	197.711	213.774	247.13	230.482
Nle	170.418	-0.289562	0.224961	-1.28717	0.198036	0.247529	207.071	173.653	152.672	145.514	148.278	152.688	206.552	172.003	175.336
CG2807	866.707	0.232296	0.1185	1.9603	0.0499605	0.0724162	720.016	783.368	854.964	884.007	975.375	876.975	882.538	945.026	878.093
Ipk2	213.886	0.485673	0.251262	1.93293	0.0532447	0.0767266	165.657	195.52	152.672	238.362	286.698	193.796	265.773	191.773	234.724
cold	184.052	0.182254	0.271536	0.671195	0.502096	0.5607	143.767	199.379	160.306	183.746	217.274	166.39	200.774	152.232	232.603
Ptth	28.4636	-4.48008	1.00473	-4.45897	8.23531e-06	3.49438e-05	33.1314	63.0296	141.222	7.80236	1.28564	0	4.33325	3.95408	1.414
Pph13	37.8157	-3.07744	0.635656	-4.84136	1.28956e-06	7.0094e-06	60.3465	97.7602	106.871	17.5553	5.99967	5.8726	20.2218	15.8163	9.89799
Gsc	39.1475	-4.51703	1.3181	-3.42694	0.000610434	0.00146786	81.6452	155.645	83.9697	11.3134	1.71419	0	17.333	0	0.706999
CG13689	91.0422	-0.691844	0.461516	-1.49907	0.133855	0.174696	84.0117	137.636	137.405	87.3864	41.1406	93.9616	103.998	50.4146	83.4259
CR43648	10.8471	-6.92566	1.61786	-4.28075	1.86262e-05	7.04498e-05	24.2569	36.0169	30.5344	0	0.428548	0	1.44442	4.94261	0
CR43649	10.4465	-3.83618	1.67497	-2.29031	0.0220036	0.0348939	43.7808	24.44	11.4504	5.07153	0	0	4.33325	4.94261	0
lectin-21Cb	18.8575	-5.80057	1.38096	-4.20039	2.66457e-05	9.62771e-05	24.2569	61.7433	76.3361	2.34071	0	0	4.33325	0	0.706999
CR44797	11.683	-4.80047	1.59311	-3.01327	0.00258449	0.00520379	34.3147	25.7264	41.9849	3.12094	0	0	0	0	0
CR44798	8.07031	-7.47679	2.11919	-3.52813	0.000418504	0.00105822	9.46611	28.299	30.5344	0	0	0	4.33325	0	0
lectin-21Ca	15.0464	-7.31839	1.65401	-4.42463	9.66076e-06	3.99752e-05	33.723	34.7306	57.2521	0	0	1.95753	5.77767	1.97704	0
CG2839	81.2261	-3.93347	0.678671	-5.79584	6.79787e-09	7.54239e-08	176.898	123.487	309.161	16.7751	3.42838	21.5329	41.8881	23.7245	14.14
CR45369	2.808	-6.06473	2.98869	-2.02923	0.0424349	0.0626189	4.73306	16.7221	3.81681	0	0	0	0	0	0
ds	301.265	-1.69468	0.332682	-5.09399	3.50601e-07	2.25535e-06	520.045	623.864	564.887	117.816	140.564	279.927	192.107	126.531	145.642
CR44988	3.60109	-6.34457	2.97958	-2.12935	0.0332255	0.0504189	12.4243	18.0085	0	0	0	0	0	1.97704	0
Hsp60B	42.9973	-4.74231	0.975038	-4.86372	1.152e-06	6.35084e-06	101.169	124.773	129.771	7.02212	3.42838	1.95753	15.8886	2.96556	0
Eaat2	225.485	-1.07429	0.264399	-4.06314	4.8417e-05	0.000161227	346.696	385.896	286.26	194.279	153.42	135.07	189.219	205.612	132.916
GABA-B-R3	146.282	-2.89979	0.482072	-6.01527	1.79585e-09	2.43818e-08	249.077	366.601	423.665	40.9624	31.284	70.4712	57.7767	58.3227	18.382
CR44614	7.67227	-7.37055	2.17522	-3.38842	0.000702954	0.00166321	15.9741	20.5811	26.7176	0	0	0	5.77767	0	0
CG12506	12.2203	-2.82597	1.17615	-2.40274	0.0162729	0.0266159	23.0736	36.0169	34.3513	0.780236	2.57129	11.7452	1.44442	0	0
CG13946	4.90134	-3.8494	2.26728	-1.6978	0.0895448	0.122106	2.95816	14.1495	19.084	0	2.14274	0	5.77767	0	0
CG13947	555.379	1.72237	0.457589	3.76401	0.000167207	0.000473584	266.234	272.699	263.36	898.832	1284.36	460.02	792.985	190.785	569.134
Gr21a	33.5113	-6.58099	0.992257	-6.63235	3.30393e-11	7.63083e-10	62.713	104.192	122.138	0	1.71419	1.95753	5.77767	0.988521	2.121
CG3544	75.1558	-4.91348	2.33919	-2.1005	0.0356848	0.0537085	139.034	177.512	309.161	19.5059	0.857096	0	30.3327	0	0
Pkg21D	93.8377	-1.72884	0.439412	-3.93443	8.33933e-05	0.000258563	134.3	223.819	190.84	73.3422	33.4267	58.726	56.3322	45.472	28.28
CR45259	8.0058	-7.56981	1.96996	-3.84263	0.000121722	0.000358204	19.5239	33.4443	19.084	0	0	0	0	0	0
Nnf1b	74.226	0.0215218	0.4081	0.0527365	0.957942	0.966913	76.9122	82.3244	64.8857	70.2212	89.995	68.5137	75.1097	42.5064	97.5659
Dbp21E2	175.574	0.0866688	0.304681	0.284458	0.77606	0.811932	179.264	216.101	114.504	202.471	200.989	144.857	141.553	173.98	206.444
Saf6	134.79	-0.511791	0.409668	-1.24928	0.211562	0.262551	105.31	191.661	236.642	139.272	108.851	119.41	132.886	60.2998	118.776
Pex12	83.9831	-0.874631	0.294375	-2.97115	0.00296691	0.00586496	117.735	128.632	122.138	62.809	68.5676	70.4712	50.5546	74.1391	60.8019
CG15880	16.5148	-4.30486	1.33588	-3.2225	0.00127077	0.00278755	35.4979	57.8843	41.9849	3.90118	2.14274	0	7.22208	0	0
CG3876	176.583	0.023653	0.354069	0.0668034	0.946738	0.957312	124.834	185.23	290.077	229.779	190.704	172.263	121.331	106.76	168.266
Clp	158.839	0.150971	0.324337	0.465476	0.641591	0.690957	127.201	181.371	141.222	173.993	191.989	129.197	215.218	116.645	152.712
CG3662	3758.93	0.0640253	0.139605	0.458617	0.646509	0.695356	3882.88	3192.64	3099.25	3504.04	3094.12	4077.54	3977.92	4800.26	4201.7
CG3862	158.801	-0.327313	0.242537	-1.34954	0.177164	0.224308	183.998	149.213	198.474	133.81	142.278	144.857	148.775	187.819	139.986
dock	857.581	0.67852	0.126043	5.38326	7.31506e-08	5.86241e-07	730.074	611.001	629.773	1071.26	1074.8	1027.7	797.318	850.128	926.169
drongo	2328.83	0.775165	0.101123	7.66559	1.78013e-14	9.95735e-13	1948.24	1615.62	1713.75	3143.96	3008.41	2903.02	2095.85	2304.24	2226.34
CR44060	10.8823	-2.77987	1.40425	-1.97962	0.047746	0.0695557	16.5657	9.00423	57.2521	5.85177	0.428548	5.8726	0	2.96556	0
CG4291	162.383	-0.173732	0.256542	-0.677205	0.498276	0.557062	178.673	150.499	156.489	166.19	155.134	103.749	177.663	187.819	185.234
kraken	316.093	-0.131873	0.213998	-0.616234	0.53774	0.594644	325.989	337.015	305.344	342.133	292.698	244.692	362.549	365.753	268.66
CG13949	28.8038	-4.65273	0.851243	-5.46581	4.60808e-08	3.9274e-07	44.3724	68.1749	125.955	5.46165	1.28564	1.95753	7.22208	1.97704	2.828
CR45345	6.094	-6.2175	1.87436	-3.31714	0.00090945	0.00209013	14.7908	20.5811	19.084	0.390118	0	0	0	0	0
mir-375	0	NA	NA	NA	NA	NA	0	0	0	0	0	0	0	0	0
CG13950	33.1274	-2.12528	0.687416	-3.09169	0.00199022	0.00412575	57.9799	75.8928	61.0689	7.02212	22.2845	15.6603	27.4439	23.7245	7.06999
aru	386.596	-0.811914	0.195603	-4.15082	3.31284e-05	0.000115946	460.881	536.395	500.002	269.571	275.556	311.248	371.215	449.777	304.717
snoRNA:Me28S-U1230	6.39571	-2.81458	2.07556	-1.35606	0.17508	0.22206	12.4243	19.2948	15.2672	6.24189	0	0	4.33325	0	0
dbe	547.021	0.14497	0.151855	0.954655	0.339752	0.39975	496.971	474.651	412.215	474.383	493.687	593.133	623.988	676.148	678.012
PNUTS	1898.05	0.540586	0.103132	5.24167	1.59131e-07	1.14707e-06	1590.9	1474.12	1454.2	2195.97	2406.3	1973.19	1952.85	1998.79	2036.16
CG15824	113.145	-5.57294	2.1976	-2.53592	0.0112152	0.0190536	169.798	465.647	339.696	18.3355	1.71419	0	23.1107	0	0
ninaA	41.8268	-0.947364	0.59688	-1.58719	0.112469	0.149695	59.7548	87.4696	34.3513	32.7699	26.9985	37.1931	38.9992	45.472	13.433
CR45348	12.52	-4.86198	1.64161	-2.96171	0.00305936	0.0060272	15.9741	33.4443	57.2521	3.12094	0	0	2.88883	0	0
Lsp1beta	63.9447	-2.41112	0.528993	-4.55795	5.16546e-06	2.34369e-05	95.2528	144.068	206.108	18.3355	36.8551	27.4055	25.9995	10.8737	10.605
snRNA:U1:95Ca	0	NA	NA	NA	NA	NA	0	0	0	0	0	0	0	0	0
snRNA:U1:95Cb	0	NA	NA	NA	NA	NA	0	0	0	0	0	0	0	0	0
snRNA:U1:21D	0	NA	NA	NA	NA	NA	0	0	0	0	0	0	0	0	0
CR45261	8.53961	-7.59032	1.9328	-3.92711	8.59721e-05	0.000265008	17.749	21.8674	34.3513	0	0	0	2.88883	0	0
CR44061	3.519	-6.33725	2.93119	-2.16201	0.0306176	0.046929	14.7908	15.4358	0	0	0	0	1.44442	0	0
GluRIIC	74.3191	-2.72645	0.596006	-4.57453	4.77281e-06	2.1919e-05	134.3	203.238	171.756	39.792	25.7129	7.83013	40.4437	11.8623	33.936
CG4341	157.607	-2.29699	0.353025	-6.5066	7.68692e-11	1.611e-09	215.354	353.738	438.933	66.32	50.9972	90.0465	59.2211	68.208	75.6489
CR44801	48.8727	-8.43487	1.17296	-7.1911	6.42734e-13	2.42464e-11	84.6034	165.935	167.939	0	0.857096	0	14.4442	3.95408	2.121
IA-2	4483.71	-0.106959	0.224895	-0.475597	0.634361	0.684568	5994.42	3847.38	4160.32	4432.91	3449.81	5138.52	3765.59	5819.42	3744.98
CG4375	14.1801	-4.74862	1.23719	-3.83824	0.00012392	0.000363904	26.0318	54.0254	34.3513	3.51106	0	0	4.33325	3.95408	1.414
CG4415	27.1087	-4.73995	0.823624	-5.755	8.66442e-09	9.25061e-08	40.231	84.897	103.054	3.51106	3.42838	0	4.33325	0.988521	3.535
S	2031.93	0.53325	0.12309	4.3322	1.47627e-05	5.76576e-05	1821.04	1606.61	1362.6	2406.64	2343.73	2233.55	2126.18	2038.33	2348.65
ast	233.491	-0.347981	0.233516	-1.49018	0.136178	0.177391	244.936	310.003	274.81	247.725	198.418	201.626	233.995	165.083	224.826
Atg4a	480.648	-0.102172	0.148102	-0.689879	0.49027	0.549508	459.106	496.519	549.62	422.108	494.973	471.765	508.435	461.639	461.671
CG4629	164.343	-1.08823	0.264711	-4.111	3.93951e-05	0.000134666	237.836	222.533	305.344	132.64	112.708	107.664	119.887	144.324	96.1519
mtRNApol	657.416	0.0680596	0.129979	0.52362	0.600543	0.652875	672.686	666.313	572.521	659.299	706.675	655.774	602.322	688.999	692.152
CG14339	53.0159	-4.42566	1.31521	-3.36498	0.000765486	0.00179626	107.677	154.358	190.84	19.5059	0.428548	0	4.33325	0	0
CG14340	21.8163	-6.12483	1.46992	-4.16679	3.08921e-05	0.000109083	36.6812	72.0338	72.5193	0	2.14274	0	11.5553	0	1.414
Pino	4551.95	0.0855112	0.114913	0.744135	0.456795	0.517552	4627.75	4012.03	3587.8	4508.98	4270.05	4234.14	4999.13	5805.58	4922.13
CG4552	685.052	0.42109	0.214027	1.96746	0.04913	0.0713407	627.13	603.283	339.696	725.619	752.959	657.731	843.539	859.025	756.489
Iris	331.368	-0.409779	0.215096	-1.9051	0.0567668	0.0812331	343.738	385.896	438.933	321.067	260.129	289.715	336.549	358.833	247.45
CG4577	408.357	-0.251699	0.228761	-1.10027	0.271214	0.327549	529.511	379.464	427.482	367.881	331.267	434.572	400.103	485.364	319.564
CR45717	4.19561	-6.61645	2.50158	-2.64491	0.00817127	0.0144123	7.09958	11.5769	19.084	0	0	0	0	0	0
MFS3	51.2668	-2.62699	0.489337	-5.36847	7.94069e-08	6.27806e-07	73.954	132.491	141.222	14.0442	23.5701	17.6178	25.9995	14.8278	17.675
CG4749	100.213	-0.368665	0.414751	-0.888884	0.374065	0.434636	93.4779	115.769	141.222	94.0184	74.9959	99.8342	148.775	60.2998	73.5279
Tfb4	158.631	0.300529	0.29721	1.01117	0.311937	0.371241	118.326	171.08	118.321	133.03	207.417	164.433	187.774	146.301	180.992
Vps29	402.757	0.227986	0.197571	1.15395	0.248522	0.302774	292.266	421.912	339.696	432.641	444.404	346.483	431.881	466.582	448.945
capt	1599.07	0.664875	0.107461	6.18715	6.12602e-10	9.70606e-09	1194.51	1085.65	1202.29	1849.16	1984.6	1659.99	1858.96	1845.57	1710.94
CR43767	11.7762	-7.98366	1.71616	-4.65206	3.28639e-06	1.58122e-05	41.4142	34.7306	19.084	0	0	0	7.22208	0	3.535
Tango14	453.565	0.592072	0.211001	2.80602	0.00501573	0.00935372	354.388	337.015	396.948	541.484	660.821	416.955	511.323	399.363	463.792
CG5080	598.465	-0.219771	0.218098	-1.00767	0.313613	0.372872	633.638	639.3	515.269	564.501	509.972	465.893	701.986	855.071	500.556
IntS14	263.049	0.140764	0.257225	0.547242	0.584213	0.638363	189.322	282.99	270.993	268.011	287.984	252.522	262.884	215.498	337.239
CG14341	161.884	0.307899	0.283981	1.08422	0.278266	0.335172	102.944	168.508	148.855	142.783	194.989	176.178	163.219	189.796	169.68
Plap	814.048	0.284451	0.193003	1.47382	0.140531	0.182521	637.779	666.313	851.148	909.365	1010.09	669.476	791.54	957.877	832.845
CG31922	51.4103	-0.301489	0.428671	-0.703311	0.481862	0.541193	65.6712	55.3117	72.5193	56.9572	59.9967	35.2356	25.9995	46.4605	44.541
CG5118	396.569	0.402292	0.229651	1.75175	0.0798167	0.11035	363.854	245.687	335.879	320.677	470.545	461.978	434.769	480.421	455.308
CG4887	1259.83	0.265341	0.135417	1.95943	0.0500623	0.0725432	1025.89	966.025	1194.66	1126.66	1311.36	1374.19	1373.64	1589.54	1376.53
CG4896	376.855	-0.0476054	0.154031	-0.309063	0.757274	0.795319	391.66	424.485	335.879	371.782	399.835	352.356	374.104	364.764	376.831
CG5126	69.6215	-1.36488	0.58546	-2.33129	0.0197381	0.0316529	68.0377	104.192	160.306	27.6984	76.7101	19.5753	69.332	58.3227	42.42
Tgt	132.491	0.127023	0.267641	0.4746	0.635072	0.685241	117.143	140.209	145.039	155.657	128.564	150.73	103.998	144.324	106.757
CG5001	421.831	-0.0691773	0.271131	-0.255143	0.798612	0.831792	492.238	492.66	267.176	390.898	314.554	512.874	420.325	479.433	426.321
CG5139	11.3532	-6.99405	1.80199	-3.88129	0.000103904	0.000312206	23.0736	34.7306	38.1681	0	0.428548	0	5.77767	0	0
CG43348	44.7479	-0.194876	0.639025	-0.304959	0.760398	0.798128	38.4561	25.7264	57.2521	22.2367	49.283	31.3205	40.4437	104.783	33.229
CG43349	1844.02	0.313108	0.177643	1.76257	0.0779733	0.10799	1211.07	1384.08	1175.58	1585.83	1489.2	1618.88	2365.95	3525.07	2240.48
CG5011	276.744	0.139476	0.253193	0.550868	0.581724	0.635951	237.244	248.259	251.909	284.006	216.417	315.163	242.662	397.386	297.647
CG14342	14.7144	-1.94691	0.866312	-2.24736	0.024617	0.0386287	23.0736	56.598	15.2672	10.5332	5.14257	9.78767	7.22208	1.97704	2.828
CR45346	6.27374	-7.20922	2.24379	-3.21296	0.00131373	0.00287338	6.50795	30.8716	19.084	0	0	0	0	0	0
CR43263	14.9099	-6.27139	1.49359	-4.19886	2.68262e-05	9.6755e-05	21.2988	19.2948	91.6033	0	1.28564	0	0	0	0.706999
CG42329	77.1343	-3.5165	0.640315	-5.49183	3.97798e-08	3.45923e-07	136.667	160.79	198.474	17.9454	14.1421	9.78767	27.4439	107.749	21.21
CG5397	178.799	-1.16356	0.327342	-3.55456	0.000378616	0.00096958	283.392	291.994	213.741	79.1939	128.564	152.688	174.774	171.014	113.827
robo3	177.599	-2.35337	0.433998	-5.42254	5.87592e-08	4.85898e-07	276.292	433.489	416.032	114.305	69.8533	29.363	80.8873	106.76	71.4069
a5	32.6156	-1.59368	0.583339	-2.732	0.00629515	0.0114644	43.1891	73.3201	72.5193	31.9897	12.8564	15.6603	15.8886	16.8049	11.312
CG5440	22.4697	-6.07165	1.32595	-4.57909	4.66999e-06	2.15154e-05	46.1473	59.1706	91.6033	2.34071	0	0	0	2.96556	0
CG33923	5.54422	-3.31093	1.74456	-1.89785	0.0577152	0.0824935	11.8326	12.8632	15.2672	3.51106	0	0	2.88883	0	3.535
CG33922	5.92532	-2.84701	2.22139	-1.28163	0.199972	0.249631	20.1155	23.1537	3.81681	6.24189	0	0	0	0	0
Cdlc2	16.1029	-8.53531	1.66926	-5.11323	3.16702e-07	2.07348e-06	18.9322	29.5853	95.4201	0	0	0	0	0.988521	0
CR45005	7.96661	-7.53083	2.20378	-3.41723	0.000632622	0.001515	11.8326	6.43159	53.4353	0	0	0	0	0	0
CR45006	7.42783	-7.35739	2.1048	-3.49554	0.000473108	0.00117916	17.749	21.8674	22.9008	0	0	0	4.33325	0	0
CG5556	20.5038	-5.1474	1.75051	-2.94052	0.00327664	0.00639978	42.0059	82.3244	45.8017	4.2913	0	0	10.1109	0	0
CG5561	18.3455	-2.38213	1.10995	-2.14616	0.0318602	0.0485985	39.0477	56.598	26.7176	11.7035	7.28531	3.91507	15.8886	3.95408	0
CG31924	11.3596	-3.7788	1.26653	-2.98359	0.00284888	0.00567342	17.1573	34.7306	38.1681	2.73083	1.71419	1.95753	5.77767	0	0
CG5565	16.8273	-2.61986	1.24067	-2.11166	0.0347157	0.0524293	24.2569	39.8759	64.8857	14.8245	4.71403	0	2.88883	0	0
CG31659	17.7103	-1.37456	0.821537	-1.67315	0.0942974	0.12788	37.2728	21.8674	38.1681	6.24189	14.5706	17.6178	2.88883	15.8163	4.949
NLaz	809.685	-0.298154	0.144811	-2.05891	0.0395024	0.0587347	925.904	820.671	786.262	687.388	622.68	773.226	839.206	990.498	841.329
CG14346	16.7074	-4.38285	1.21553	-3.60572	0.000311291	0.000818061	31.3565	63.0296	45.8017	1.56047	4.28548	0	4.33325	0	0
CR44898	0.262948	-3.03134	4.01538	-0.754931	0.45029	0.5115	2.36653	0	0	0	0	0	0	0	0
lea	172.416	-1.44541	0.375587	-3.84841	0.000118887	0.000350904	228.962	375.605	278.627	158.388	78.4242	84.1739	93.8871	103.795	149.884
CR44897	18.9122	-8.72684	1.40034	-6.23195	4.60673e-10	7.56363e-09	46.1473	51.4527	64.8857	0	0	0	4.33325	1.97704	1.414
CG43401	11.2158	-7.9767	1.95041	-4.08977	4.31809e-05	0.000146125	14.7908	36.0169	45.8017	0	0	0	4.33325	0	0
snRNA:U3:22A	5.65378	-6.10697	1.91377	-3.19107	0.00141745	0.0030735	15.9741	15.4358	19.084	0.390118	0	0	0	0	0
CG43402	334.552	-1.14204	0.284654	-4.01202	6.0201e-05	0.000194143	388.111	406.477	393.131	123.277	170.562	254.479	371.215	526.882	376.831
CG31928	517.869	1.28863	0.394709	3.26475	0.0010956	0.00245315	130.159	235.396	381.681	690.509	731.96	362.144	771.318	492.284	865.367
CG33128	24.3144	-5.62288	1.20639	-4.66092	3.14794e-06	1.52107e-05	47.9222	57.8843	87.7865	2.34071	0.857096	0	5.77767	0	16.261
CG31926	322.342	1.36242	0.500822	2.72038	0.00652078	0.0118088	52.0636	174.939	229.008	430.3	485.545	229.031	394.326	283.706	622.159
CG31661	207.941	0.731227	0.363977	2.00899	0.0445377	0.0653991	100.577	145.354	190.84	272.302	285.413	144.857	304.772	184.853	242.501
CG18131	38.679	-4.4805	0.656085	-6.82914	8.54252e-12	2.26848e-10	86.9699	99.0465	129.771	4.68141	5.99967	1.95753	8.6665	8.89669	2.121
CG7420	100.023	-1.02323	0.347755	-2.94238	0.00325699	0.00636769	98.8025	158.217	198.474	75.2928	65.9964	78.3013	85.2206	64.2539	75.6489
CR44064	17.0506	-5.31097	1.4976	-3.54632	0.000390646	0.000996073	52.6552	51.4527	41.9849	3.12094	0	0	0	0	4.242
CG18132	7.57553	-3.90724	2.03387	-1.92108	0.0547211	0.0785968	7.69122	28.299	22.9008	3.51106	0	0	5.77767	0	0
halo	9.81644	-3.07951	1.70747	-1.80355	0.071302	0.099692	15.9741	10.2905	49.6185	8.19248	0	0	1.44442	0	2.828
CG44072	8.84913	-4.77452	2.00975	-2.37568	0.0175166	0.0284415	11.8326	25.7264	38.1681	0	0	3.91507	0	0	0
Or22a	30.5977	-9.37663	1.46112	-6.41744	1.38584e-10	2.68005e-09	56.205	91.3286	106.871	0	0	0	15.8886	2.96556	2.121
Or22b	32.3151	-6.07436	1.74445	-3.4821	0.000497497	0.00123008	37.2728	106.764	125.955	3.51106	0	0	17.333	0	0
haf	179.63	-2.05995	0.263028	-7.83165	4.81493e-15	2.991e-13	295.224	405.19	351.146	66.7102	93.852	93.9616	90.9982	115.657	103.929
CG10869	35.825	-5.29313	1.30138	-4.06731	4.75598e-05	0.000158807	72.1791	119.628	114.504	4.2913	0	3.91507	0	7.90817	0
CG31935	321.108	-0.0477892	0.181495	-0.263309	0.792313	0.826153	336.639	315.148	316.795	317.946	316.697	303.418	353.882	268.878	360.57
CG14352	94.8441	-0.0485731	0.399838	-0.121482	0.903309	0.92104	99.9858	106.764	83.9697	96.3591	125.565	56.7685	96.7759	67.2194	120.19
RFeSP	2965.88	-0.0391219	0.132083	-0.296192	0.767083	0.80392	3071.75	3111.6	2519.09	2927.05	2756.42	2812.98	3169.05	3624.91	2700.03
CR44603	107.658	-5.28662	1.05323	-5.01943	5.1824e-07	3.1764e-06	186.956	311.289	408.398	20.2861	1.28564	0	33.2216	3.95408	3.535
CR45695	1.14043	-4.79708	3.95302	-1.21352	0.22493	0.277209	7.69122	2.57264	0	0	0	0	0	0	0
chinmo	590.159	-0.772927	0.183824	-4.20471	2.6142e-05	9.46078e-05	758.472	821.957	908.4	433.811	487.687	534.407	366.882	454.72	545.096
cpb	834.085	0.702515	0.130287	5.39208	6.96485e-08	5.62442e-07	635.413	600.711	599.238	930.431	1046.94	1021.83	850.761	822.45	998.99
CG17660	694.144	0.3432	0.126115	2.72133	0.00650193	0.0117843	569.742	571.125	648.857	731.861	731.96	790.843	748.208	780.932	673.77
CR44976	12.1127	-7.15024	1.4545	-4.91594	8.83554e-07	5.0447e-06	34.9063	25.7264	45.8017	0	0.428548	0	1.44442	0	0.706999
mRpL48	83.2118	0.0710708	0.312364	0.227526	0.820015	0.849735	76.3205	79.7517	95.4201	82.705	102.423	70.4712	86.665	83.0358	72.1139
frtz	439.267	0.278026	0.194537	1.42917	0.152955	0.196706	334.272	475.938	354.963	448.245	503.115	463.935	426.103	425.064	521.766
Rim2	801.324	0.351917	0.228946	1.53712	0.124264	0.163593	812.311	743.492	416.032	905.854	741.388	906.338	813.206	959.854	913.443
Eno	9079.36	0.689298	0.111834	6.16358	7.11183e-10	1.10254e-08	6905.53	6813.63	6435.13	10491.8	12417.6	9591.91	9401.71	10596	9060.9
Rrp40	137.451	-0.248069	0.303481	-0.817411	0.413693	0.475175	157.374	151.786	122.138	110.793	156.848	95.9191	127.109	177.934	137.158
CG31937	334.678	-0.0830276	0.204284	-0.406431	0.684426	0.729158	371.545	294.567	343.513	310.924	327.839	315.163	363.993	405.294	279.265
CG17652	120.709	-0.886521	0.312754	-2.83457	0.00458877	0.00863474	134.892	135.063	183.207	69.0509	80.9955	93.9616	93.8871	153.221	142.107
CG17646	927.29	-0.502217	0.149868	-3.35106	0.000805022	0.00187699	962.585	930.008	973.285	743.565	640.25	632.283	1099.2	1356.25	1008.18
CG17712	151.57	0.115117	0.254044	0.453138	0.65045	0.698693	148.5	138.922	156.489	150.976	181.276	142.9	158.886	118.623	167.559
CG17648	6.26898	-5.04289	1.94834	-2.58831	0.00964484	0.0166863	6.50795	25.7264	22.9008	0	1.28564	0	0	0	0
Gr22f	22.2722	-5.5511	1.60583	-3.45684	0.000546541	0.00133468	60.3465	79.7517	49.6185	3.51106	0	0	7.22208	0	0
CG17650	14.06	-4.14359	1.20644	-3.43457	0.000593498	0.00143083	27.8067	51.4527	34.3513	1.95059	1.28564	3.91507	5.77767	0	0
Gr22e	28.9335	-9.36231	1.79333	-5.22062	1.78321e-07	1.26599e-06	60.3465	50.1664	141.222	0	0	0	8.6665	0	0
Gr22d	26.7681	-4.24544	1.81391	-2.34049	0.0192585	0.0309655	37.8644	108.051	72.5193	10.9233	0	0	11.5553	0	0
Gr22c	14.6403	-5.27948	1.63815	-3.22282	0.00126936	0.00278556	26.0318	64.3159	34.3513	2.73083	0	0	4.33325	0	0
Gr22b	16.8948	-4.67416	1.42653	-3.27659	0.00105067	0.00236528	42.5975	52.7391	41.9849	4.68141	0	0	7.22208	0	2.828
Gr22a	21.8154	-4.87581	1.12529	-4.33295	1.47128e-05	5.74973e-05	41.4142	50.1664	91.6033	3.51106	1.71419	0	7.22208	0	0.706999
CG31933	27.8291	-5.85249	1.38125	-4.2371	2.2643e-05	8.3451e-05	44.964	92.6149	95.4201	0	1.28564	3.91507	11.5553	0	0.706999
CG31664	64.6535	-1.91133	0.565747	-3.37841	0.000729051	0.00171919	98.8025	142.781	141.222	24.5774	53.1399	21.5329	49.1102	36.5753	14.14
c-cup	12.6357	-8.1555	1.91385	-4.2613	2.03242e-05	7.58045e-05	14.7908	41.1622	53.4353	0	0	0	4.33325	0	0
mir-2280	0	NA	NA	NA	NA	NA	0	0	0	0	0	0	0	0	0
wry	297.672	-1.18598	0.230615	-5.14268	2.70853e-07	1.81916e-06	488.096	433.489	400.765	175.943	182.561	232.946	192.107	289.637	283.507
CR44073	7.66124	-6.28839	1.98156	-3.17346	0.00150635	0.00323879	20.7071	12.8632	30.5344	0	0	1.95753	2.88883	0	0
CR44074	9.57224	-7.6766	1.80358	-4.2563	2.07833e-05	7.71535e-05	30.1732	24.44	22.9008	0	0	0	7.22208	0	1.414
CG31663	226.814	-1.00254	0.296731	-3.37861	0.000728528	0.0017186	327.764	351.165	339.696	200.911	111.422	199.668	158.886	212.532	139.279
CG7295	21.7914	-4.76518	1.13052	-4.21504	2.49734e-05	9.08772e-05	59.7548	48.8801	80.1529	5.46165	0.428548	0	1.44442	0	0
CR44075	16.7403	-6.15377	1.45959	-4.2161	2.48568e-05	9.04735e-05	39.0477	27.0127	80.1529	1.56047	0	0	2.88883	0	0
CG15358	74.6158	-2.23672	0.519694	-4.30392	1.67803e-05	6.4328e-05	109.452	144.068	148.855	24.1873	37.7122	21.5329	101.109	56.3457	28.28
CG7337	3247.96	0.36217	0.0975124	3.71409	0.000203935	0.000564197	2999.57	2757.87	2717.57	3923.03	3434.81	3554.88	3040.5	3530.01	3273.41
CG15357	12.8189	-8.24182	1.72447	-4.77933	1.75883e-06	9.16071e-06	21.8904	55.3117	38.1681	0	0	0	0	0	0
CG33673	12.4781	-8.04831	2.12861	-3.78102	0.00015619	0.000446289	27.8067	38.5896	34.3513	0	0	0	11.5553	0	0
erm	54.3676	-4.31623	0.528351	-8.16924	3.10335e-16	2.62938e-14	101.761	127.346	183.207	5.07153	8.9995	5.8726	24.5551	19.7704	12.726
Der-1	387.369	-0.0635184	0.229693	-0.276536	0.782136	0.817317	356.754	425.771	393.131	377.244	373.694	371.931	349.549	527.87	310.373
CG15356	2077.1	0.821453	0.115327	7.12279	1.05765e-12	3.77419e-11	1386.79	1517.86	1297.71	2493.24	2596.14	2356.87	2196.96	2198.47	2649.83
CG15362	200.514	-0.0145577	0.27561	-0.0528198	0.957876	0.966907	160.924	234.11	179.39	155.657	209.988	205.541	181.996	269.866	207.151
CG7289	567.608	0.276145	0.124077	2.22559	0.0260414	0.0405983	488.096	490.087	484.734	559.819	594.396	626.411	597.988	660.332	606.605
Got2	1424.59	0.668161	0.157305	4.24753	2.16136e-05	7.98799e-05	1140.67	936.44	1179.39	1661.51	2042.46	1442.7	1418.42	1568.78	1430.97
Npc2a	287.707	0.122163	0.275546	0.443349	0.657514	0.705229	279.842	201.952	290.077	196.619	331.267	311.248	363.993	340.051	274.316
CR42874	27.9307	-2.58013	0.70053	-3.68311	0.000230403	0.000627991	47.9222	51.4527	95.4201	10.5332	8.57096	13.7027	1.44442	8.89669	13.433
Obp22a	14.1977	-4.38994	1.48217	-2.96183	0.00305814	0.00602577	26.6234	45.0211	49.6185	5.07153	0	0	1.44442	0	0
CG33543	78.1586	-2.70727	0.437836	-6.18329	6.27792e-10	9.88741e-09	126.018	185.23	187.023	22.6268	20.9988	35.2356	63.5543	31.6327	31.108
CR43464	62.5865	-4.64134	0.813155	-5.70782	1.14434e-08	1.17734e-07	116.552	163.362	236.642	4.2913	2.14274	17.6178	15.8886	3.95408	2.828
CG15353	37.0869	0.633355	0.648503	0.976641	0.328747	0.388533	26.6234	50.1664	3.81681	38.6217	44.569	50.8959	50.5546	34.5982	33.936
CR45712	10.699	-5.04276	1.48849	-3.38783	0.00070448	0.00166644	27.8067	36.0169	26.7176	0.390118	0	3.91507	1.44442	0	0
Nplp4	1180.5	-0.697782	0.529633	-1.31748	0.187678	0.236035	1576.11	2042.67	675.575	719.377	564.397	1372.23	869.539	1772.42	1032.22
CG4238	654.625	0.106172	0.130452	0.813881	0.415713	0.477184	601.69	625.151	683.208	710.795	702.39	614.665	648.543	610.906	694.273
CG42296	50.4369	-3.43468	0.708843	-4.84548	1.26308e-06	6.8794e-06	86.9699	177.512	122.138	17.9454	14.5706	0	14.4442	6.91965	13.433
lectin-22C	10.8023	-5.49321	1.64225	-3.34493	0.00082303	0.00191456	43.1891	14.1495	38.1681	0	1.71419	0	0	0	0
Su(dx)	3216.68	0.467989	0.11023	4.24558	2.18029e-05	8.05046e-05	2823.27	2154.58	2645.05	3604.3	3512.81	3419.81	3496.93	3631.83	3661.55
CR45298	13.9497	-2.75301	1.25301	-2.19712	0.0280117	0.0433288	20.7071	51.4527	34.3513	12.4838	2.14274	0	1.44442	2.96556	0
Kebab	138.18	-0.137305	0.337115	-0.407294	0.683792	0.728581	147.908	171.08	110.687	139.662	106.708	152.688	121.331	104.783	188.769
Or22c	31.7774	-5.06713	1.3345	-3.79703	0.000146441	0.000421627	73.954	97.7602	106.871	7.41224	0	0	0	0	0
dpr3	104.67	-2.57682	0.378838	-6.80191	1.03242e-11	2.70343e-10	149.683	210.956	282.444	43.6932	26.9985	35.2356	77.9985	61.2883	53.732
CG12674	18.1345	-7.54092	1.92729	-3.9127	9.12702e-05	0.000279167	36.0896	50.1664	64.8857	0	0	1.95753	10.1109	0	0
CR44808	6.07043	-4.05598	2.20449	-1.83987	0.0657869	0.0927502	12.4243	11.5769	26.7176	0	0	3.91507	0	0	0
CR44055	21.7207	-8.04083	1.42978	-5.62384	1.86759e-08	1.78805e-07	50.8804	41.1622	103.054	0.390118	0	0	0	0	0
CG4259	90.8406	-1.52156	0.517686	-2.93915	0.00329118	0.00642343	149.091	141.495	198.474	54.2264	73.7102	39.1507	75.1097	67.2194	19.089
GlyP	7334	0.653402	0.120288	5.43199	5.57282e-08	4.6204e-07	5908.63	4662.9	5446.58	8746.05	8567.96	7875.16	7258.19	9172.49	8368.04
tho2	1099.02	0.406559	0.128798	3.15656	0.00159642	0.00340839	963.177	921.004	946.568	1234.33	1394.92	1109.92	1041.42	1061.67	1218.16
CG11723	314.085	0.276746	0.251108	1.1021	0.27042	0.326739	240.794	298.426	248.092	262.939	347.124	348.441	369.771	267.889	443.289
CG7261	536.674	-0.0070914	0.179316	-0.039547	0.968454	0.975349	459.106	519.673	610.689	489.208	530.542	546.152	531.545	486.352	656.802
AIF	1040.33	0.380972	0.127767	2.98177	0.0028659	0.0057016	920.579	825.816	988.553	1052.15	1278.79	1215.63	1061.65	972.705	1047.07
CG15382	26.9422	-3.04491	0.842453	-3.61433	0.000301121	0.000794763	23.6653	93.9012	68.7025	2.73083	6.42822	15.6603	7.22208	7.90817	16.261
aop	2874.55	0.584146	0.127618	4.57729	4.71033e-06	2.16634e-05	2281.92	2369.4	1805.35	3315.22	3414.67	2993.07	3014.5	3102.97	3573.88
CR43751	62.0637	-4.88004	0.938188	-5.20156	1.97627e-07	1.3806e-06	99.9858	181.371	232.825	12.0937	2.14274	1.95753	23.1107	2.96556	2.121
CR44066	22.8833	-9.01075	1.44766	-6.22434	4.836e-10	7.87743e-09	37.8644	79.7517	80.1529	0	0	0	5.77767	0.988521	1.414
CR45290	20.9713	-3.13303	0.862099	-3.63419	0.000278857	0.000742308	30.1732	61.7433	64.8857	6.632	5.14257	5.8726	7.22208	0	7.06999
CG10874	479.987	0.472007	0.142495	3.31244	0.000924864	0.00211818	390.477	407.763	389.314	555.918	575.111	510.916	460.769	482.398	547.217
CR44065	30.3713	-3.7051	0.77088	-4.80633	1.53729e-06	8.12977e-06	43.1891	64.3159	99.2369	4.2913	6.85676	3.91507	30.3327	4.94261	16.261
CG34172	98.2931	-1.08593	0.372451	-2.91564	0.00354964	0.00686613	135.484	131.204	160.306	81.5346	65.5678	48.9383	119.887	83.0358	58.6809
CG31668	48.2197	-6.18883	1.02532	-6.036	1.5798e-09	2.18225e-08	82.8285	174.939	160.306	4.68141	0	0	2.88883	6.91965	1.414
CG33124	43.9989	-4.91988	1.43804	-3.42123	0.00062338	0.00149558	63.8963	145.354	160.306	11.3134	0	0	12.9997	0	2.121
CG15385	118.102	-1.12349	0.371694	-3.02261	0.00250602	0.00506317	168.023	227.678	152.672	101.041	61.2823	92.0041	89.5538	112.691	57.9739
Uch	1148.49	0.794884	0.206191	3.85508	0.000115693	0.000342881	816.452	832.248	774.812	1331.86	1707.33	1162.77	1324.53	914.382	1471.97
CG34174	103.496	-0.0497167	0.360236	-0.138011	0.890231	0.910562	95.2528	119.628	110.687	114.305	86.5667	113.537	114.109	59.3113	118.069
CG10880	366.405	0.534227	0.250167	2.13548	0.0327216	0.0497482	276.292	290.708	301.528	372.563	559.683	313.205	384.215	346.971	452.48
CG15386	0	NA	NA	NA	NA	NA	0	0	0	0	0	0	0	0	0
CG42371	0	NA	NA	NA	NA	NA	0	0	0	0	0	0	0	0	0
mio	420.424	0.0633009	0.174999	0.361722	0.71756	0.759893	374.503	410.336	427.482	390.508	478.688	383.676	476.657	384.535	457.429
papi	661.654	-0.0900087	0.166655	-0.54009	0.589135	0.642885	693.984	735.774	610.689	702.992	602.11	620.538	599.433	789.828	599.535
CG15387	249.95	0.602979	0.207108	2.91143	0.00359782	0.00694999	195.83	168.508	179.39	248.115	296.127	287.757	283.106	257.015	333.704
rti	2935.13	0.422075	0.125572	3.36123	0.00077595	0.0018174	2701.39	1982.22	2370.24	2897.8	3198.68	3374.79	3245.6	3295.73	3349.76
CR44114	25.1086	-3.7708	0.921554	-4.09178	4.28071e-05	0.000144891	43.7808	72.0338	83.9697	4.2913	3.42838	7.83013	8.6665	1.97704	0
Sec24CD	2329.4	0.376342	0.0820191	4.58847	4.46513e-06	2.06496e-05	1954.16	1933.34	2061.08	2586.48	2569.57	2536.96	2352.95	2623.54	2346.53
CR44115	14.9066	-4.83678	1.77565	-2.72395	0.00645067	0.0117059	28.3983	48.8801	45.8017	0	3.85693	0	7.22208	0	0
Tengl3	18.9714	-5.79321	1.33728	-4.33208	1.47708e-05	5.7671e-05	53.8385	55.3117	53.4353	1.95059	0.428548	0	5.77767	0	0
Tengl2	12.8784	-3.86887	1.09376	-3.53721	0.000404382	0.00102677	26.0318	38.5896	41.9849	3.51106	0.428548	3.91507	1.44442	0	0
Tengl1	23.8075	-5.42515	1.28273	-4.22936	2.34352e-05	8.60305e-05	50.8804	72.0338	80.1529	3.12094	0.857096	0	7.22208	0	0
CG4267	366.777	0.135388	0.172485	0.784923	0.432498	0.494231	324.214	356.31	400.765	412.745	414.834	334.738	349.549	333.132	374.71
CR42859	32.4978	-5.04086	0.834826	-6.03822	1.55822e-09	2.15808e-08	67.446	95.1876	118.321	0.780236	3.42838	5.8726	1.44442	0	0
Ser12	10.9589	0.113174	1.33641	0.084685	0.932512	0.945764	1.7749	19.2948	15.2672	19.5059	17.5705	0	15.8886	2.96556	6.36299
CG17239	72.0937	-1.16454	0.460104	-2.53104	0.0113725	0.0192939	118.918	132.491	80.1529	48.3746	41.1406	62.6411	37.5548	87.9784	39.592
CG17234	18.1831	-2.70788	1.1497	-2.35529	0.0185081	0.0299075	28.3983	46.3075	61.0689	12.4838	0.428548	7.83013	2.88883	0	4.242
Send1	184.758	-0.868835	0.422168	-2.05803	0.0395873	0.0588443	234.286	304.857	209.924	120.937	157.277	133.112	171.886	257.015	73.5279
CR44787	7.01209	-7.3711	2.03529	-3.62165	0.000292729	0.000775455	18.3406	21.8674	22.9008	0	0	0	0	0	0
CR44788	4.81482	-6.82831	2.35567	-2.89866	0.00374756	0.00719731	10.0577	18.0085	15.2672	0	0	0	0	0	0
CG4270	10.9932	-7.74673	2.28986	-3.38307	0.000716813	0.00169384	20.1155	38.5896	22.9008	0	0	0	17.333	0	0
CG34049	9.83363	-7.79465	1.95555	-3.98592	6.72201e-05	0.000213648	15.3824	42.4485	26.7176	0	0	0	0	3.95408	0
CG17242	17.1143	-4.4978	1.90745	-2.35802	0.0183729	0.0297194	35.4979	60.457	38.1681	5.46165	0	0	14.4442	0	0
CR43753	48.6166	-5.54389	1.11311	-4.98053	6.3412e-07	3.78846e-06	81.6452	191.661	133.588	5.46165	2.14274	0	20.2218	0	2.828
CR43754	22.5046	-8.88935	2.07242	-4.28935	1.79194e-05	6.82066e-05	46.7389	50.1664	83.9697	0	0	0	21.6662	0	0
CG4271	9.25776	-7.7823	1.89358	-4.10983	3.95958e-05	0.000135264	23.0736	41.1622	19.084	0	0	0	0	0	0
CG31681	103.131	-1.17907	0.345157	-3.41605	0.000635376	0.00152137	157.374	147.927	137.405	47.2043	57.4254	99.8342	95.3315	95.8866	89.7889
CG42658	12.2399	-5.43156	1.54634	-3.51254	0.000443851	0.00111307	26.0318	37.3032	41.9849	1.95059	0	0	2.88883	0	0
CG17237	16.0917	-3.10379	0.82148	-3.77829	0.000157906	0.000450461	33.1314	42.4485	53.4353	7.02212	3.42838	3.91507	1.44442	0	0
robl22E	8.07516	-3.78143	2.08173	-1.81649	0.0692959	0.097127	20.7071	27.0127	19.084	0	0	5.8726	0	0	0
CG31949	14.9749	-8.40375	1.85524	-4.52974	5.90568e-06	2.6188e-05	34.3147	48.8801	45.8017	0	0	0	5.77767	0	0
CG16995	24.4289	-2.85371	1.0479	-2.72327	0.00646395	0.0117225	52.6552	45.0211	61.0689	0	11.1422	11.7452	10.1109	16.8049	11.312
CG9967	152.441	0.204651	0.3041	0.672972	0.500965	0.559595	113.002	201.952	160.306	180.234	198.418	162.475	118.442	97.8636	139.279
eys	661.786	-0.791593	0.28002	-2.82692	0.00469979	0.00881851	995.125	878.555	908.4	465.801	397.692	755.608	462.213	698.884	393.799
Rab5	2841.6	0.465234	0.0880929	5.28118	1.28355e-07	9.59271e-07	2462.96	2347.53	2057.26	3282.45	3202.11	3053.75	3031.83	3022.9	3113.63
Axud1	1599.89	0.765774	0.126197	6.06808	1.2945e-09	1.84609e-08	1138.3	1178.27	1091.61	1878.03	2063.03	1861.61	1578.75	1599.43	2010
CG3597	251.022	-0.147269	0.296871	-0.49607	0.619845	0.67105	274.517	196.807	259.543	211.054	227.13	221.201	268.661	402.328	197.96
CG3609	706.005	0.578987	0.208811	2.77278	0.00555793	0.0102574	621.214	432.203	675.575	712.745	976.66	878.932	621.099	775.989	659.63
CG15390	80.0992	0.590478	0.332113	1.77794	0.0754139	0.104766	78.0954	56.598	64.8857	113.524	106.28	80.2589	63.5543	82.0473	75.6489
CR44982	12.0619	-2.23221	1.65783	-1.34646	0.178154	0.225453	33.1314	45.0211	3.81681	6.632	0	11.7452	7.22208	0.988521	0
Atxn7	472.463	0.23915	0.177581	1.34671	0.178073	0.225368	407.043	459.216	435.116	479.455	515.543	542.237	384.215	476.467	552.873
Eogt	233.019	-0.398484	0.276773	-1.43975	0.149937	0.193246	276.292	288.135	255.726	175.163	224.559	227.074	168.997	299.522	181.699
CG9870	38.9775	-1.40204	0.6047	-2.31858	0.0204178	0.0326108	53.8385	51.4527	110.687	19.1158	25.2843	37.1931	30.3327	10.8737	12.019
CG3557	10.6495	-7.95534	1.76883	-4.4975	6.8757e-06	2.99282e-05	18.9322	63.0296	11.4504	0	0	0	1.44442	0.988521	0
CG43750	9.79655	-6.16404	1.82184	-3.38341	0.000715907	0.00169195	5.32469	51.4527	30.5344	0	0.857096	0	0	0	0
VGlut	434.826	-0.956755	0.227284	-4.20951	2.55924e-05	9.29586e-05	656.12	546.685	729.01	307.023	289.27	403.252	348.104	381.569	252.399
CG18641	37.6596	-3.48976	0.999534	-3.49139	0.000480518	0.00119425	63.3046	66.8886	164.123	10.9233	13.285	0	15.8886	0.988521	3.535
CG31948	26.474	-9.27974	1.46846	-6.31935	2.62662e-10	4.68123e-09	42.5975	92.6149	103.054	0	0	0	0	0	0
CG34448	17.0797	-6.97311	1.67277	-4.16859	3.06486e-05	0.000108416	43.1891	68.1749	34.3513	0.780236	0	0	7.22208	0	0
CG34447	16.7079	-4.53145	1.40851	-3.2172	0.00129446	0.00283475	35.4979	51.4527	57.2521	5.46165	0	0	0	0	0.706999
CG9886	118.758	-1.14048	0.327095	-3.48671	0.000489005	0.00121173	134.892	195.52	217.558	85.0457	89.995	66.5561	112.664	95.8866	70.6999
CG44139	1.51969	-4.13868	3.72419	-1.1113	0.266441	0.322251	2.95816	10.2905	0	0	0.428548	0	0	0	0
CR44912	14.1877	-5.49514	1.88048	-2.92221	0.00347556	0.00673848	28.3983	32.158	53.4353	0	2.14274	0	11.5553	0	0
dpp	474.148	-0.608708	0.171931	-3.54042	0.00039949	0.00101597	557.909	599.424	488.551	370.222	338.553	381.719	551.767	553.572	425.614
CR45286	25.391	-5.88409	1.38992	-4.2334	2.30182e-05	8.46957e-05	29.5816	74.6065	118.321	3.12094	0	0	2.88883	0	0
Slh	531.417	0.0714249	0.141764	0.503829	0.614381	0.665818	541.343	542.826	484.734	600.782	552.827	497.213	560.434	494.261	508.333
oaf	1645.08	0.901514	0.136152	6.62139	3.55845e-11	8.18289e-10	1215.21	1135.82	927.484	1926.79	2066.89	2196.35	1674.08	1658.74	2004.34
CR44607	8.60483	-7.58838	2.13097	-3.561	0.000369448	0.000950095	15.9741	5.14527	53.4353	0	0	0	2.88883	0	0
CG3528	16.7179	-8.61114	1.53841	-5.59744	2.17536e-08	2.03943e-07	32.5398	66.8886	49.6185	0	0	0	0	0	1.414
CR44112	6.46418	-7.25874	2.19518	-3.30667	0.000944122	0.00215419	9.46611	33.4443	15.2672	0	0	0	0	0	0
CG3515	34.9918	-5.07128	1.48599	-3.41273	0.000643147	0.00153788	46.7389	110.623	145.039	8.19248	0	0	4.33325	0	0
CR44113	8.59848	-6.5541	1.85871	-3.52616	0.00042164	0.00106445	7.09958	42.4485	19.084	0.390118	0	0	1.44442	6.91965	0
Cyp309a1	81.8449	-0.619086	0.347435	-1.78188	0.0747693	0.103944	117.735	118.341	110.687	56.5671	86.1381	86.1315	67.8876	51.4031	41.713
Cyp309a2	67.0041	-1.22165	0.488023	-2.50325	0.0123057	0.0206932	65.6712	110.623	198.474	43.6932	53.1399	60.6835	17.333	23.7245	29.694
Rad1	0	NA	NA	NA	NA	NA	0	0	0	0	0	0	0	0	0
CG34314	0	NA	NA	NA	NA	NA	0	0	0	0	0	0	0	0	0
insv	866.376	1.05259	0.164024	6.41731	1.38705e-10	2.68005e-09	463.248	564.694	553.437	1040.44	1170.36	1045.32	1054.42	809.599	1095.85
Elba2	1189.06	0.927853	0.149854	6.19173	5.95083e-10	9.46636e-09	734.807	919.718	717.559	1528.48	1629.77	1362.44	1343.31	1110.11	1355.32
CG3214	755.751	-0.0184149	0.166397	-0.110668	0.911879	0.928404	811.127	811.667	576.338	709.624	804.384	679.264	839.206	841.231	728.916
Arpc5	527.765	0.122006	0.162869	0.749106	0.453793	0.51481	449.049	536.395	438.933	454.877	544.684	563.77	597.988	624.745	539.44
Drp1	1361.62	0.826343	0.0993493	8.31755	8.97976e-17	8.62275e-15	951.344	949.303	931.301	1715.74	1719.76	1581.69	1539.75	1351.31	1514.39
CG15394	25.4582	-0.834454	0.694639	-1.20128	0.229643	0.282183	45.5557	43.7348	15.2672	14.4344	14.1421	35.2356	25.9995	22.736	12.019
CR44790	15.1442	-8.45142	1.56849	-5.38824	7.11496e-08	5.7223e-07	20.7071	70.7475	41.9849	0	0	0	1.44442	0	1.414
CR44789	5.8947	-6.99543	2.23752	-3.12642	0.00176946	0.00372415	14.1992	15.4358	19.084	0	0	0	4.33325	0	0
CG15395	17.4301	-8.67518	1.55616	-5.57475	2.47889e-08	2.28346e-07	43.1891	41.1622	72.5193	0	0	0	0	0	0
CG43403	8.03198	-4.19799	2.01784	-2.08044	0.0374854	0.056067	26.6234	3.85896	34.3513	3.12094	0	0	4.33325	0	0
CR45705	22.5444	-6.49814	1.6525	-3.9323	8.41384e-05	0.00026042	42.0059	102.905	41.9849	0	0	3.91507	10.1109	1.97704	0
CR43852	5.22278	-6.93497	2.29496	-3.02183	0.00251255	0.005075	11.241	12.8632	22.9008	0	0	0	0	0	0
CG9962	13.2219	-7.12978	1.66014	-4.29469	1.74939e-05	6.68209e-05	28.3983	54.0254	26.7176	0	0	1.95753	5.77767	0	2.121
CG43851	7.19785	-7.41053	2.01392	-3.67966	0.000233548	0.000635578	21.2988	20.5811	22.9008	0	0	0	0	0	0
CG33125	43.2627	-4.29659	1.30977	-3.28041	0.00103656	0.00233784	91.703	111.91	145.039	8.58259	0	9.78767	20.2218	0	2.121
Prosbeta4R1	16.0046	-8.52548	1.72207	-4.95071	7.39427e-07	4.31987e-06	18.3406	61.7433	61.0689	0	0	0	2.88883	0	0
Or23a	24.7983	-6.4435	1.30869	-4.92363	8.49544e-07	4.8712e-06	34.3147	81.0381	103.054	1.95059	0	0	0	0	2.828
Prosbeta4R2	29.6128	-6.1037	1.35614	-4.50078	6.77035e-06	2.95264e-05	54.4301	97.7602	106.871	3.12094	0	0	4.33325	0	0
CG9879	20.9294	-7.21151	1.61948	-4.45297	8.46915e-06	3.58209e-05	40.231	82.3244	53.4353	0.390118	0.428548	0	11.5553	0	0
Gr23a	37.6887	-4.73495	1.35502	-3.49438	0.000475164	0.00118317	60.9381	129.918	125.955	10.9233	0	0	7.22208	0	4.242
CG31690	94.9091	-2.88714	0.521444	-5.53681	3.08022e-08	2.76192e-07	175.123	232.824	213.741	41.7426	17.5705	23.4904	80.8873	45.472	23.331
CG15398	14.6698	-7.36482	1.78691	-4.12153	3.76367e-05	0.000129465	33.723	29.5853	61.0689	0	0.428548	0	7.22208	0	0
CG31689	1475.09	0.37628	0.159208	2.36345	0.0181056	0.0293228	1124.1	936.44	1381.68	1352.93	1423.21	1667.82	1931.18	1799.11	1659.33
mir-4914	0	NA	NA	NA	NA	NA	0	0	0	0	0	0	0	0	0
Hrs	653.274	0.503655	0.189928	2.65183	0.00800578	0.0141503	488.096	529.963	423.665	638.233	855.381	553.982	811.762	815.53	762.852
CG9961	33.2787	-4.04322	0.947895	-4.26548	1.99477e-05	7.45908e-05	47.3306	88.756	122.138	12.0937	1.71419	0	15.8886	5.93113	5.65599
Cwc25	1174.39	0.523608	0.136574	3.83389	0.000126134	0.000369745	895.731	936.44	839.697	1302.6	1192.65	1366.36	1220.53	1249.49	1566
Pgk	1342.67	0.49818	0.126303	3.94431	8.00287e-05	0.000249503	1216.99	1050.92	1007.64	1587.78	1501.2	1569.94	1370.75	1540.12	1238.66
Bacc	8174.79	-0.0867249	0.146897	-0.59038	0.554936	0.611093	8234.93	8465.26	6362.62	7258.53	6949.33	7542.38	8221.62	11499.5	9038.99
CR44772	3.31683	-6.13495	2.5218	-2.43277	0.0149839	0.0247065	6.50795	9.00423	11.4504	0	0	0	2.88883	0	0
CG9960	0	NA	NA	NA	NA	NA	0	0	0	0	0	0	0	0	0
Snapin	0	NA	NA	NA	NA	NA	0	0	0	0	0	0	0	0	0
Trn-SR	319.875	0.239346	0.17951	1.33333	0.182424	0.230121	263.868	310.003	324.428	334.331	359.552	354.313	285.994	293.591	352.793
CG3077	251.015	0.323856	0.240127	1.34868	0.177438	0.224619	254.993	191.661	213.741	268.011	272.556	293.63	233.995	209.566	320.978
aph-1	234.215	0.244771	0.247148	0.990384	0.321986	0.381453	200.563	241.828	187.023	210.274	302.126	236.862	270.106	199.681	259.469
Taf10b	109.904	-0.118021	0.381446	-0.309405	0.757013	0.795208	125.426	133.777	110.687	138.492	121.708	78.3013	134.331	62.2768	84.1329
Taf10	160.626	0.450531	0.29618	1.52114	0.128224	0.168219	144.358	160.79	87.7865	144.734	200.132	211.414	181.996	148.278	166.145
colt	469.226	0.340512	0.169291	2.0114	0.0442829	0.0650489	471.531	427.058	404.581	568.792	602.967	481.553	482.435	397.386	386.729
CG2862	562.209	0.569607	0.212955	2.67477	0.00747803	0.0133387	456.74	545.399	332.062	590.638	808.241	602.92	577.767	605.963	540.147
CG15399	10.7791	-4.25681	1.03252	-4.12274	3.74394e-05	0.000128842	19.5239	39.8759	26.7176	2.34071	1.28564	0	2.88883	2.96556	1.414
Syt1	1690.8	-0.203896	0.216664	-0.94107	0.346669	0.406409	2065.98	1661.92	1725.2	1565.15	1155.79	2031.92	1523.86	2047.23	1440.16
CR43821	9.3438	-4.04607	1.87895	-2.15337	0.0312897	0.0478342	14.7908	11.5769	53.4353	4.2913	0	0	0	0	0
daw	655.413	-1.61091	0.293834	-5.48238	4.1963e-08	3.60945e-07	614.706	635.441	770.995	324.968	148.278	182.051	1133.87	1253.44	834.966
CG2964	29.1359	-5.90497	1.35545	-4.35646	1.32184e-05	5.24631e-05	48.5138	114.482	87.7865	3.51106	0	0	7.22208	0	0.706999
G6P	31.6097	-3.83533	0.817164	-4.69347	2.68615e-06	1.32791e-05	37.8644	113.196	83.9697	2.34071	3.42838	13.7027	14.4442	9.88521	5.65599
Duox	1081.92	0.621719	0.171182	3.63193	0.00028131	0.000748585	822.96	870.838	912.217	1408.72	1466.06	1111.88	938.871	933.164	1272.6
CG3123	46.8564	-3.16352	0.595733	-5.3103	1.09447e-07	8.33691e-07	85.7866	102.905	171.756	21.8466	8.14241	7.83013	5.77767	9.88521	7.77699
CG3119	31.7362	-6.49398	1.39125	-4.66773	3.04551e-06	1.47789e-05	49.1055	100.333	122.138	0.780236	1.71419	0	11.5553	0	0
Cpr23B	11.4792	-3.92583	1.71973	-2.28282	0.0224412	0.0355133	29.5816	41.1622	26.7176	5.85177	0	0	0	0	0
CR45342	3.7127	-2.65168	2.35668	-1.12518	0.260513	0.315756	11.241	6.43159	11.4504	4.2913	0	0	0	0	0
CG2975	32.3572	-3.95044	0.618451	-6.38763	1.68476e-10	3.15898e-09	85.7866	90.0423	83.9697	7.02212	5.99967	1.95753	8.6665	4.94261	2.828
CG18558	26.3363	-9.21114	1.6916	-5.44523	5.17386e-08	4.33499e-07	70.9958	100.333	53.4353	0	0	0	11.5553	0	0.706999
CG18557	20.0271	-4.2588	1.29644	-3.28499	0.00101987	0.00230577	43.7808	59.1706	68.7025	6.632	0	1.95753	0	0	0
CG3117	22.7975	-4.51442	1.21996	-3.70048	0.000215195	0.000591114	49.6971	77.1791	61.0689	4.68141	0	3.91507	7.22208	0	1.414
CG2983	27.1623	-4.09691	0.956849	-4.28166	1.85502e-05	7.02291e-05	44.3724	48.8801	133.588	4.2913	0.857096	9.78767	0	1.97704	0.706999
CG3104	229.831	-0.329507	0.318471	-1.03465	0.300831	0.359347	220.087	295.853	351.146	237.582	203.56	242.734	154.553	117.634	245.329
RpS21	4558.31	0.00265844	0.134024	0.0198355	0.984175	0.988229	4793.99	4216.55	3847.34	3934.73	4657.03	4316.36	5691	5272.77	4295.02
CG2991	1152.71	0.407652	0.122408	3.33029	0.000867562	0.00200619	1063.16	937.726	969.469	1343.96	1215.79	1401.59	1050.09	1134.82	1257.75
CG31694	2098.2	0.443616	0.115093	3.85441	0.00011601	0.000343755	1919.85	1569.31	1690.84	2259.17	2584.57	2210.05	2170.96	2148.06	2330.98
CG8813	19.534	-3.41475	1.66606	-2.04959	0.040404	0.059929	27.2151	60.457	61.0689	8.19248	0	5.8726	12.9997	0	0
CG8814	1228.87	0.268013	0.0981088	2.73179	0.00629913	0.0114677	1034.17	963.452	1137.41	1216.78	1229.08	1307.63	1399.64	1380.96	1390.67
Prx6005	110.194	-0.199316	0.352869	-0.564845	0.572179	0.626684	85.195	167.221	99.2369	103.381	105.423	97.8767	88.1094	131.473	113.827
CG31950	33.7927	-0.793257	0.517494	-1.53288	0.125305	0.164812	44.3724	54.0254	38.1681	25.7478	28.2842	25.4479	15.8886	42.5064	29.694
betaggt-II	113.626	-0.586436	0.294713	-1.98985	0.046607	0.0680904	142.583	155.645	118.321	107.282	102.423	64.5986	116.998	108.737	106.05
NTPase	1244.14	0.408212	0.129785	3.14528	0.00165926	0.00352168	1116.41	1012.33	927.484	1400.91	1212.79	1481.85	1246.53	1355.26	1443.69
lilli	4660.19	0.62619	0.124256	5.0395	4.66753e-07	2.89328e-06	3764.55	3599.12	3217.57	5661.78	5105.29	5604.42	4170.03	5247.07	5571.86
Rbp9	2014.99	-0.154265	0.214602	-0.718841	0.472239	0.532197	2552.3	2257.49	1759.55	1986.87	1607.48	2333.38	1669.75	2431.76	1536.31
Ts	309.582	0.873058	0.267659	3.26183	0.00110695	0.0024737	207.071	267.554	179.39	335.501	436.69	440.445	332.216	220.44	366.933
Rrp1	847.26	0.770051	0.183296	4.20112	2.65593e-05	9.59868e-05	631.271	612.288	522.902	1058.39	1098.8	867.187	953.315	759.184	1122.01
gammaTub23C	215.462	0.411282	0.238903	1.72155	0.0851515	0.116718	201.155	174.939	187.023	276.203	281.127	184.008	218.107	191.773	224.826
CG9641	982.569	0.687635	0.131793	5.21755	1.81305e-07	1.28355e-06	736.582	830.962	645.04	1184.4	1201.65	1211.71	985.092	929.21	1118.47
CG3165	376.841	0.229807	0.209901	1.09484	0.273589	0.33014	323.031	297.14	412.215	382.706	423.405	385.634	345.216	344.994	477.225
CG9643	179.821	-0.249334	0.259018	-0.962612	0.335742	0.395825	171.573	194.234	213.741	159.558	174.848	144.857	137.22	219.452	202.909
Chd1	3983.86	0.791576	0.120182	6.58647	4.50396e-11	1.00935e-09	2773.57	2878.78	2755.73	4890.13	5372.7	4279.17	3895.59	4120.16	4888.9
Bem46	261.122	0.115808	0.261661	0.442589	0.658063	0.705723	257.36	228.965	274.81	246.555	319.697	252.522	226.773	202.647	340.774
okr	324.995	0.127199	0.207511	0.612974	0.539894	0.596477	261.501	312.575	366.413	340.183	336.41	332.781	274.439	315.338	385.315
CG3558	1893.96	0.412178	0.10082	4.08826	4.34627e-05	0.000146953	1661.3	1521.71	1480.92	2222.5	2077.17	1918.38	1954.3	2045.25	2164.12
CG17265	269.481	-0.658342	0.26495	-2.48478	0.0129631	0.0216814	311.79	352.451	332.062	244.994	160.705	227.074	203.663	338.074	254.52
CG17224	258.41	-0.428851	0.416541	-1.02955	0.303221	0.361901	324.214	230.251	324.428	170.872	226.702	256.437	245.551	427.041	120.19
CG17264	76.6582	-3.45665	0.678596	-5.09383	3.50903e-07	2.25637e-06	121.876	263.695	171.756	8.19248	31.284	9.78767	18.7774	50.4146	14.14
alpha4GT1	299.994	0.433883	0.222365	1.95122	0.0510307	0.0738047	199.38	275.272	290.077	349.546	341.124	322.993	313.438	256.027	352.086
CG3542	713.904	0.384498	0.194793	1.97388	0.0483957	0.0703857	674.46	470.793	721.376	780.626	899.093	737.99	703.431	630.676	806.686
CG3605	847.274	0.454899	0.130668	3.48133	0.000498924	0.00123303	698.126	779.509	595.422	961.25	930.806	984.639	844.984	961.831	868.902
CG17219	140.837	-0.563781	0.294676	-1.91322	0.0557197	0.0799151	205.296	192.948	125.955	129.909	103.28	131.155	144.442	133.45	101.101
CR44147	12.8463	-8.03317	1.88629	-4.25872	2.05599e-05	7.65393e-05	26.6234	20.5811	53.4353	0	0	0	12.9997	1.97704	0
GABPI	230.696	0.234112	0.245606	0.9532	0.340489	0.400455	205.296	225.106	179.39	189.597	275.128	262.309	248.44	281.729	209.272
CG17258	48.8502	-5.43699	0.739239	-7.35484	1.91152e-13	8.43624e-12	86.9699	126.059	187.023	3.51106	1.28564	5.8726	11.5553	13.8393	3.535
CG17259	634.572	0.203178	0.158687	1.28037	0.200415	0.250148	600.506	559.548	519.086	678.025	695.533	561.812	684.653	789.828	622.159
CG17260	131.078	-0.0889185	0.299304	-0.297084	0.766402	0.803366	102.352	145.354	164.123	151.756	118.708	103.749	128.553	121.588	143.521
cnir	136.424	0.276466	0.339063	0.815382	0.414854	0.4763	100.577	92.6149	190.84	152.926	165.848	125.282	147.33	111.703	140.693
CG17221	144.898	-0.52112	0.264717	-1.96859	0.0489999	0.071186	164.474	204.525	175.573	146.294	98.1374	137.027	132.886	123.565	121.604
CG17261	24.7416	-1.58037	0.633999	-2.4927	0.0126776	0.0212577	32.5398	64.3159	41.9849	21.4565	10.7137	13.7027	17.333	12.8508	7.77699
v(2)k05816	2529.6	-0.537853	0.246649	-2.18064	0.02921	0.0449693	3052.82	2788.74	2805.35	2222.89	1726.62	2008.43	2651.95	3860.18	1649.43
CR43708	17.4479	-0.46183	0.82912	-0.557012	0.577519	0.631746	14.7908	30.8716	30.5344	16.7751	8.14241	31.3205	7.22208	13.8393	3.535
snRNA:U5:23D	9.8717	-1.08715	1.39047	-0.781855	0.4343	0.495895	13.0159	15.4358	3.81681	11.3134	3.42838	0	25.9995	0.988521	14.847
CG3523	29699	-0.304859	0.148941	-2.04684	0.0406737	0.0602887	31164.8	26440.3	29103.1	22381.5	20002.5	27828.3	35369.4	43378.3	31622.7
toc	4040.94	0.676194	0.107054	6.31641	2.67711e-10	4.74453e-09	3164.05	2937.95	3019.09	4916.27	5177.71	4474.92	3824.81	4098.41	4755.28
PpD6	23.3202	-4.63556	1.18873	-3.89961	9.63497e-05	0.000292894	46.1473	90.0423	53.4353	6.632	0	0	2.88883	7.90817	2.828
CG15403	17.8366	-5.22197	1.51007	-3.4581	0.000544003	0.00133012	22.482	55.3117	76.3361	3.51106	0	0	2.88883	0	0
CG12400	385.563	-0.183675	0.21035	-0.873186	0.382561	0.443305	462.656	388.468	351.146	345.254	395.121	324.95	424.658	459.662	318.15
Mad	1303.6	0.615582	0.116568	5.28086	1.28578e-07	9.60033e-07	1007.55	919.718	1019.09	1524.19	1525.2	1450.53	1389.53	1295.95	1600.65
gkt	250.72	0.67793	0.247992	2.73368	0.00626317	0.0114154	140.217	207.097	248.092	322.237	330.41	268.182	244.106	245.153	250.985
Hydr2	1255.1	0.92004	0.121449	7.57553	3.57653e-14	1.85792e-12	824.735	861.833	885.499	1554.23	1577.06	1728.5	1234.98	1173.37	1455.71
CG44002	104.559	-0.369541	0.411387	-0.898281	0.369036	0.429516	118.918	70.7475	167.939	88.5568	104.137	76.3438	141.553	73.1506	99.6869
CG31698	11.8623	-8.10305	1.67924	-4.82542	1.39706e-06	7.49037e-06	18.3406	45.0211	41.9849	0	0	0	0	0	1.414
CG15404	4.88064	-6.73653	2.24555	-2.99995	0.00270024	0.00540526	14.7908	14.1495	11.4504	0	0	0	0	0	3.535
CG34393	67.0892	-3.67121	0.515004	-7.12851	1.01465e-12	3.62891e-11	140.808	181.371	164.123	15.9948	11.1422	9.78767	34.666	34.5982	11.312
CR45336	8.38497	-7.64004	1.99875	-3.8224	0.000132158	0.000385335	17.749	42.4485	15.2672	0	0	0	0	0	0
CR45337	4.64378	-3.59477	2.35404	-1.52706	0.126745	0.166513	13.6075	9.00423	15.2672	0	0	3.91507	0	0	0
CR45338	4.84621	-6.84006	2.3327	-2.93225	0.00336519	0.00655335	14.1992	14.1495	15.2672	0	0	0	0	0	0
CR45706	24.9485	-5.50239	0.936239	-5.87712	4.17454e-09	5.00692e-08	50.2887	77.1791	83.9697	0.390118	2.57129	1.95753	5.77767	0.988521	1.414
CR44484	4.14981	-6.60338	2.52254	-2.61776	0.00885099	0.0154682	11.8326	6.43159	19.084	0	0	0	0	0	0
CG3347	19.7464	-6.38891	1.3386	-4.77284	1.81644e-06	9.40608e-06	39.0477	57.8843	76.3361	1.56047	0	0	2.88883	0	0
CG3332	273.038	-1.32779	0.218832	-6.06765	1.29796e-09	1.8477e-08	340.78	442.494	385.497	131.08	164.134	174.22	274.439	306.442	238.259
CR44485	14.5073	-8.38707	1.60743	-5.2177	1.8116e-07	1.2831e-06	23.0736	41.1622	64.8857	0	0	0	1.44442	0	0
CG9664	104.923	-1.78736	0.34782	-5.13875	2.76576e-07	1.8521e-06	174.531	181.371	217.558	63.9793	38.5693	64.5986	56.3322	87.9784	59.3879
CG9663	410.247	0.0405976	0.225773	0.179816	0.857297	0.881899	418.875	315.148	469.467	452.927	399.407	371.931	326.438	453.731	484.295
CG3277	101.698	-2.64435	0.420774	-6.28448	3.28943e-10	5.65882e-09	180.448	239.255	194.657	48.3746	30.8554	13.7027	83.7762	61.2883	62.9229
CG15406	245.168	-1.29202	0.266543	-4.84734	1.25129e-06	6.8246e-06	398.168	353.738	236.642	142.393	148.278	115.494	294.661	301.499	215.635
CG3326	131.619	-0.342145	0.326432	-1.04814	0.294576	0.352752	117.143	209.67	187.023	140.833	141.849	115.494	82.3317	77.1046	113.12
CG8837	103.025	-2.52967	0.365177	-6.92724	4.29138e-12	1.27466e-10	133.117	222.533	274.81	37.4513	32.9982	37.1931	60.6655	56.3457	72.1139
CG33281	58.3567	-1.93287	0.580201	-3.33138	0.000864155	0.00199966	98.8025	105.478	125.955	24.5774	16.2848	48.9383	60.6655	24.713	19.796
CG33282	55.0363	-2.2756	0.516858	-4.40277	1.0688e-05	4.35994e-05	95.8444	133.777	133.588	39.4019	14.1421	19.5753	23.1107	21.7475	14.14
CG3285	65.7641	-2.31666	0.474189	-4.88552	1.03158e-06	5.76016e-06	111.227	129.918	152.672	28.8687	25.2843	23.4904	47.6657	54.3687	18.382
CG15408	75.8861	-2.20172	0.426404	-5.16345	2.42441e-07	1.65143e-06	130.751	158.217	129.771	17.9454	32.5696	45.0233	70.7764	53.3801	44.541
E23	2723.06	0.908637	0.138899	6.5417	6.08221e-11	1.31111e-09	1919.25	1839.44	1683.21	3516.13	3357.67	3368.91	2562.39	2673.95	3586.61
CG8838	18.4745	-7.68042	1.48722	-5.16427	2.41374e-07	1.64557e-06	40.8226	65.6022	45.8017	0	0.428548	0	8.6665	0	4.949
CG34394	2450.06	0.747067	0.100114	7.46219	8.50961e-14	4.09806e-12	1901.51	1705.66	1763.36	3220.81	2856.7	2950	2337.07	2686.8	2628.62
CG15412	105.155	-1.94419	0.403206	-4.82182	1.42252e-06	7.60661e-06	140.217	217.388	183.207	38.6217	39.4264	66.5561	59.2211	122.577	79.1839
CG9662	211.592	0.456223	0.188814	2.41625	0.0156812	0.0257197	154.416	171.08	175.573	225.098	221.559	234.904	249.884	249.107	222.705
Ptpa	206.97	0.403339	0.226895	1.77765	0.0754616	0.104818	156.782	185.23	179.39	190.378	262.271	232.946	236.884	199.681	219.17
CR45301	5.04545	-6.78899	2.32243	-2.92322	0.00346428	0.00671988	4.14142	19.2948	19.084	0	0	0	2.88883	0	0
Sfp23F	1.75324	-5.37885	3.46594	-1.55191	0.120683	0.159501	2.95816	9.00423	3.81681	0	0	0	0	0	0
CG42460	6.94464	-7.34951	2.10445	-3.49236	0.00047877	0.00119102	10.0577	25.7264	26.7176	0	0	0	0	0	0
CR44791	3.74414	-5.86682	2.79549	-2.09867	0.0358456	0.0539147	10.6494	3.85896	7.63361	0	0	0	11.5553	0	0
CR44792	9.3595	-7.64951	2.17395	-3.51871	0.000433655	0.0010913	11.8326	27.0127	38.1681	0	0	0	7.22208	0	0
CG34175	12.3185	-8.14611	1.66149	-4.9029	9.44334e-07	5.33689e-06	21.2988	30.8716	57.2521	0	0	0	1.44442	0	0
pgant2	216.326	-0.798204	0.268599	-2.97173	0.00296123	0.0058552	292.266	319.007	328.245	181.015	132.421	232.946	132.886	144.324	183.82
CG8840	5.21861	-6.95996	2.3579	-2.95176	0.00315969	0.00620041	13.6075	25.7264	7.63361	0	0	0	0	0	0
CG31952	19.8253	-8.73407	1.68775	-5.17497	2.27943e-07	1.56324e-06	26.6234	56.598	80.1529	0	0	0	10.1109	4.94261	0
CG2772	42.8421	-1.36734	0.537612	-2.54335	0.0109795	0.0187033	89.9281	81.0381	64.8857	49.1549	19.7132	21.5329	18.7774	25.7015	14.847
Snx1	587.591	0.492299	0.179503	2.74257	0.00609601	0.0111312	576.841	384.609	534.353	713.526	678.82	710.585	543.101	532.813	613.675
CG12795	582.769	1.35067	0.154406	8.74754	2.18056e-18	3.00424e-16	304.69	380.75	358.78	909.755	849.382	880.89	547.434	459.662	553.58
Cog3	307.619	0.222619	0.172067	1.29379	0.195738	0.245025	265.051	275.272	316.795	311.314	356.552	315.163	288.883	334.12	305.424
Sec5	266.424	-0.0892776	0.210129	-0.42487	0.670931	0.716951	253.218	322.866	255.726	288.687	266.128	223.159	259.995	292.602	235.431
CG3246	329.008	0.0584742	0.369308	0.158334	0.874193	0.896777	349.655	394.9	232.825	351.886	271.271	405.209	382.77	414.19	158.368
msl-2	183.903	-0.752484	0.265755	-2.83149	0.00463315	0.00870688	228.37	241.828	328.245	189.207	146.563	125.282	115.553	134.439	145.642
mir-4971	0	NA	NA	NA	NA	NA	0	0	0	0	0	0	0	0	0
Pdsw	1673.1	0.106492	0.172415	0.61765	0.536806	0.593894	1668.99	1640.06	1286.26	1499.61	1576.2	1904.68	1708.74	2207.37	1566
CG3238	359.783	0.59203	0.233469	2.5358	0.011219	0.0190579	290.491	244.4	297.711	420.157	479.116	344.526	363.993	313.361	484.295
CG31776	37.4601	-2.36356	0.96078	-2.46004	0.0138921	0.023101	75.7289	72.0338	125.955	21.0664	10.7137	21.5329	10.1109	0	0
pgant4	78.5321	-1.84259	0.448373	-4.10951	3.96504e-05	0.000135422	131.342	135.063	156.489	30.4292	35.5695	54.8109	60.6655	74.1391	28.28
CR45372	11.9794	-8.05875	1.98101	-4.068	4.74192e-05	0.000158538	18.9322	37.3032	45.8017	0	0	0	5.77767	0	0
CR43928	22.1614	-3.41018	1.08163	-3.15283	0.00161695	0.00344757	54.4301	28.299	87.7865	9.75295	4.71403	0	2.88883	10.8737	0.706999
Thor	2644.25	-0.606123	0.257731	-2.35177	0.0186843	0.0301522	2383.09	3127.04	1465.65	1548.38	1453.21	1595.39	4378.03	4994.01	2853.45
CG15414	37.2698	-2.53115	0.54921	-4.60872	4.05161e-06	1.89362e-05	72.1791	78.4654	83.9697	14.8245	6.85676	21.5329	17.333	24.713	15.554
tim	733.824	-1.47469	0.258044	-5.71489	1.09778e-08	1.13533e-07	1363.71	1233.58	896.949	498.961	371.551	389.549	550.323	840.243	459.55
CR45299	8.98916	-7.61124	1.88225	-4.04369	5.26166e-05	0.000173462	17.749	37.3032	19.084	0	0	0	5.77767	0.988521	0
CG31954	12.4469	-4.348	1.95136	-2.22819	0.025868	0.0403636	29.5816	39.8759	26.7176	4.2913	0	0	11.5553	0	0
CR45300	4.47937	-6.72895	2.44919	-2.74742	0.0060067	0.010991	8.28285	20.5811	11.4504	0	0	0	0	0	0
CG33123	1388.04	0.249079	0.108252	2.30091	0.0213967	0.0340268	1254.85	1281.17	1351.15	1570.61	1624.62	1391.81	1249.42	1328.57	1440.16
CG17593	1002.69	0.233194	0.134611	1.73236	0.0832094	0.114402	886.265	960.88	778.628	1029.52	1099.23	972.894	1097.76	1214.89	984.143
CG3213	34.8258	-3.83848	1.4536	-2.64067	0.00827433	0.0145649	63.8963	65.6022	137.405	16.385	1.28564	0	27.4439	0	1.414
CG8851	37.2748	-5.02271	1.03859	-4.83607	1.32431e-06	7.14658e-06	83.4201	154.358	72.5193	6.24189	0.857096	1.95753	7.22208	8.89669	0
Sr-CIV	15.6966	-3.95953	1.1894	-3.329	0.000871574	0.00201389	39.0477	46.3075	34.3513	0	5.57112	1.95753	8.6665	3.95408	1.414
CG8852	69.7281	-3.12225	0.525915	-5.93679	2.90652e-09	3.68997e-08	110.044	230.251	133.588	19.896	22.2845	9.78767	50.5546	30.6442	20.503
Spindly	628.45	0.624301	0.230855	2.7043	0.00684489	0.0123323	410.001	410.336	557.254	712.745	720.389	665.561	707.764	528.859	943.137
Che-13	14.7618	-7.34647	1.54842	-4.74449	2.09029e-06	1.06834e-05	30.7649	56.598	38.1681	0	0	1.95753	0	3.95408	1.414
CR44308	5.43956	-7.02043	2.31051	-3.03848	0.00237777	0.00482684	27.2151	10.2905	11.4504	0	0	0	0	0	0
drm	583.173	-0.348716	0.226421	-1.54012	0.12353	0.162789	672.686	522.245	519.086	418.987	392.978	550.067	642.765	920.313	609.433
CR44309	15.2175	-8.39449	1.67581	-5.0092	5.46561e-07	3.32682e-06	34.9063	65.6022	26.7176	0	0	0	5.77767	3.95408	0
CR44747	2.41443	-5.51789	2.39619	-2.30278	0.0212915	0.0338833	4.14142	2.57264	11.4504	0	0	0	1.44442	0	2.121
CR43822	11.006	-7.91812	2.08971	-3.78909	0.0001512	0.000433595	14.1992	18.0085	61.0689	0	0	0	5.77767	0	0
CG43815	6.87227	-7.23984	2.14948	-3.36817	0.000756678	0.00177717	16.5657	21.8674	19.084	0	0	0	4.33325	0	0
sob	68.0482	-2.9188	0.550113	-5.30583	1.12164e-07	8.5282e-07	99.3942	155.645	209.924	31.9897	17.5705	7.83013	23.1107	41.5179	25.452
CR43823	28.0421	-5.17773	1.13712	-4.55336	5.27948e-06	2.38926e-05	49.6971	100.333	83.9697	5.46165	0	0	2.88883	7.90817	2.121
odd	191.637	-1.89529	0.288866	-6.56114	5.33967e-11	1.16816e-09	325.398	270.127	343.513	113.524	62.568	72.4287	192.107	178.922	166.145
CR44310	23.6198	-2.82082	0.774323	-3.64295	0.000269536	0.000720642	36.0896	47.5938	64.8857	10.5332	7.71386	0	18.7774	17.7934	9.19099
Dot	101.424	-1.0639	0.305821	-3.47883	0.000503604	0.00124208	120.693	163.362	129.771	79.9742	58.7111	56.7685	111.22	101.818	90.4959
CG15418	60.1887	-0.291074	0.51217	-0.568315	0.569821	0.624749	48.5138	45.0211	103.054	59.2979	65.5678	25.4479	67.8876	53.3801	73.5279
for	4745.12	0.641798	0.10122	6.34065	2.28799e-10	4.13352e-09	3524.94	3363.72	3625.97	5634.86	5661.97	5077.84	4950.02	4925.8	5940.92
mir-4972	3.10511	0.775286	2.26052	0.342968	0.731622	0.772685	2.36653	5.14527	0	9.75295	0	3.91507	5.77767	0.988521	0
CG34340	84.2615	-2.22955	0.353938	-6.29927	2.99043e-10	5.22963e-09	138.442	162.076	187.023	42.913	29.9983	27.4055	56.3322	68.208	45.955
Sfp24Ba	9.11924	-7.72915	1.78125	-4.33916	1.43025e-05	5.61748e-05	16.5657	41.1622	22.9008	0	0	0	1.44442	0	0
CG42463	11.2491	-8.03004	1.70802	-4.70136	2.58433e-06	1.28277e-05	16.5657	48.8801	34.3513	0	0	0	1.44442	0	0
Sfp24Bb	7.50177	-7.33113	2.20532	-3.3243	0.000886403	0.0020419	18.3406	12.8632	30.5344	0	0	0	5.77767	0	0
Sfp24Bc	3.92084	-6.54707	2.55809	-2.55936	0.0104866	0.0179465	14.7908	12.8632	7.63361	0	0	0	0	0	0
CG16704	104.703	0.155522	0.388615	0.400195	0.689013	0.733355	137.85	102.905	99.2369	72.5619	162.42	150.73	77.9985	72.162	66.4579
CG3513	5.91942	-4.04985	1.48688	-2.72371	0.00645523	0.011711	14.1992	23.1537	11.4504	0.780236	1.71419	0	0	1.97704	0
Acp24A4	9.17467	-2.66838	1.86403	-1.43151	0.152284	0.195939	11.8326	25.7264	26.7176	0	1.28564	9.78767	7.22208	0	0
CG43165	20.4625	-1.22915	0.649848	-1.89145	0.0585643	0.0835564	27.2151	27.0127	53.4353	16.7751	13.285	13.7027	17.333	6.91965	8.48399
CG16713	78.14	0.689676	0.528013	1.30617	0.191493	0.240414	97.6193	42.4485	22.9008	90.8975	110.137	74.3863	95.3315	108.737	60.8019
CG16712	1087.85	0.137608	0.213956	0.643163	0.520118	0.578096	1198.65	878.555	843.514	998.702	1140.79	1090.35	1162.76	1553.96	923.341
CG3604	36.7601	-1.11174	0.52819	-2.10481	0.0353076	0.0532167	47.9222	48.8801	83.9697	27.6984	29.1413	23.4904	36.1104	18.7819	14.847
CG10031	91.6029	-1.08187	0.398022	-2.71812	0.00656538	0.0118814	131.342	140.209	91.6033	72.5619	61.7109	35.2356	70.7764	125.542	95.4449
CG42464	2.67861	-5.96932	3.00016	-1.98967	0.0466273	0.0680951	2.36653	10.2905	11.4504	0	0	0	0	0	0
CG42465	5.72286	-7.08439	2.37743	-2.97985	0.00288392	0.00573238	5.32469	34.7306	11.4504	0	0	0	0	0	0
Sfp24C1	3.97976	-6.45198	3.05836	-2.10962	0.0348907	0.0526635	5.91632	27.0127	0	0	0	0	2.88883	0	0
CG42467	8.69343	-6.59902	1.8422	-3.58214	0.000340797	0.000887955	15.9741	23.1537	34.3513	0	0.428548	0	4.33325	0	0
CG43145	12.1554	-8.08514	1.94544	-4.15593	3.2396e-05	0.00011386	30.7649	30.8716	41.9849	0	0	0	5.77767	0	0
CR44311	4.60213	-6.72096	2.12658	-3.16046	0.00157523	0.00337178	11.8326	16.7221	11.4504	0	0	0	0	0	1.414
CG2816	16.885	-3.03935	0.780205	-3.89557	9.79665e-05	0.000297182	30.1732	47.5938	30.5344	5.85177	2.14274	5.8726	5.77767	14.8278	9.19099
CG31778	268.546	-0.627815	0.255187	-2.46022	0.0138853	0.0230921	346.105	258.55	286.26	211.834	206.989	154.645	402.992	283.706	265.832
CG31777	170.129	-0.0990518	0.315427	-0.314025	0.753502	0.792209	142.583	185.23	183.207	147.855	134.564	195.753	161.775	245.153	135.037
cutlet	414.603	0.35386	0.17335	2.04131	0.0412199	0.0610078	336.639	373.032	431.299	448.636	525.4	460.02	372.659	353.891	429.856
CG31955	101.266	-0.0384352	0.343291	-0.111961	0.910854	0.927539	106.494	117.055	110.687	116.255	101.137	107.664	99.6647	100.829	51.611
CG2818	490.874	0.229906	0.214729	1.07068	0.284313	0.341676	365.037	500.378	530.536	655.398	472.688	487.426	457.88	430.995	517.524
lectin-24A	17.8561	-5.59404	1.28559	-4.35135	1.353e-05	5.35654e-05	20.1155	57.8843	64.8857	2.34071	0	0	10.1109	3.95408	1.414
Shaw	250.71	-1.17499	0.237549	-4.94632	7.56314e-07	4.40553e-06	390.477	425.771	362.597	199.35	135.85	191.838	189.219	208.578	152.712
CG10019	169.151	-1.9029	0.306453	-6.20945	5.31702e-10	8.55258e-09	241.977	310.003	419.849	94.0184	63.8536	101.792	99.6647	87.9784	103.222
CG43707	239.131	-2.30083	0.316746	-7.26398	3.75874e-13	1.53094e-11	380.419	639.3	366.413	106.112	75.853	101.792	158.886	199.681	123.725
CG43703	4.42197	-6.475	2.52938	-2.55992	0.0104697	0.0179273	13.6075	5.14527	15.2672	0	0	0	5.77767	0	0
mir-1004	0	NA	NA	NA	NA	NA	0	0	0	0	0	0	0	0	0
CR43704	6.45898	-7.22913	2.25042	-3.21234	0.00131657	0.0028776	7.09958	12.8632	38.1681	0	0	0	0	0	0
bowl	388.662	-0.750743	0.23864	-3.14592	0.00165567	0.00351689	418.284	483.656	549.62	285.566	236.987	340.611	411.659	472.513	299.061
CG31960	9.26787	-4.18647	1.65893	-2.52359	0.0116162	0.0196443	17.1573	15.4358	41.9849	3.51106	0	0	4.33325	0.988521	0
CG31958	10.4324	-7.92915	1.85466	-4.27526	1.90913e-05	7.17805e-05	15.9741	28.299	49.6185	0	0	0	0	0	0
CG3921	743.973	-0.661868	0.113223	-5.84573	5.04363e-09	5.87151e-08	860.233	922.29	912.217	593.759	560.969	536.364	726.541	775.989	807.393
Reph	3642.68	0.0639472	0.199686	0.320238	0.748788	0.78803	3597.12	2927.66	3282.45	3311.71	2558.86	4398.58	3379.93	4747.87	4579.94
CG3407	277.921	0.450181	0.245095	1.83676	0.0662448	0.0932963	204.113	259.836	244.276	305.462	312.84	346.483	339.438	199.681	289.163
CR44076	5.70079	-7.08097	2.21208	-3.20104	0.00136933	0.00297854	21.8904	14.1495	15.2672	0	0	0	0	0	0
CR44077	12.5485	-8.1594	1.66418	-4.90295	9.4408e-07	5.33689e-06	14.7908	52.7391	41.9849	0	0	0	1.44442	1.97704	0
slp1	32.8177	-2.36397	0.759879	-3.11099	0.00186462	0.0038975	53.2469	72.0338	76.3361	25.3577	5.99967	5.8726	25.9995	22.736	7.77699
slp2	52.4589	-2.51461	0.488291	-5.14982	2.60738e-07	1.76155e-06	65.0795	128.632	129.771	21.4565	14.9992	19.5753	41.8881	26.6901	24.038
CR44983	6.21876	-5.47415	1.9874	-2.75442	0.00587959	0.0107895	5.32469	15.4358	34.3513	0	0.857096	0	0	0	0
CR45451	12.7391	-8.09502	2.09727	-3.8598	0.000113482	0.000336768	26.6234	28.299	49.6185	0	0	0	10.1109	0	0
CR45449	7.81613	-7.46929	1.96079	-3.80933	0.000139345	0.000403249	20.1155	24.44	22.9008	0	0	0	2.88883	0	0
CR45450	12.2721	-8.08058	1.74885	-4.6205	3.82819e-06	1.80303e-05	29.5816	28.299	45.8017	0	0	0	5.77767	0.988521	0
CR44078	12.5399	-5.14865	1.62964	-3.15938	0.00158107	0.00338245	21.8904	24.44	61.0689	0	2.57129	0	2.88883	0	0
CG3964	101.543	-1.99037	0.395066	-5.03806	4.70278e-07	2.91058e-06	154.416	216.101	278.627	68.2706	39.8549	52.8534	27.4439	29.6556	46.662
Cep97	361.784	0.0989753	0.218205	0.453589	0.650125	0.698486	327.172	303.571	408.398	329.65	448.69	315.163	423.214	341.04	359.156
CG31957	114.693	-0.160545	0.338017	-0.47496	0.634816	0.685011	85.7866	133.777	125.955	101.431	109.708	92.0041	105.442	107.749	170.387
capu	573.179	0.00945165	0.177849	0.0531443	0.957617	0.966831	583.349	616.146	656.491	646.815	622.68	587.26	583.544	381.569	480.76
fred	164.005	-2.08679	0.338232	-6.1697	6.84193e-10	1.06802e-08	268.601	397.472	335.879	65.5398	61.7109	115.494	59.2211	78.0932	94.0309
CG31773	37.5438	-3.82326	0.853867	-4.47758	7.54949e-06	3.23894e-05	79.2787	113.196	110.687	9.75295	2.57129	9.78767	8.6665	3.95408	0
CG43797	10.4804	-5.6293	1.58109	-3.5604	0.00037029	0.000951796	20.1155	36.0169	26.7176	0	1.28564	0	7.22208	2.96556	0
CR45344	14.2512	-8.28648	2.06117	-4.02028	5.8129e-05	0.000188845	14.7908	43.7348	61.0689	0	0	0	8.6665	0	0
CG34176	597.047	0.919459	0.175239	5.24688	1.54694e-07	1.11916e-06	391.66	380.75	328.245	760.73	725.103	608.793	664.432	854.082	659.63
CG15422	148.999	0.0525555	0.328083	0.16019	0.872731	0.895683	145.541	163.362	118.321	133.42	206.989	101.792	176.219	138.393	156.954
CG15423	169.879	0.0619772	0.35594	0.174123	0.861769	0.885849	152.049	199.379	110.687	146.684	218.988	119.41	176.219	252.073	153.419
CG43773	9.8741	-2.35152	1.52581	-1.54116	0.123279	0.162539	8.87448	11.5769	30.5344	0	8.9995	0	8.6665	3.95408	16.261
CG43774	122.728	-0.450518	0.310825	-1.44943	0.147218	0.190147	135.484	135.063	122.138	95.5789	91.2807	103.749	140.108	182.876	98.2729
ed	3021.61	0.620642	0.120607	5.146	2.66103e-07	1.79029e-06	2474.8	2101.84	2393.14	3788.04	3442.52	3478.54	2872.94	3000.16	3642.46
CR44984	79.5244	-0.151209	0.46436	-0.325628	0.744706	0.784359	57.3883	82.3244	87.7865	79.9742	39.8549	84.1739	82.3317	135.427	66.4579
snoRNA:Me28S-C437	5.36135	-4.39118	1.87596	-2.34077	0.0192442	0.0309548	11.241	9.00423	11.4504	0	0.428548	1.95753	1.44442	0	12.726
Sr-CIII	21.2245	-3.57684	1.01958	-3.50815	0.000451233	0.00112837	27.2151	65.6022	76.3361	7.41224	5.14257	0	5.77767	0	3.535
Sr-CI	278.255	0.00380605	0.363323	0.0104757	0.991642	0.993209	286.942	282.99	301.528	286.737	225.845	364.101	274.439	355.868	125.846
CG2955	27.9356	-8.27739	1.57921	-5.24149	1.59287e-07	1.14768e-06	42.0059	96.4739	103.054	0	0	1.95753	7.22208	0	0.706999
Or24a	28.8336	-3.41097	0.860575	-3.96359	7.38319e-05	0.000232148	56.7967	77.1791	80.1529	7.41224	5.14257	7.83013	11.5553	0	13.433
CR44057	11.6541	-2.14264	0.961883	-2.22755	0.0259104	0.0404218	5.91632	41.1622	26.7176	4.68141	5.99967	5.8726	5.77767	5.93113	2.828
CG31961	314.748	0.299134	0.180576	1.65656	0.0976091	0.131854	273.334	312.575	240.459	347.205	327.839	356.271	350.993	284.694	339.36
lectin-24Db	79.0131	-0.803315	0.425788	-1.88666	0.0592064	0.0843737	105.902	88.756	103.054	60.8584	41.5691	70.4712	73.6652	116.645	50.197
CG3714	1150.02	0.226567	0.146929	1.54201	0.12307	0.162298	1183.26	955.735	1217.56	1225.36	1181.51	1524.92	983.648	1038.94	1039.29
ft	292.876	-3.36052	0.327949	-10.2471	1.21985e-24	4.60173e-22	495.196	803.949	858.781	95.969	54.8541	54.8109	111.22	74.1391	86.9609
CG3702	758.232	0.247679	0.1838	1.34755	0.177804	0.225046	694.576	526.104	774.812	782.186	854.096	710.585	907.094	871.876	702.757
RpL40	7745.98	0.551118	0.131858	4.17963	2.91984e-05	0.000104053	6425.72	6894.67	5061.08	9175.96	9766.18	8031.76	7928.4	8863.08	7567.01
CR44608	17.5585	-2.54358	0.854869	-2.97541	0.00292601	0.00579641	18.9322	54.0254	49.6185	7.80236	9.42805	1.95753	7.22208	6.91965	2.121
CR45720	9.33861	-5.31693	1.64706	-3.22813	0.00124603	0.00274273	28.3983	28.299	22.9008	1.56047	0	0	2.88883	0	0
CR44058	20.0108	-5.6637	1.23355	-4.59137	4.40352e-06	2.03885e-05	36.6812	74.6065	61.0689	2.73083	0	0	2.88883	0	2.121
CR44059	19.1571	-8.8003	1.61285	-5.45636	4.85994e-08	4.11148e-07	33.723	86.1833	49.6185	0	0	0	2.88883	0	0
CR45294	7.85517	-7.48034	1.98539	-3.7677	0.00016476	0.000467908	16.5657	32.158	19.084	0	0	0	2.88883	0	0
CR45295	2.52215	-5.90938	3.07725	-1.92035	0.0548142	0.0787234	4.73306	14.1495	3.81681	0	0	0	0	0	0
CR45296	8.50447	-7.64099	1.92316	-3.97315	7.09294e-05	0.00022401	17.749	24.44	34.3513	0	0	0	0	0	0
CG15425	16.1756	-5.0874	1.49322	-3.40701	0.000656799	0.00156651	44.3724	60.457	34.3513	3.51106	0	0	2.88883	0	0
CR44080	18.3143	-8.74683	1.54041	-5.67826	1.36073e-08	1.36452e-07	47.3306	41.1622	76.3361	0	0	0	0	0	0
Art2	22.1383	-5.2761	1.21957	-4.32619	1.51711e-05	5.90735e-05	51.472	51.4527	83.9697	1.95059	0	3.91507	5.77767	0	0.706999
tutl	833.83	-0.579006	0.195307	-2.96459	0.00303087	0.00597872	1041.27	986.606	1041.99	682.706	569.111	812.376	704.875	992.475	673.063
CG16857	222.363	-0.864138	0.295167	-2.92763	0.00341559	0.00663763	312.382	241.828	332.062	175.163	158.991	148.773	173.33	297.545	161.196
Atet	526.681	-0.489689	0.152755	-3.20572	0.00134725	0.00293614	643.104	662.454	618.323	497.01	411.834	465.893	418.881	524.905	497.728
mir-1005	0	NA	NA	NA	NA	NA	0	0	0	0	0	0	0	0	0
CR44697	3.59143	-2.44388	2.79931	-0.87303	0.382647	0.443371	18.9322	5.14527	0	4.2913	0	0	0	3.95408	0
CR44698	3.27445	-5.98968	2.17607	-2.75252	0.00591391	0.0108482	8.28285	11.5769	3.81681	0	0	0	0	2.96556	2.828
CR44699	5.45801	-6.99522	2.16568	-3.23003	0.00123779	0.00272724	20.7071	23.1537	3.81681	0	0	0	1.44442	0	0
CR44700	4.11569	-6.56109	2.21856	-2.95736	0.00310284	0.00610094	11.241	16.7221	7.63361	0	0	0	1.44442	0	0
CG15429	14.8119	-4.94308	1.72425	-2.86679	0.00414658	0.00787845	23.0736	39.8759	61.0689	3.51106	0	0	5.77767	0	0
Traf4	135.771	-1.22262	0.249352	-4.90319	9.42915e-07	5.33365e-06	202.338	258.55	213.741	89.337	91.2807	113.537	88.1094	87.9784	77.0629
CR45363	17.9302	-6.51999	1.48668	-4.38559	1.15672e-05	4.67053e-05	21.2988	65.6022	61.0689	1.17035	0	0	10.1109	0	2.121
CG17612	313.71	0.501814	0.21302	2.35571	0.0184872	0.0298859	268.009	240.542	240.459	328.869	362.551	377.804	342.327	261.958	400.869
CG3338	322.178	0.0871668	0.190578	0.457381	0.647397	0.696122	299.957	307.43	293.894	312.875	344.981	297.545	414.548	332.143	296.233
Psf2	104.009	-0.190944	0.305104	-0.625832	0.531425	0.588598	97.6193	111.91	137.405	78.4137	116.136	103.749	92.4427	90.9439	107.464
Tps1	3475.23	0.262833	0.153341	1.71405	0.0865204	0.118379	3511.34	2527.62	2854.97	3666.72	3020.4	4010.99	4266.81	3824.59	3593.68
CG3652	259.668	0.105417	0.196166	0.537386	0.591001	0.644403	259.726	273.986	209.924	255.917	270.842	289.715	284.55	224.394	267.953
l(2)k05819	1244.68	0.666543	0.1428	4.66766	3.0465e-06	1.47792e-05	970.868	950.589	801.529	1512.88	1586.06	1241.08	1294.2	1320.66	1524.29
CG33003	45.0917	-2.41379	0.633341	-3.81119	0.000138298	0.00040073	48.5138	115.769	125.955	28.8687	8.57096	15.6603	14.4442	24.713	23.331
Dim1	258.51	0.510775	0.236917	2.15592	0.0310901	0.0475612	204.113	136.35	236.642	244.994	269.128	297.545	304.772	331.155	301.889
CG15431	156.36	-1.85159	0.290587	-6.37189	1.86707e-10	3.44778e-09	289.9	361.455	270.993	81.5346	104.137	66.5561	93.8871	60.2998	78.4769
CG43055	49.3487	0.438997	0.821295	0.534518	0.592983	0.646164	34.9063	34.7306	57.2521	9.36283	73.7102	88.089	17.333	47.449	81.3049
CG34177	0	NA	NA	NA	NA	NA	0	0	0	0	0	0	0	0	0
CG34178	0	NA	NA	NA	NA	NA	0	0	0	0	0	0	0	0	0
CG43056	10.3773	-7.89879	1.72932	-4.56758	4.93389e-06	2.25346e-05	23.6653	29.5853	38.1681	0	0	0	0	1.97704	0
Sfp24F	13.6332	-8.03936	1.84464	-4.35823	1.31119e-05	5.20926e-05	23.6653	38.5896	38.1681	0	0	0	17.333	4.94261	0
CG15432	567.477	0.000730119	0.137939	0.00529305	0.995777	0.99672	463.248	463.075	530.536	481.405	449.547	518.746	719.319	787.851	693.566
morgue	213.17	0.0857179	0.210383	0.407438	0.683686	0.728517	221.862	241.828	202.291	266.841	245.129	191.838	177.663	185.842	185.234
Elp3	272.021	0.14472	0.208938	0.692644	0.488533	0.547795	276.292	281.704	229.008	284.396	335.553	254.479	262.884	228.348	295.526
MFS18	308.494	0.113786	0.195491	0.582052	0.560532	0.616099	296.999	246.973	286.26	326.139	273.842	297.545	363.993	296.556	388.143
CG15439	592.618	0.435508	0.167358	2.60226	0.00926117	0.0161069	428.342	500.378	538.17	690.119	704.104	557.897	686.098	567.411	661.044
CG15440	89.7	-0.58366	0.401887	-1.4523	0.146419	0.189252	114.777	83.6107	167.939	56.5671	107.566	74.3863	76.5541	67.2194	58.6809
CG15434	41.1348	-1.0311	0.511072	-2.01752	0.0436412	0.0641897	59.1632	50.1664	41.9849	30.4292	25.2843	17.6178	47.6657	68.208	29.694
Gs1l	346.452	0.322155	0.250098	1.28812	0.197705	0.247213	301.141	347.306	251.909	371.392	395.121	368.016	327.883	482.398	272.902
RpL27A	14273.2	0.0357569	0.194042	0.184274	0.853798	0.878757	12997	14925.2	11324.5	12481.4	11306.8	16468.7	14279.5	21193.9	13481.8
snoRNA:Me18S-C1831	12.6893	-1.28581	0.829197	-1.55067	0.12098	0.159853	18.3406	12.8632	3.81681	5.85177	4.28548	5.8726	20.2218	26.6901	16.261
mRpL27	320.022	0.0034692	0.165198	0.0210003	0.983245	0.987421	322.439	277.845	332.062	292.979	336.41	297.545	330.771	347.959	342.188
CG15435	543.98	0.616206	0.197559	3.11909	0.00181408	0.0038054	340.188	519.673	416.032	631.601	602.11	722.33	517.101	523.916	622.866
CG15443	183.1	0.0538204	0.224242	0.240011	0.810322	0.841719	190.506	165.935	175.573	156.827	212.131	185.966	187.774	195.727	177.457
CG15436	171.606	0.180238	0.234737	0.76783	0.442588	0.504378	137.259	167.221	190.84	194.669	188.99	160.518	184.885	153.221	166.852
CG17840	98.8771	-1.07256	0.316129	-3.3928	0.000691817	0.00164163	109.452	160.79	179.39	73.7323	74.1388	58.726	82.3317	82.0473	69.2859
ine	307.92	-0.554416	0.262714	-2.11034	0.0348292	0.0525907	359.712	438.635	305.344	234.851	212.131	317.12	288.883	375.638	238.966
dp	4975.94	-0.296999	0.150441	-1.97419	0.0483603	0.0703407	6085.53	6063.7	5885.51	4874.52	4357.05	5461.52	3486.82	5019.71	3549.14
HP6	4.60718	-4.06755	1.85762	-2.18965	0.0285497	0.0440639	8.28285	5.14527	22.9008	0	1.71419	0	1.44442	1.97704	0
CR43716	14.7015	-4.6584	1.08061	-4.31088	1.62603e-05	6.26987e-05	24.8485	46.3075	34.3513	0	2.57129	1.95753	4.33325	10.8737	7.06999
CR44609	32.2959	-6.00292	1.2766	-4.70225	2.57304e-06	1.27797e-05	66.8544	129.918	80.1529	2.34071	1.28564	0	10.1109	0	0
CR45452	7.19195	-7.2867	2.20483	-3.30488	0.000950179	0.00216645	10.6494	11.5769	38.1681	0	0	0	4.33325	0	0
BG642163	27.7869	-5.37015	1.35405	-3.96598	7.30951e-05	0.000230014	51.472	99.0465	91.6033	5.07153	0	0	2.88883	0	0
CG15635	58.2265	-6.29051	1.13491	-5.54273	2.9779e-08	2.68079e-07	96.436	203.238	206.108	5.46165	0	0	10.1109	1.97704	0.706999
CG43798	5.88571	-7.12769	2.2613	-3.15203	0.00162137	0.00345607	10.6494	30.8716	11.4504	0	0	0	0	0	0
CG3355	20.0019	-6.75662	1.32169	-5.11211	3.18573e-07	2.08101e-06	28.3983	68.1749	80.1529	1.17035	0	0	0	0	2.121
CG11929	37.1664	-9.76677	1.35233	-7.22221	5.11499e-13	1.9912e-11	89.3364	153.072	87.7865	0	0	0	2.88883	0	1.414
Bsg25A	20.5493	-8.75374	1.62772	-5.37792	7.53494e-08	6.00953e-07	37.8644	47.5938	80.1529	0	0	0	11.5553	0	7.77699
Elba3	19.3133	-5.74942	1.18432	-4.85464	1.20606e-06	6.60293e-06	53.8385	72.0338	41.9849	0	2.57129	0	0	1.97704	1.414
CG3251	32.5276	-3.91097	2.52193	-1.55078	0.120953	0.159832	65.0795	70.7475	133.588	17.5553	0	0	5.77767	0	0
CG34351	76.9108	-2.33478	0.373313	-6.25423	3.9949e-10	6.66266e-09	133.709	221.247	133.588	29.649	30.8554	39.1507	38.9992	34.5982	30.401
Taf12L	13.8503	-2.76484	1.06806	-2.58866	0.00963491	0.0166727	11.8326	36.0169	41.9849	3.90118	7.71386	0	14.4442	5.93113	2.828
CG15631	23.0583	-3.78639	0.853587	-4.43586	9.17052e-06	3.82262e-05	54.4301	84.897	41.9849	2.73083	6.42822	3.91507	0	8.89669	4.242
CG15630	114.142	-1.46913	0.376132	-3.90589	9.38783e-05	0.00028626	172.165	230.251	171.756	49.545	59.5681	105.707	80.8873	95.8866	61.5089
CG42523	16.9055	-4.81996	1.88448	-2.55772	0.0105361	0.0180216	23.6653	46.3075	64.8857	4.2913	0	0	12.9997	0	0
CG3294	67.125	-1.53753	0.398146	-3.86174	0.000112584	0.000334607	102.352	132.491	91.6033	45.6438	35.998	29.363	75.1097	48.4375	43.127
Clect27	381.82	-0.496593	0.259646	-1.91257	0.0558025	0.0800123	453.19	483.656	362.597	237.972	328.696	366.059	395.77	505.134	303.303
CR45297	2.59161	-3.75244	2.59282	-1.44724	0.147829	0.190858	11.8326	2.57264	7.63361	0	1.28564	0	0	0	0
CG15629	46.5451	-1.42469	0.509504	-2.79624	0.00517016	0.00960779	55.6134	106.764	87.7865	38.2316	35.1409	15.6603	20.2218	32.6212	26.866
CG3225	120.519	-0.720071	0.322188	-2.23494	0.0254211	0.039721	122.468	185.23	183.207	121.717	90.4236	78.3013	106.887	84.0243	112.413
mir-4910	0	NA	NA	NA	NA	NA	0	0	0	0	0	0	0	0	0
CG15628	1335.95	0.0463246	0.225602	0.205338	0.837308	0.864706	1514.58	1251.59	1167.94	1400.52	1091.94	1587.56	1152.64	1794.17	1062.62
CG2976	251.301	0.0611075	0.253414	0.241137	0.809449	0.840996	228.962	227.678	263.36	282.445	287.984	164.433	285.994	269.866	250.985
mir-4912	0	NA	NA	NA	NA	NA	0	0	0	0	0	0	0	0	0
Ir25a	79.8774	-4.09969	0.502502	-8.15855	3.39068e-16	2.82747e-14	146.133	213.529	270.993	13.6541	11.9993	9.78767	30.3327	11.8623	10.605
tank	646.585	0.482393	0.201896	2.38932	0.0168796	0.0275052	476.264	670.172	385.497	716.647	657.392	794.758	703.431	679.114	735.986
CG12194	137.281	-1.10475	0.297969	-3.7076	0.00020923	0.000576906	188.139	244.4	171.756	113.914	85.7096	80.2589	108.331	143.336	99.6869
mxt	1429.65	0.284776	0.135984	2.09419	0.0362433	0.0544405	1418.73	1220.72	1236.65	1609.63	1402.64	1736.33	1242.2	1527.27	1472.68
CG11927	363.016	0.514955	0.2242	2.29686	0.0216267	0.0343477	284.575	262.409	324.428	417.036	475.26	334.738	436.214	305.453	427.028
mRpS2	245.715	0.226094	0.199975	1.13061	0.258219	0.313336	203.521	221.247	179.39	227.829	240.844	248.607	277.328	344.005	268.66
Mon1	446.857	0.173839	0.174871	0.9941	0.320174	0.379561	360.896	416.767	442.749	451.757	491.973	413.039	475.213	422.099	547.217
pog	205.984	-2.01259	0.248435	-8.10105	5.44863e-16	4.33809e-14	347.88	478.51	396.948	118.596	83.9954	99.8342	96.7759	119.611	111.706
Cf2	2718.35	0.701546	0.112276	6.24839	4.1471e-10	6.88749e-09	2251.75	2005.37	1835.88	3353.45	3225.25	3386.53	2507.51	2833.1	3066.26
CG3008	711.183	-0.0279391	0.215163	-0.129851	0.896685	0.915758	795.745	658.595	538.17	524.709	606.824	853.484	779.985	824.427	818.705
CG15625	17.2622	-5.09321	1.05415	-4.8316	1.3544e-06	7.29157e-06	45.5557	56.598	49.6185	2.73083	0.857096	0	0	0	0
CG3036	1333.3	-0.244078	0.221566	-1.1016	0.270635	0.326893	1553.63	1056.07	1271	1137.97	988.66	1156.9	1494.97	2132.24	1208.26
CG2837	41.1538	-3.03351	0.632096	-4.79913	1.59358e-06	8.39383e-06	60.3465	118.341	129.771	10.5332	18.8561	5.8726	4.33325	8.89669	13.433
hoe1	1304.35	0.191465	0.10292	1.86034	0.0628379	0.0890125	1251.89	1176.98	1194.66	1467.23	1400.49	1260.65	1253.75	1361.19	1372.29
hoe2	81.5385	-4.17831	0.56134	-7.44345	9.80891e-14	4.65306e-12	146.133	226.392	263.36	15.6047	13.7135	1.95753	25.9995	28.6671	12.019
Sgs1	56.0819	-3.67244	0.726399	-5.05567	4.28878e-07	2.68584e-06	101.761	183.944	137.405	9.75295	13.285	9.78767	28.8883	17.7934	2.121
CG14044	24.7741	-3.13696	0.887067	-3.53633	0.000405725	0.00102985	56.7967	66.8886	61.0689	9.75295	6.42822	3.91507	14.4442	2.96556	0.706999
mRpL24	517.19	0.248812	0.142996	1.73999	0.08186	0.112841	459.698	448.925	454.2	570.352	563.969	473.723	515.657	594.101	574.083
betaggt-I	469.631	0.222105	0.17477	1.27084	0.203784	0.253913	441.357	358.883	427.482	420.157	526.257	485.468	460.769	555.549	550.752
jet	135.011	-0.0143349	0.275077	-0.0521122	0.958439	0.967292	107.677	146.64	145.039	107.282	141.849	142.9	134.331	157.175	132.209
Jon25Biii	7695.63	0.325456	0.156013	2.08608	0.0369718	0.0554035	6868.85	6654.12	5778.64	8682.07	9315.34	6189.72	9611.15	8366.84	7793.96
Jon25Bii	3949.04	0.373317	0.199255	1.87356	0.0609909	0.0865974	3498.32	3137.33	3145.05	5146.83	4388.33	3126.18	5545.11	3701.02	3853.15
Jon25Bi	4096.7	0.948679	0.191922	4.94305	7.69113e-07	4.47022e-06	3118.49	2209.89	2927.49	6227.45	5379.13	4312.45	4859.02	3301.66	4534.69
Marcal1	273.342	0.434353	0.303613	1.43061	0.152541	0.196237	200.563	236.683	290.077	309.754	327.411	334.738	290.328	150.255	320.271
CG34124	105.091	-5.49442	1.78132	-3.08447	0.00203913	0.00421665	183.998	322.866	389.314	17.9454	1.28564	0	27.4439	2.96556	0
CR43824	20.8799	-5.05545	1.36698	-3.69827	0.000217075	0.000595711	49.6971	47.5938	83.9697	4.68141	0	0	0	1.97704	0
CG34125	124.055	-0.126131	0.403369	-0.312693	0.754514	0.793003	136.667	158.217	83.9697	127.959	151.706	68.5137	92.4427	154.209	142.814
Trip1	1384.09	0.393542	0.154773	2.5427	0.011	0.0187342	1238.88	962.166	1286.26	1460.21	1675.19	1425.08	1617.75	1271.24	1520.05
Scox	257.527	0.541302	0.196433	2.75565	0.00585754	0.0107515	205.888	227.678	190.84	339.012	305.555	264.267	238.329	261.958	284.214
CG3756	232.238	-0.314684	0.210245	-1.49675	0.134459	0.175368	272.742	223.819	267.176	207.933	212.131	189.881	196.441	257.015	263.004
l(2)05714	563.783	0.412767	0.146827	2.81124	0.00493505	0.00921194	431.3	487.515	519.086	588.688	694.247	606.835	608.099	543.687	594.586
CG14043	416.281	0.069402	0.169469	0.409526	0.682154	0.727247	417.101	344.733	465.65	392.849	448.69	434.572	427.547	380.581	434.805
mRpL28	313.863	-0.141148	0.204762	-0.689326	0.490618	0.549781	269.784	384.609	305.344	256.698	305.126	311.248	310.55	327.2	354.207
Gmd	278.85	0.0817858	0.194167	0.421213	0.673599	0.719317	240.203	258.55	309.161	271.522	291.841	276.012	322.105	246.142	294.112
CG3792	328.455	0.122291	0.183476	0.666522	0.505077	0.563592	288.125	270.127	347.329	326.919	307.697	338.653	384.215	308.419	384.608
CG8891	122.755	-0.0766812	0.308002	-0.248963	0.803389	0.836053	132.526	132.491	87.7865	92.8481	139.707	109.622	157.441	131.473	120.897
CG8892	273.585	0.380481	0.288534	1.31867	0.187279	0.235571	172.165	221.247	335.879	325.748	324.839	272.097	332.216	216.486	261.59
CG34126	1112.41	0.286402	0.153732	1.863	0.0624625	0.0885439	960.81	1002.04	1141.22	1274.91	1422.78	1053.15	928.76	1078.48	1149.58
Rtnl1	4766.64	0.170613	0.0931218	1.83215	0.0669297	0.0941353	4367.43	4117.51	4103.07	4641.23	4507.89	5050.44	5276.45	5894.55	4941.22
Tfb5	0	NA	NA	NA	NA	NA	0	0	0	0	0	0	0	0	0
CG31917	0	NA	NA	NA	NA	NA	0	0	0	0	0	0	0	0	0
CG3887	699.478	0.31467	0.134401	2.34129	0.0192174	0.0309181	617.664	582.702	610.689	779.846	782.1	679.264	716.431	832.335	694.273
vkg	2808.19	-0.219567	0.179863	-1.22074	0.222183	0.274228	3317.87	2674.26	2835.89	2472.57	2426.44	2693.57	2880.17	3754.4	2218.56
Cg25C	3999.86	0.0140034	0.168381	0.0831646	0.933721	0.946687	4468	3534.8	3652.68	3643.7	3900.21	4243.93	4002.48	5229.28	3323.6
SP555	0	NA	NA	NA	NA	NA	0	0	0	0	0	0	0	0	0
CG14042	0	NA	NA	NA	NA	NA	0	0	0	0	0	0	0	0	0
CG31650	484.563	0.262505	0.180312	1.45584	0.145437	0.188122	430.708	398.759	438.933	464.63	615.395	428.7	514.212	514.031	555.701
CG33995	0	NA	NA	NA	NA	NA	0	0	0	0	0	0	0	0	0
CG44001	0	NA	NA	NA	NA	NA	0	0	0	0	0	0	0	0	0
CG44000	0	NA	NA	NA	NA	NA	0	0	0	0	0	0	0	0	0
CG9121	76.6964	-1.29201	0.417318	-3.09598	0.00196163	0.00407641	108.86	195.52	141.222	68.6607	45.8546	68.5137	27.4439	20.7589	13.433
eIF-3p40	2872.65	0.421818	0.100887	4.18109	2.9011e-05	0.000103525	2436.93	2334.67	2007.64	3094.02	3079.97	2957.83	3261.49	3575.48	3105.85
CG14040	342.631	0.371379	0.245877	1.51042	0.130935	0.171265	311.198	244.4	305.344	318.336	488.973	297.545	388.548	334.12	395.213
CG14036	663.934	0.8472	0.185264	4.57294	4.80927e-06	2.2048e-05	431.3	522.245	332.062	863.331	743.959	736.032	798.762	692.953	854.762
His3.3A	1004.67	0.250138	0.119206	2.09837	0.0358726	0.0539451	908.747	906.854	828.247	1045.91	1131.79	972.894	1070.31	1173.37	1003.94
CG31918	148.562	-0.410504	0.381856	-1.07502	0.282364	0.339668	170.982	127.346	206.108	110.793	132.85	133.112	101.109	118.623	236.138
Rpn11	1863.91	0.554296	0.117752	4.70733	2.5098e-06	1.25087e-05	1244.2	1470.26	1541.99	1877.64	2127.74	2213.97	2016.41	2169.8	2113.22
CR45291	4.61734	-3.8899	2.2966	-1.69377	0.0903093	0.123057	7.09958	28.299	3.81681	2.34071	0	0	0	0	0
qtc	545.132	-0.514382	0.181532	-2.83356	0.00460333	0.00865597	731.849	632.869	549.62	475.164	410.12	469.808	485.324	644.516	506.919
CR43820	14.5429	-4.05165	1.52938	-2.64921	0.00806804	0.0142492	29.5816	43.7348	41.9849	6.24189	0	0	7.22208	0	2.121
mir-2495	0	NA	NA	NA	NA	NA	0	0	0	0	0	0	0	0	0
CR45305	4.09351	-6.29728	2.69233	-2.33897	0.0193369	0.0310881	6.50795	19.2948	3.81681	0	0	0	7.22208	0	0
RpL37A	2296.07	0.286035	0.128541	2.22525	0.0260643	0.0406259	2146.44	1925.62	1916.04	2460.08	2077.6	2797.31	2517.62	2547.42	2276.54
pgant5	2214.64	0.409449	0.130326	3.14174	0.00167949	0.00355603	1858.32	1613.04	2015.27	2531.87	2405.87	2319.68	2225.85	2192.54	2769.32
CG5828	400.057	0.684885	0.200112	3.42251	0.000620449	0.00148945	314.157	348.592	251.909	495.84	554.112	434.572	371.215	362.787	467.327
CG4230	291.939	0.0197979	0.205821	0.0961901	0.92337	0.937512	285.167	307.43	332.062	308.583	302.126	321.035	203.663	257.015	310.373
CG8680	305.273	0.0797552	0.250535	0.31834	0.750227	0.789283	301.732	338.302	198.474	284.396	330.41	285.8	301.883	415.179	291.284
Msp300	32670.5	0.150018	0.164429	0.912357	0.361581	0.421808	36600.1	25966.9	27515.4	33148.7	29087.3	37749.1	32554.3	41384.4	30028.4
snoRNA:Psi28S-2263	7.94991	-3.34945	1.11518	-3.0035	0.00266898	0.00535214	17.749	11.5769	19.084	1.17035	0.857096	3.91507	4.33325	2.96556	9.89799
snmRNA:765	0	NA	NA	NA	NA	NA	0	0	0	0	0	0	0	0	0
snmRNA:128	0	NA	NA	NA	NA	NA	0	0	0	0	0	0	0	0	0
snoRNA:Psi18S-525k	5.15322	-0.551435	1.45506	-0.378978	0.704704	0.748196	6.50795	0	15.2672	3.90118	2.57129	7.83013	5.77767	0.988521	3.535
snmRNA:158	0	NA	NA	NA	NA	NA	0	0	0	0	0	0	0	0	0
Cyp28d2	92.4044	-1.00745	0.517406	-1.94713	0.0515197	0.074444	113.593	183.944	202.291	67.1003	59.9967	123.325	33.2216	37.5638	10.605
Cyp28d1	275.694	0.0381025	0.276428	0.137839	0.890368	0.910562	310.607	333.156	255.726	299.611	303.412	328.866	290.328	140.37	219.17
CG7742	62.0424	-5.51149	0.985929	-5.59015	2.26877e-08	2.11541e-07	117.735	205.811	187.023	5.07153	4.71403	0	33.2216	1.97704	2.828
CG14034	22.8234	-5.73903	1.69975	-3.3764	0.000734404	0.00172947	47.3306	99.0465	45.8017	3.12094	0	0	10.1109	0	0
TpnC25D	113.539	-0.67933	0.317386	-2.14039	0.0323236	0.0492059	135.484	162.076	106.871	71.3916	95.9947	90.0465	115.553	148.278	96.1519
tkv	1522.85	0.230737	0.10369	2.22526	0.0260638	0.0406259	1427.61	1224.58	1427.49	1590.51	1534.63	1659.99	1520.97	1642.92	1677
CR44744	23.1666	-4.08814	2.02287	-2.02096	0.0432838	0.0637291	36.6812	54.0254	91.6033	0	0	11.7452	14.4442	0	0
Cyp4ac1	93.592	-1.49947	0.342932	-4.37251	1.22828e-05	4.91562e-05	124.243	119.628	171.756	54.6165	38.1408	52.8534	112.664	94.898	73.5279
Cyp4ac2	101.594	-1.06733	0.384676	-2.77461	0.00552681	0.0102095	138.442	127.346	156.489	76.073	36.8551	92.0041	90.9982	92.921	103.222
Cyp4ac3	49.5071	-1.8799	0.507238	-3.70616	0.000210426	0.000579525	65.6712	137.636	72.5193	32.7699	24.4272	15.6603	36.1104	24.713	36.057
Bsg25D	2395.27	0.614158	0.106299	5.77764	7.57556e-09	8.25496e-08	1912.15	1818.85	1729.01	2698.84	2982.69	2697.48	2371.73	2481.19	2865.47
Bub1	1594.77	0.729339	0.134661	5.41611	6.09089e-08	5.01841e-07	1067.3	1214.28	1160.31	1938.5	1980.32	1769.61	1568.64	1609.31	2044.64
CR44743	15.4694	-3.94984	1.21012	-3.264	0.00109851	0.00245761	33.1314	50.1664	41.9849	6.24189	0.857096	0	2.88883	3.95408	0
CR44742	9.50541	-5.8409	1.82989	-3.19193	0.00141324	0.00306605	18.3406	28.299	22.9008	0	0.857096	0	14.4442	0	0.706999
vri	1220.73	-0.266414	0.201134	-1.32456	0.185319	0.233327	1240.06	1097.23	767.178	979.586	711.389	914.168	1623.52	2004.72	1648.72
CR45730	7.37806	-6.02159	2.27211	-2.65023	0.00804379	0.0142112	17.1573	25.7264	11.4504	0	0	1.95753	10.1109	0	0
CG14024	69.0855	-2.36685	0.530657	-4.46024	8.18693e-06	3.47665e-05	89.9281	144.068	209.924	38.2316	18.8561	27.4055	37.5548	39.5408	16.261
Ncoa6	6622.37	0.876899	0.118084	7.42606	1.11879e-13	5.25997e-12	4876.23	4226.84	4244.29	8284.54	8495.96	7755.75	6505.65	6778.29	8433.8
CR44985	8.20935	-3.42006	1.96124	-1.74382	0.0811904	0.112025	13.0159	16.7221	34.3513	5.46165	0	0	4.33325	0	0
cype	694.174	-0.000795534	0.147254	-0.00540245	0.995689	0.996696	740.723	672.744	625.956	667.882	729.388	651.859	687.542	822.45	649.025
CG14022	237.15	-1.13629	0.314991	-3.60737	0.000309317	0.000813819	322.439	325.439	290.077	104.552	133.278	197.711	228.218	341.04	191.597
TotM	305.486	-0.113242	1.03121	-0.109815	0.912556	0.928675	624.763	201.952	427.482	127.178	56.9969	978.767	62.1099	178.922	91.2029
fusl	237.647	-0.943858	0.256914	-3.67382	0.00023895	0.000647831	274.517	347.306	408.398	199.35	141.849	189.881	206.552	158.163	212.807
CG12512	294.832	-1.00259	0.269481	-3.72043	0.000198885	0.000551864	413.551	337.015	358.78	165.02	184.276	209.456	359.66	407.271	218.463
nompC	141.779	-3.89002	0.43482	-8.94628	3.67673e-19	6.06813e-17	253.81	379.464	442.749	34.7205	16.2848	19.5753	63.5543	32.6212	33.229
CR42850	24.3143	-9.13844	1.56672	-5.83286	5.44866e-09	6.26477e-08	60.9381	81.0381	72.5193	0	0	0	4.33325	0	0
CR44745	16.472	-8.54564	1.82331	-4.68689	2.77383e-06	1.36486e-05	33.723	55.3117	53.4353	0	0	0	5.77767	0	0
H15	105.342	-2.06258	0.291798	-7.06852	1.56594e-12	5.30143e-11	178.673	195.52	152.672	35.1106	47.1403	46.9808	86.665	107.749	97.5659
CR43713	13.8468	-8.19078	1.7061	-4.80087	1.5798e-06	8.32956e-06	33.723	32.158	45.8017	0	0	0	10.1109	0	2.828
CR43714	10.7151	-7.80406	2.19475	-3.55578	0.000376855	0.000966632	33.723	24.44	26.7176	0	0	0	11.5553	0	0
CR43715	12.9786	-8.09815	1.73133	-4.6774	2.90532e-06	1.41811e-05	20.7071	38.5896	45.8017	0	0	0	5.77767	5.93113	0
CR31647	23.7053	-8.14604	1.35559	-6.00924	1.864e-09	2.5092e-08	48.5138	65.6022	95.4201	0.390118	0	0	1.44442	1.97704	0
snoRNA:Me28S-A2486	1.6417	-5.29024	3.52385	-1.50127	0.133287	0.174009	7.09958	3.85896	3.81681	0	0	0	0	0	0
mid	286.453	-1.5849	0.236516	-6.701	2.06999e-11	5.06125e-10	377.461	421.912	335.879	155.657	104.994	117.452	391.437	375.638	297.647
CR45287	6.75939	-7.33136	2.2826	-3.21184	0.00131889	0.00288147	9.46611	43.7348	7.63361	0	0	0	0	0	0
CG14020	30.4115	-4.54194	1.33248	-3.40863	0.000652891	0.00155797	37.8644	61.7433	152.672	9.36283	0.428548	0	8.6665	2.96556	0
CG7382	184.643	-0.0327013	0.357625	-0.0914402	0.927143	0.94086	189.914	275.272	145.039	208.323	268.699	119.41	155.997	164.095	135.037
cl	1086.42	0.279984	0.142866	1.95977	0.0500231	0.0724929	1044.23	935.153	828.247	1116.52	1289.5	1019.87	1174.31	1271.24	1098.68
CG7371	349.655	-0.0875188	0.173599	-0.504144	0.61416	0.665697	344.33	288.135	370.23	308.973	316.697	309.29	437.658	355.868	415.716
CG6907	485.962	0.571142	0.220816	2.58651	0.00969523	0.0167588	339.005	470.793	362.597	598.051	698.961	436.53	519.99	490.306	457.429
CR44793	11.0519	-3.57819	1.6401	-2.18169	0.0291321	0.0448692	18.9322	56.598	11.4504	5.85177	0.857096	0	5.77767	0	0
Cap-D3	252.45	-0.750581	0.259867	-2.88832	0.00387303	0.00741025	298.183	387.182	320.612	189.987	240.415	162.475	225.329	174.968	272.902
CG31648	145.21	-0.033133	0.310832	-0.106594	0.915111	0.930856	120.693	163.362	122.138	133.81	161.563	97.8767	138.664	207.589	161.196
CG31915	273.261	0.10528	0.262695	0.400768	0.688591	0.733053	236.061	342.161	217.558	343.694	278.556	234.904	274.439	306.442	225.533
CG7277	281.619	0.330254	0.186037	1.77521	0.0758636	0.105326	230.145	275.272	221.375	320.677	318.84	274.055	281.661	326.212	286.335
tomb	18.4994	-4.04666	1.10975	-3.64645	0.000265887	0.000712207	12.4243	50.1664	91.6033	5.46165	1.28564	1.95753	2.88883	0	0.706999
CG14015	54.9673	-2.74989	0.516064	-5.32859	9.89784e-08	7.60899e-07	105.902	151.786	99.2369	16.385	19.2847	17.6178	44.7769	12.8508	26.866
Hel25E	3185.21	0.768101	0.106467	7.21446	5.41475e-13	2.09759e-11	2390.19	2052.96	2274.82	3685.05	4060.92	3691.91	3267.27	3365.91	3877.89
Lam	2960.32	0.638851	0.0924829	6.90778	4.92296e-12	1.42174e-10	2106.21	2355.25	2103.06	3541.1	3444.24	3237.76	3098.27	3235.43	3521.56
Oscillin	125.008	-0.761139	0.302932	-2.51257	0.0119854	0.0202147	160.332	144.068	206.108	125.618	75.853	93.9616	106.887	109.726	102.515
CG14014	10.0318	-6.12225	1.43467	-4.26735	1.97805e-05	7.40378e-05	17.749	39.8759	26.7176	0	0.857096	0	0	2.96556	2.121
CG18269	17.7085	-8.64103	1.51617	-5.69924	1.2034e-08	1.22604e-07	39.6393	59.1706	53.4353	0	0	0	2.88883	0	4.242
CG14013	14.0874	-4.71435	1.79083	-2.63249	0.00847616	0.0148805	31.3565	30.8716	53.4353	3.90118	0	0	7.22208	0	0
CG14017	10.4121	-7.93578	1.80628	-4.39344	1.11573e-05	4.52344e-05	19.5239	36.0169	38.1681	0	0	0	0	0	0
GluRIIA	91.6743	-2.40413	0.48311	-4.97637	6.47888e-07	3.86198e-06	145.541	222.533	221.375	46.424	28.7127	35.2356	67.8876	37.5638	19.796
GluRIIB	52.6334	-4.15202	1.00595	-4.12748	3.66764e-05	0.000126519	120.101	213.529	87.7865	16.385	2.57129	3.91507	20.2218	0	9.19099
CR44794	11.0584	-8.01527	1.80762	-4.43415	9.24342e-06	3.84896e-05	17.749	32.158	49.6185	0	0	0	0	0	0
snRNA:U4:25F	2.67861	-5.96932	3.00016	-1.98967	0.0466273	0.0680951	2.36653	10.2905	11.4504	0	0	0	0	0	0
CG14011	23.1207	-8.0532	1.69793	-4.74295	2.10631e-06	1.07376e-05	31.9481	50.1664	118.321	0	0.428548	0	7.22208	0	0
CG7251	23.2468	-3.9113	1.54574	-2.53038	0.0113941	0.0193222	36.0896	75.8928	76.3361	11.7035	0	0	7.22208	1.97704	0
CG18266	38.7165	-8.84828	1.6215	-5.45687	4.84614e-08	4.106e-07	64.4879	109.337	164.123	0.390118	0	0	10.1109	0	0
CG14010	55.6791	-4.47953	0.528119	-8.48206	2.2125e-17	2.41758e-15	108.269	133.777	175.573	4.68141	5.14257	11.7452	27.4439	16.8049	17.675
CR44795	7.18854	-2.5516	2.1647	-1.17873	0.238505	0.291963	5.91632	25.7264	19.084	8.19248	0	0	5.77767	0	0
CR44796	12.2593	-7.10731	1.55235	-4.57842	4.68511e-06	2.15662e-05	14.1992	33.4443	57.2521	0	0.428548	0	2.88883	0	2.121
Cyp6a16	39.036	-5.55649	0.920058	-6.03928	1.54802e-09	2.1495e-08	97.6193	122.2	106.871	3.90118	0.857096	1.95753	11.5553	0	6.36299
CG31646	60.7829	-3.15514	0.595213	-5.30086	1.15257e-07	8.72915e-07	108.86	190.375	167.939	28.8687	15.8563	3.91507	12.9997	6.91965	11.312
CR44822	7.77301	-7.4179	2.12278	-3.49443	0.000475084	0.00118315	10.6494	24.44	30.5344	0	0	0	4.33325	0	0
mir-959	4.12987	-6.5928	2.52292	-2.61317	0.00897072	0.0156516	6.50795	11.5769	19.084	0	0	0	0	0	0
mir-960	0.714621	-4.11276	3.97976	-1.03342	0.301408	0.35998	0	6.43159	0	0	0	0	0	0	0
mir-961	0.131474	-2.3479	4.04749	-0.580089	0.561855	0.617296	1.18326	0	0	0	0	0	0	0	0
mir-962	2.10691	-5.61161	3.25366	-1.72471	0.0845801	0.116055	2.36653	5.14527	11.4504	0	0	0	0	0	0
mir-963	0	NA	NA	NA	NA	NA	0	0	0	0	0	0	0	0	0
mir-964	0.732188	-3.82008	3.99209	-0.956912	0.338612	0.398534	0	5.14527	0	0	0	0	1.44442	0	0
CR44821	7.27873	-7.29182	2.297	-3.1745	0.00150094	0.00323066	5.91632	34.7306	19.084	0	0	0	5.77767	0	0
Hsp60C	36.0056	-9.68859	1.30321	-7.43442	1.0503e-13	4.96743e-12	86.3783	124.773	103.054	0	0	0	4.33325	1.97704	3.535
CG12511	14.9612	-7.45184	1.53074	-4.86812	1.12663e-06	6.24099e-06	26.6234	48.8801	53.4353	0.390118	0	0	4.33325	0.988521	0
CR44819	27.1185	-9.18026	3.00385	-3.05617	0.00224184	0.00458319	33.1314	73.3201	114.504	0	0	0	23.1107	0	0
CR44820	16.5818	-8.44903	2.1097	-4.00484	6.20597e-05	0.000199049	27.2151	48.8801	57.2521	0	0	0	15.8886	0	0
CG7236	46.4396	-4.27462	0.655669	-6.51949	7.05469e-11	1.49161e-09	72.1791	138.922	148.855	4.2913	5.99967	9.78767	21.6662	4.94261	11.312
CG14007	20.7852	-4.11897	1.009	-4.08222	4.46069e-05	0.000150149	47.3306	56.598	64.8857	6.632	1.71419	0	7.22208	1.97704	0.706999
CR44818	12.8546	-5.48893	1.41638	-3.87531	0.000106488	0.00031882	24.2569	59.1706	26.7176	1.95059	0	0	2.88883	0	0.706999
CG34011	21.2971	-5.49703	1.5418	-3.56533	0.000363405	0.000937598	37.2728	70.7475	76.3361	0	0	5.8726	1.44442	0	0
CG11149	75.8858	-1.28049	0.349174	-3.6672	0.000245219	0.000662448	101.761	145.354	145.039	51.1054	58.2825	48.9383	36.1104	40.5294	55.8529
sip1	250.212	-0.362127	0.219758	-1.64785	0.0993843	0.134138	252.035	249.546	377.864	219.246	230.13	217.286	238.329	216.486	250.985
CG11030	720.4	-0.0420705	0.1253	-0.335758	0.737054	0.777696	745.456	742.206	648.857	695.97	673.249	730.16	761.207	800.702	685.789
CG14006	33.2471	-5.63135	1.01294	-5.55942	2.70673e-08	2.47179e-07	75.1373	111.91	91.6033	2.73083	0	3.91507	10.1109	0.988521	2.828
CG11147	974.404	-0.347103	0.224652	-1.54507	0.122329	0.161421	1144.22	747.351	1206.11	776.725	644.107	1017.92	1103.53	1162.5	967.175
CG11029	58.5045	-1.82439	0.466397	-3.91167	9.166e-05	0.000280251	108.86	99.0465	106.871	30.0391	23.5701	37.1931	59.2211	40.5294	21.21
obst-E	95.6473	-0.686901	0.392672	-1.7493	0.080239	0.110905	143.767	119.628	103.054	75.2928	73.7102	82.2164	69.332	134.439	59.3879
CG9171	1156.86	0.466474	0.147285	3.16714	0.00153944	0.00330276	1005.18	973.743	958.018	1313.14	1190.93	1575.81	1003.87	1112.09	1278.96
CR31912	23.4641	-4.23476	1.30648	-3.24134	0.00118968	0.00263259	52.6552	77.1791	64.8857	9.36283	0	0	1.44442	4.94261	0.706999
CG31913	9.35651	-7.76556	1.74447	-4.45153	8.52613e-06	3.59564e-05	15.3824	37.3032	30.5344	0	0	0	0	0.988521	0
CG14005	528.856	0.753614	0.179584	4.19645	2.71132e-05	9.76323e-05	381.603	423.199	312.978	673.343	673.249	553.982	635.543	499.203	606.605
CG7239	428.086	0.56467	0.198005	2.8518	0.0043472	0.00821922	273.334	394.9	328.245	507.543	448.261	514.831	498.324	397.386	489.951
CG11034	691.747	0.365064	0.138672	2.63257	0.00847417	0.0148786	625.947	526.104	526.719	801.302	688.676	685.137	794.429	804.656	772.75
CR44575	6.97132	-4.5452	1.72668	-2.63234	0.00847998	0.0148855	13.0159	30.8716	15.2672	0	2.14274	0	1.44442	0	0
CR44576	9.21454	-7.68318	1.99924	-3.84304	0.00012152	0.00035774	23.6653	20.5811	34.3513	0	0	0	4.33325	0	0
CG43307	6.85657	-7.18903	1.91002	-3.76384	0.000167321	0.000473821	11.8326	28.299	15.2672	0	0	0	4.33325	1.97704	0
CG31644	10.2574	-7.82248	1.76814	-4.42413	9.68325e-06	4.00369e-05	17.749	16.7221	53.4353	0	0	0	1.44442	2.96556	0
TrissinR	121.497	-1.94999	0.356927	-5.46327	4.67433e-08	3.97318e-07	173.348	264.982	263.36	82.705	45.8546	48.9383	80.8873	61.2883	72.1139
rau	198.878	-0.511276	0.229063	-2.23203	0.0256131	0.0399856	255.585	264.982	244.276	163.459	185.561	191.838	148.775	199.681	135.744
CG44574	7.90969	-4.18523	1.84473	-2.26875	0.0232835	0.0367398	8.87448	29.5853	26.7176	3.12094	0	0	2.88883	0	0
Sfp26Ac	7.39775	-7.40105	1.91198	-3.87088	0.000108444	0.000323882	8.87448	25.7264	30.5344	0	0	0	1.44442	0	0
CG43185	3.22228	-4.09854	2.40978	-1.70079	0.0889817	0.121411	13.6075	10.2905	3.81681	0	1.28564	0	0	0	0
CG9029	8.4139	-3.77113	1.88774	-1.9977	0.045749	0.0669976	21.2988	11.5769	38.1681	4.68141	0	0	0	0	0
CR44577	7.56223	-6.53304	1.84816	-3.53488	0.000407955	0.00103498	31.9481	9.00423	26.7176	0.390118	0	0	0	0	0
CR44578	2.52683	-5.91555	3.92844	-1.50583	0.132111	0.172661	4.73306	18.0085	0	0	0	0	0	0	0
Acp26Ab	13.4023	-5.32766	1.98767	-2.68035	0.00735442	0.0131472	20.1155	28.299	61.0689	0	0	3.91507	7.22208	0	0
Acp26Aa	17.0221	-1.61855	1.39566	-1.1597	0.246171	0.30028	23.0736	46.3075	41.9849	31.2094	3.85693	0	5.77767	0.988521	0
CR44579	4.81582	-2.07488	1.55459	-1.33468	0.181982	0.229688	11.241	15.4358	7.63361	2.73083	0.428548	5.8726	0	0	0
CG9021	20.9043	-4.97113	1.46677	-3.38917	0.000701037	0.00165953	31.9481	64.3159	72.5193	4.68141	0	0	5.77767	8.89669	0
CR43808	20.3797	-4.07996	1.61237	-2.53041	0.0113928	0.0193222	33.723	73.3201	57.2521	8.58259	0.428548	0	10.1109	0	0
bchs	636.287	-0.666541	0.167455	-3.98041	6.87955e-05	0.000217999	796.337	851.543	870.232	617.557	539.97	409.124	551.767	545.664	544.389
CG14000	25.6223	-4.26869	1.21516	-3.51285	0.000443322	0.00111194	37.2728	77.1791	83.9697	7.80236	0	1.95753	17.333	2.96556	2.121
CG9016	9.15613	-4.33605	1.22624	-3.53606	0.000406142	0.00103074	8.87448	28.299	26.7176	0.390118	2.14274	0	7.22208	5.93113	2.828
CR43926	14.1609	-6.69766	1.29788	-5.16047	2.4633e-07	1.67576e-06	43.7808	46.3075	34.3513	0	0.857096	0	1.44442	0	0.706999
dsf	46.5705	-5.45379	1.07008	-5.09661	3.45785e-07	2.22889e-06	86.9699	145.354	164.123	7.80236	0	0	8.6665	1.97704	4.242
CR45288	1.98026	-2.05248	2.71087	-0.757128	0.448973	0.510326	7.09958	1.28632	3.81681	2.73083	0	0	2.88883	0	0
CR45289	5.95771	-3.18378	1.85956	-1.71211	0.0868763	0.118794	13.0159	11.5769	22.9008	4.68141	0	0	1.44442	0	0
Sfp26Ad	10.9435	-7.93397	1.99356	-3.97979	6.89755e-05	0.000218526	12.4243	28.299	53.4353	0	0	0	4.33325	0	0
Gpdh	4772.11	0.278087	0.123324	2.25493	0.0241375	0.0379626	4259.16	3545.09	4278.64	4763.34	4440.61	5451.73	5140.68	6021.08	5048.68
CR44986	30.4367	-2.66498	0.677866	-3.93142	8.44449e-05	0.000261164	52.6552	73.3201	91.6033	11.7035	6.42822	17.6178	11.5553	1.97704	7.06999
CG9044	959.995	0.302743	0.134739	2.24688	0.0246479	0.0386655	885.673	761.5	820.613	1114.57	957.376	972.894	1018.31	955.9	1153.12
CG13999	19.9041	-3.92228	0.818108	-4.79433	1.63218e-06	8.57907e-06	40.8226	52.7391	57.2521	5.07153	2.14274	1.95753	10.1109	6.91965	2.121
CG13998	33.8119	-1.53661	0.563619	-2.72633	0.00640429	0.0116337	49.1055	61.7433	53.4353	18.7257	26.9985	7.83013	25.9995	38.5523	21.917
Vm26Ab	25818.8	0.162372	0.448359	0.362147	0.717242	0.759625	16169.3	29918.5	20190.9	33297.7	31460.1	9409.86	24352.9	42295.9	25274.5
Vm26Ac	290.932	-0.696254	0.552895	-1.25929	0.207926	0.258383	126.609	391.041	408.398	177.114	325.696	60.6835	424.658	427.041	277.144
Vm26Aa	18689	0.114485	0.435867	0.262661	0.792812	0.826511	14252.4	19636.9	15790.1	21144	25367.5	7264.41	21063.9	23590.1	20091.5
psd	1842.75	0.00387541	0.523816	0.00739843	0.994097	0.995291	1063.16	2254.92	1629.78	2069.19	2271.3	614.665	2277.84	2641.33	1762.55
CG13992	476.124	-0.256162	0.291313	-0.879336	0.379219	0.439914	508.804	518.386	358.78	386.607	443.976	334.738	440.547	847.163	446.117
Ucp4C	21.5546	-7.95714	1.37187	-5.80022	6.6227e-09	7.36437e-08	32.5398	73.3201	80.1529	0	0.428548	0	2.88883	3.95408	0.706999
Ucp4B	21.6672	-8.91932	1.55974	-5.71845	1.075e-08	1.11578e-07	36.0896	65.6022	83.9697	0	0	0	7.22208	0	2.121
CR43465	41.3973	-0.952064	0.742177	-1.2828	0.199563	0.249202	30.1732	81.0381	118.321	42.5228	36.4266	37.1931	2.88883	19.7704	4.242
chic	13164	0.433984	0.126806	3.42243	0.000620645	0.0014897	10348.2	11372.3	9282.47	13049.8	12845.3	16038.1	13636.7	17005.5	14897.9
eIF-4a	12715.7	0.473467	0.121878	3.88476	0.000102432	0.000308426	11545.7	10086	8446.59	14247.1	13573.8	14006.1	13449	15809.4	13277.4
ifc	1166.88	0.447293	0.137257	3.2588	0.00111885	0.00249537	1059.02	829.675	889.316	1196.88	1325.93	1286.1	1252.31	1216.87	1445.81
lid	5117.49	0.841753	0.107908	7.80068	6.15765e-15	3.72373e-13	3717.82	3491.07	3236.65	6211.46	6717.06	5825.62	5316.9	5222.36	6318.45
Tsp26A	121.931	-1.35639	0.299999	-4.52132	6.14551e-06	2.70771e-05	163.29	178.798	232.825	87.7765	73.2817	54.8109	89.5538	116.645	100.394
Gal	115.806	-1.98192	0.336576	-5.88847	3.8978e-09	4.73232e-08	170.39	195.52	274.81	39.4019	67.282	52.8534	88.1094	76.1161	77.7699
CR43866	35.802	-3.99652	0.679089	-5.88512	3.97776e-09	4.80363e-08	59.7548	87.4696	156.489	6.632	5.99967	5.8726	0	0	0
CG9098	213.174	-1.43873	0.250009	-5.75473	8.67802e-09	9.25889e-08	279.842	340.874	404.581	119.376	109.28	150.73	158.886	154.209	200.788
H2.0	38.5201	-3.4819	0.708753	-4.91271	8.98247e-07	5.1065e-06	62.713	111.91	95.4201	10.5332	9.42805	1.95753	21.6662	26.6901	6.36299
CG13996	5.15028	-6.92114	2.28893	-3.02375	0.00249666	0.00504812	11.8326	15.4358	19.084	0	0	0	0	0	0
CG9107	303.278	-0.232076	0.190871	-1.21588	0.224029	0.276227	308.24	362.742	305.344	247.725	275.128	319.078	288.883	283.706	338.653
CG9109	36.292	-6.22776	0.979295	-6.35944	2.02495e-10	3.70984e-09	66.8544	141.495	99.2369	1.56047	1.71419	0	10.1109	0	5.65599
mtm	325.147	0.112907	0.197834	0.570714	0.568193	0.623223	261.501	275.272	389.314	302.731	329.982	346.483	355.326	324.235	341.481
CG9117	68.1716	-0.484273	0.450735	-1.07441	0.28264	0.339923	55.6134	117.055	99.2369	50.3252	60.4252	84.1739	34.666	63.2654	48.783
CG31643	217.786	-0.0524531	0.267483	-0.196099	0.844533	0.871145	192.28	304.857	202.291	244.214	235.273	193.796	210.885	160.14	216.342
ade2	868.689	0.479459	0.141212	3.39532	0.000685486	0.00162758	793.97	707.475	736.643	1136.8	1031.94	949.404	817.54	918.336	726.088
mir-966	1.97681	0.158907	2.72809	0.0582483	0.953551	0.963709	0.591632	6.43159	0	7.02212	0.857096	0	2.88883	0	0
slmo	81.1989	-0.457299	0.439566	-1.04034	0.298181	0.356552	94.0695	55.3117	118.321	76.4631	45.4261	70.4712	72.2208	123.565	74.9419
CG34179	0	NA	NA	NA	NA	NA	0	0	0	0	0	0	0	0	0
CG12393	191.549	-0.203295	0.254989	-0.797271	0.425294	0.486945	173.94	250.832	236.642	193.498	216.417	152.688	180.552	148.278	171.094
CG9135	1252.84	1.03004	0.168705	6.1056	1.02414e-09	1.50998e-08	739.54	793.658	839.697	1630.69	1751.47	1436.83	1395.31	1073.53	1614.79
CG13995	113.501	-1.90548	0.372383	-5.117	3.10441e-07	2.0367e-06	176.306	209.67	229.008	57.7374	44.569	62.6411	83.7762	109.726	48.076
CG34180	9.30919	-4.14485	1.16365	-3.56194	0.00036813	0.00094748	20.1155	30.8716	11.4504	0.390118	2.57129	0	7.22208	6.91965	4.242
CG9140	1248.14	0.197562	0.142567	1.38575	0.165824	0.211625	1255.44	1084.37	1103.06	1308.85	1158.79	1507.3	1341.86	1342.41	1131.2
CG13994	534.006	0.288993	0.188272	1.53498	0.124789	0.164189	425.383	554.403	400.765	509.884	516.4	683.179	573.433	581.25	561.357
Fbw5	300.128	-0.288281	0.236196	-1.22051	0.22227	0.274314	274.517	281.704	416.032	229.779	300.841	248.607	353.882	274.809	320.978
CG9147	102.406	-0.60806	0.360208	-1.68808	0.0913959	0.124341	94.0695	141.495	152.672	100.65	86.5667	58.726	119.887	86.9899	80.5979
CG9150	13.0784	-5.86318	1.32159	-4.43647	9.14448e-06	3.81536e-05	30.1732	52.7391	30.5344	0	0.857096	1.95753	1.44442	0	0
CG13993	870.391	0.249274	0.152656	1.63291	0.102487	0.13795	668.544	662.454	793.896	722.888	809.098	988.554	1080.42	1018.18	1089.49
CG9154	73.6298	-1.15706	0.499573	-2.3161	0.0205527	0.0328091	61.5297	135.063	141.222	52.6659	40.712	56.7685	75.1097	69.1965	30.401
Kr-h2	1614.54	0.396234	0.125428	3.15906	0.00158279	0.0033834	1396.84	1259.31	1240.46	1655.27	1751.05	1742.2	1700.08	2121.37	1664.28
CR43801	16.745	-4.63339	1.64833	-2.81095	0.00493951	0.00921866	26.0318	23.1537	72.5193	4.2913	0	0	18.7774	5.93113	0
CR9162	29.4009	-2.82158	0.740488	-3.81044	0.000138722	0.000401811	52.0636	63.0296	80.1529	13.6541	8.14241	3.91507	12.9997	25.7015	4.949
CR44773	6.89489	-4.76784	1.55383	-3.06844	0.00215179	0.00442427	7.09958	24.44	26.7176	0.390118	1.28564	0	0	0	2.121
Kr-h1	432.995	-0.784542	0.31472	-2.49283	0.012673	0.0212523	567.967	288.135	377.864	198.96	223.273	303.418	687.542	793.782	456.015
CG45075	0	NA	NA	NA	NA	NA	0	0	0	0	0	0	0	0	0
CG9175	258.867	0.0976442	0.221207	0.441415	0.658912	0.706347	231.92	303.571	236.642	278.544	305.983	238.819	213.774	283.706	236.845
stai	3083.8	0.74304	0.160379	4.63301	3.60381e-06	1.70827e-05	2338.13	1956.49	2274.82	3675.69	4085.35	3220.14	3244.16	2814.32	4145.14
CG31642	61.1403	-2.39242	0.432846	-5.5272	3.25383e-08	2.90771e-07	114.185	106.764	148.855	17.5553	26.1414	27.4055	37.5548	23.7245	48.076
Arpc4	238.87	0.289234	0.225314	1.28369	0.199249	0.248869	195.83	246.973	167.939	250.066	255.843	250.564	225.329	308.419	248.864
WDR79	209.322	0.179584	0.244381	0.734854	0.462429	0.523076	180.448	243.114	183.207	260.209	232.273	191.838	207.996	167.06	217.756
tectonic	0	NA	NA	NA	NA	NA	0	0	0	0	0	0	0	0	0
CG42730	0	NA	NA	NA	NA	NA	0	0	0	0	0	0	0	0	0
CG9222	18.8367	-7.10349	1.38667	-5.1227	3.01194e-07	1.98673e-06	40.231	79.7517	45.8017	0	0.857096	0	2.88883	0	0
CR45719	10.0778	-7.83299	1.91022	-4.10058	4.12119e-05	0.000140211	12.4243	29.5853	45.8017	0	0	0	2.88883	0	0
CR44824	8.91289	-7.54167	1.95997	-3.84786	0.000119154	0.000351626	17.1573	12.8632	41.9849	0	0	0	7.22208	0.988521	0
CG13991	72.4067	-5.78186	1.03107	-5.60765	2.05094e-08	1.93769e-07	137.259	235.396	244.276	3.51106	0	9.78767	17.333	1.97704	2.121
Muc26B	14.8441	-4.67554	1.26211	-3.70454	0.000211774	0.000583002	20.7071	46.3075	53.4353	3.90118	0	0	2.88883	4.94261	1.414
CG31639	10.5953	-7.95253	1.81966	-4.37034	1.24055e-05	4.95845e-05	21.2988	24.44	49.6185	0	0	0	0	0	0
CG13989	10.5114	-7.8362	2.09233	-3.7452	0.000180251	0.000506007	18.3406	30.8716	38.1681	0	0	0	7.22208	0	0
CG34380	293.588	-1.00389	0.295008	-3.40291	0.000666726	0.00158732	333.68	410.336	541.986	267.621	195.846	166.39	174.774	283.706	267.953
Ugt37b1	36.9515	-4.16099	0.678854	-6.12944	8.81898e-10	1.32772e-08	65.6712	106.764	106.871	1.95059	5.99967	9.78767	8.6665	9.88521	16.968
CR44823	3.41785	-6.34264	2.69626	-2.35238	0.0186535	0.0301056	7.69122	15.4358	7.63361	0	0	0	0	0	0
Ddr	113.733	-3.32872	0.386907	-8.6034	7.73905e-18	9.21936e-16	170.39	342.161	343.513	24.1873	27.4271	35.2356	25.9995	25.7015	28.987
CG9486	94.0178	-0.995411	0.381533	-2.60898	0.00908136	0.0158202	133.117	100.333	167.939	58.5177	76.7101	62.6411	106.887	86.9899	53.025
CG13983	13.7545	-3.12936	1.69392	-1.84741	0.0646873	0.0913137	12.4243	51.4527	34.3513	10.5332	0	0	8.6665	0	6.36299
CR42735	5.75273	-6.92468	1.91174	-3.62218	0.00029213	0.000773999	7.09958	20.5811	19.084	0	0	0	2.88883	0	2.121
CG43922	6.80552	-7.31679	2.09376	-3.49458	0.00047481	0.0011827	16.5657	14.1495	30.5344	0	0	0	0	0	0
CG13984	12.3544	-4.26395	1.35326	-3.15087	0.00162785	0.00346709	24.8485	33.4443	34.3513	1.56047	2.57129	0	12.9997	0	1.414
PDZ-GEF	2482.05	0.78311	0.138764	5.64348	1.66651e-08	1.62088e-07	1815.13	1712.09	1786.27	3246.56	3071.4	2816.89	2410.73	2294.36	3185.03
Pez	1627.32	0.942414	0.128588	7.32895	2.31964e-13	9.98706e-12	1187.41	1070.22	961.835	2174.13	2116.6	1936	1687.08	1564.83	1947.78
Cpr	5074.55	0.267381	0.171854	1.55586	0.119742	0.158456	5338.3	3932.28	3767.19	5836.55	4770.59	5111.12	6161.88	6259.32	4493.69
CG9497	82.7764	-1.05623	0.349937	-3.01833	0.00254174	0.00512618	111.227	111.91	114.504	54.6165	51.4257	56.7685	108.331	81.0587	55.1459
CG9498	283.678	-0.80097	0.411437	-1.94676	0.0515632	0.0745	530.102	234.11	324.428	188.817	245.986	191.838	345.216	356.856	135.744
ppk7	20.8031	-5.7803	1.54644	-3.7378	0.000185637	0.000519195	44.3724	69.4612	64.8857	2.73083	0	0	5.77767	0	0
ppk14	34.2938	-3.58273	1.13856	-3.14671	0.00165117	0.00350968	67.446	92.6149	118.321	12.0937	0	11.7452	2.88883	0	3.535
CG9500	23.576	-9.01421	1.6225	-5.55577	2.76397e-08	2.51536e-07	59.7548	72.0338	64.8857	0	0	0	11.5553	3.95408	0
CR44777	25.6074	-9.21231	1.44107	-6.39268	1.63e-10	3.07061e-09	53.2469	96.4739	76.3361	0	0	0	1.44442	2.96556	0
CR44778	19.3254	-5.07006	1.62385	-3.12224	0.00179478	0.00376992	37.2728	57.8843	68.7025	4.2913	0	0	5.77767	0	0
CG9505	131.599	-2.25856	0.540176	-4.18117	2.90019e-05	0.000103516	204.705	145.354	255.726	23.017	21.8559	88.089	187.774	143.336	114.534
slam	834.996	0.904502	0.210401	4.29895	1.71609e-05	6.56121e-05	495.196	636.728	614.506	1019.77	1197.79	1035.54	907.094	602.998	1005.35
CG42368	128.31	-0.934204	0.382995	-2.43921	0.0147195	0.024296	168.023	200.666	232.825	86.9963	70.2818	162.475	95.3315	78.0932	60.0949
CG9507	45.276	-2.94779	0.525644	-5.60795	2.04738e-08	1.93616e-07	86.3783	108.051	122.138	17.9454	8.9995	13.7027	24.5551	15.8163	9.89799
CG42370	96.5075	-0.467208	0.417371	-1.11941	0.262967	0.31856	132.526	113.196	160.306	89.7271	55.2827	152.688	62.1099	50.4146	52.318
CG42369	424.646	0.211379	0.279202	0.757085	0.448999	0.510326	541.935	365.314	312.978	464.63	401.549	567.685	501.213	366.741	299.768
CG13982	49.274	-0.888624	0.383849	-2.31503	0.020611	0.0328797	69.8126	64.3159	103.054	44.4734	38.5693	41.1082	27.4439	25.7015	28.987
Tig	1104.56	-0.133395	0.157707	-0.84584	0.397642	0.458766	1156.64	978.888	1167.94	948.377	915.807	1154.94	1233.53	1356.25	1028.68
Fic	565.127	0.589521	0.157784	3.73626	0.000186776	0.000522102	429.525	492.66	400.765	598.441	693.819	718.415	557.545	546.652	648.318
CG9527	587.097	-0.422377	0.167772	-2.51756	0.0118171	0.0199586	734.807	622.578	637.407	575.424	425.119	493.298	647.099	563.457	584.688
retm	653.15	0.247424	0.138369	1.78814	0.0737535	0.102732	611.156	583.989	610.689	697.921	701.533	747.778	697.653	549.618	678.012
frj	750.041	0.175196	0.168363	1.04059	0.298068	0.356448	793.97	586.561	671.758	693.63	781.243	859.357	833.428	833.323	697.101
CG16947	140.264	-0.401946	0.314757	-1.277	0.201601	0.25147	136.075	222.533	198.474	121.327	147.42	150.73	93.8871	73.1506	118.776
CG9531	112.196	-0.250573	0.301169	-0.832002	0.405408	0.467148	112.41	155.645	103.054	113.524	116.565	80.2589	99.6647	112.691	115.948
mmy	1023.46	0.535623	0.105007	5.10084	3.38144e-07	2.18676e-06	811.719	730.629	770.995	1104.03	1119.37	1141.24	1138.2	1135.81	1259.17
CG9536	770.926	0.380351	0.158726	2.39627	0.0165627	0.0270396	581.574	563.407	767.178	792.72	765.815	902.423	778.54	916.359	870.316
Sec61alpha	2303.15	0.320516	0.139396	2.29931	0.0214871	0.0341465	2009.77	1833	1973.29	2542.01	2522.43	2186.56	2380.4	3059.47	2221.39
CR45463	9.71111	-2.34329	1.28109	-1.82914	0.0673791	0.0946834	4.73306	42.4485	19.084	4.2913	1.71419	7.83013	4.33325	2.96556	0
DLP	4873.45	0.71621	0.116138	6.16686	6.96576e-10	1.08628e-08	3594.76	3177.21	3362.61	5373.09	5514.12	5778.64	5366.01	5062.22	6632.36
KFase	34.7808	-2.16329	0.753421	-2.8713	0.00408792	0.00778099	60.3465	78.4654	57.2521	21.8466	15.8563	3.91507	34.666	33.6097	7.06999
epsilonCOP	224.546	0.236269	0.303394	0.778752	0.436126	0.497837	200.563	207.097	232.825	290.248	308.983	140.942	207.996	219.452	212.807
CG9548	100.973	0.18284	0.433227	0.422041	0.672995	0.71872	79.2787	90.0423	110.687	51.1054	135.85	129.197	112.664	113.68	86.2539
CG31638	363.169	0.03796	0.174062	0.218083	0.827365	0.856013	339.597	334.443	454.2	378.414	389.55	364.101	336.549	315.338	356.328
CG9547	284.226	0.296045	0.231486	1.27889	0.200936	0.250719	266.234	219.96	290.077	360.079	308.126	272.097	235.44	343.017	263.004
CG9550	24.8052	-3.17109	1.04295	-3.04051	0.00236174	0.00479737	41.4142	72.0338	72.5193	14.4344	2.99983	1.95753	10.1109	0	7.77699
CG31637	539.716	0.287941	0.186182	1.54656	0.12197	0.161015	534.835	464.361	461.833	638.623	638.108	507.001	499.768	469.548	643.369
CR44775	21.9705	-3.78434	1.27459	-2.96907	0.00298701	0.00590176	42.5975	65.6022	61.0689	0	6.85676	5.8726	8.6665	0	7.06999
eya	395.462	-0.662708	0.237159	-2.79436	0.00520028	0.00966036	478.039	423.199	519.086	346.035	227.559	322.993	369.771	514.031	358.449
CR44776	14.5123	-3.32579	0.965748	-3.44375	0.000573709	0.00139085	26.6234	47.5938	41.9849	5.46165	2.14274	3.91507	2.88883	0	0
Osm6	27.5544	-5.88394	1.08466	-5.42468	5.80572e-08	4.80595e-07	59.1632	100.333	53.4353	0	2.14274	1.95753	20.2218	7.90817	2.828
CoVb	5304.73	-0.253938	0.206515	-1.22963	0.218834	0.270664	4734.83	6290.1	5064.9	4080.63	4150.91	5271.64	5303.9	8182.98	4662.66
CG9596	357.903	-0.0494877	0.209848	-0.235827	0.813567	0.844481	331.906	376.891	381.681	301.951	312.84	446.318	378.437	373.661	317.443
CG11043	14.5863	-2.5631	0.686204	-3.73519	0.000187571	0.000523956	32.5398	32.158	38.1681	5.85177	5.57112	5.8726	4.33325	3.95408	2.828
Ent2	833.032	0.241603	0.115094	2.09917	0.0358016	0.0538638	745.456	753.783	729.01	868.012	923.092	841.739	800.207	943.049	892.94
CG13766	105.631	0.00715256	0.364887	0.0196022	0.984361	0.988353	97.6193	115.769	129.771	143.953	113.565	78.3013	88.1094	66.2309	117.362
CG11319	502.397	-0.962724	0.247991	-3.88209	0.000103563	0.000311239	623.58	784.654	782.445	380.755	299.983	446.318	346.66	534.79	322.392
CG11050	1449.71	0.416058	0.155035	2.68364	0.00728252	0.0130319	1511.03	1068.93	1019.09	1608.85	1619.48	1614.96	1523.86	1586.58	1494.6
CG11320	28.1988	-3.14582	0.914335	-3.44055	0.000580524	0.00140296	63.8963	65.6022	72.5193	7.80236	4.28548	11.7452	17.333	0	10.605
CR44913	20.4265	0.127584	0.842063	0.151513	0.879571	0.90171	14.1992	25.7264	38.1681	17.1652	16.7134	50.8959	2.88883	13.8393	4.242
CG34345	32.6289	-4.25412	0.8762	-4.8552	1.20268e-06	6.58897e-06	52.6552	82.3244	125.955	3.12094	3.85693	7.83013	11.5553	0	6.36299
Oatp26F	43.188	-9.96486	1.35785	-7.3387	2.15686e-13	9.41411e-12	86.9699	174.939	118.321	0	0	0	5.77767	1.97704	0.706999
CG31635	4636.93	0.631237	0.118267	5.3374	9.42911e-08	7.28756e-07	4040.25	3404.88	3026.73	5539.67	5361.56	5383.22	4677.02	4819.04	5479.95
Tango1	2040.63	0.446464	0.104404	4.2763	1.90023e-05	7.15136e-05	1827.55	1638.77	1522.91	2244.35	2392.15	2200.27	2075.63	2120.38	2343.7
CG31633	127.309	-0.489307	0.312725	-1.56466	0.117663	0.156069	137.85	136.35	221.375	87.3864	125.136	135.07	101.109	101.818	99.6869
CG31636	56.5611	-3.11684	0.552028	-5.64616	1.64069e-08	1.60069e-07	80.462	83.6107	206.108	18.3355	11.9993	9.78767	31.7772	41.5179	25.452
CG11070	677.856	0.521624	0.134844	3.86836	0.000109572	0.000326878	526.552	567.266	568.704	792.329	857.096	716.457	636.988	688.011	747.298
CG13771	30.4246	-8.47858	1.40463	-6.03617	1.57818e-09	2.18191e-08	46.7389	115.769	103.054	0	0.428548	0	2.88883	4.94261	0
CG34310	125.393	-0.0168874	0.333072	-0.0507019	0.959563	0.968241	130.159	120.914	83.9697	89.7271	147.42	99.8342	128.553	180.899	147.056
cup	0	NA	NA	NA	NA	NA	0	0	0	0	0	0	0	0	0
Galt	331.329	0.298596	0.251677	1.18643	0.235454	0.28854	286.942	281.704	335.879	310.144	332.125	471.765	353.882	367.73	241.794
Spn27A	629.635	0.0767756	0.139326	0.55105	0.581599	0.635858	650.795	622.578	530.536	685.437	643.679	587.26	629.766	695.919	620.745
cort	274.517	0.416144	0.195265	2.13118	0.0330747	0.0502142	217.129	236.683	240.459	278.544	313.697	332.781	323.549	242.188	285.628
CG11329	113.76	0.669205	0.325348	2.05689	0.0396968	0.0589648	66.2628	118.341	83.9697	142.003	162.42	117.452	99.6647	115.657	118.069
Nhe3	901.11	0.382352	0.118524	3.22595	0.00125554	0.00275828	801.07	796.231	778.628	1008.84	1004.52	1098.18	834.873	815.53	972.124
CG11327	36.1472	-3.92251	0.915367	-4.28518	1.82589e-05	6.93087e-05	61.5297	120.914	118.321	14.8245	2.99983	0	4.33325	0.988521	1.414
Tsp	218.117	-1.20372	0.193194	-6.23065	4.64498e-10	7.61066e-09	308.24	388.468	374.047	158.388	151.277	150.73	145.886	140.37	145.642
AkhR	219.514	-0.670207	0.289936	-2.31157	0.0208014	0.0331567	230.736	281.704	316.795	184.136	122.565	215.329	251.328	202.647	170.387
Aatf	541.043	0.176138	0.135416	1.30072	0.193354	0.242385	482.18	439.921	534.353	532.511	560.112	534.407	573.433	573.342	639.127
homer	1205.21	0.593651	0.13359	4.44382	8.83767e-06	3.70728e-05	996.308	926.149	866.415	1452.02	1469.06	1301.76	1262.42	1121.97	1450.76
Liprin-alpha	1546.08	0.434261	0.139332	3.11673	0.00182867	0.00383247	1460.74	1173.12	1175.58	1911.58	1743.33	1505.34	1613.41	1569.77	1761.84
TTLL3B	34.9466	-3.62875	1.32295	-2.74293	0.00608934	0.0111216	67.446	86.1833	122.138	15.6047	3.85693	1.95753	17.333	0	0
TTLL3A	48.9022	-4.13561	1.2121	-3.41194	0.000645034	0.00154123	67.446	209.67	129.771	14.4344	0.857096	7.83013	10.1109	0	0
CG11221	86.0326	-1.70015	0.400976	-4.24003	2.23495e-05	8.24459e-05	144.358	208.384	118.321	38.6217	46.7117	64.5986	51.999	65.2424	36.057
CG31910	12.6727	-6.09066	1.52008	-4.0068	6.15476e-05	0.000197721	23.0736	37.3032	49.6185	1.17035	0	0	2.88883	0	0
snoRNA:Me28S-G2743	2.04052	-3.33827	2.56978	-1.29905	0.193927	0.24293	6.50795	5.14527	0	0	0.857096	0	2.88883	2.96556	0
CG44271	8.05735	-5.45113	1.7585	-3.09987	0.00193603	0.0040287	24.8485	32.158	11.4504	1.17035	0	0	2.88883	0	0
CG11322	25.7342	-3.00457	1.17837	-2.54977	0.0107795	0.0184042	57.9799	65.6022	68.7025	0.780236	3.85693	21.5329	7.22208	5.93113	0
CG11321	1226.87	-0.209781	0.206513	-1.01582	0.309714	0.368762	1591.49	1287.6	1091.61	1147.73	1015.66	1291.97	1239.31	1463.01	913.443
CG17378	67.6755	-2.64437	0.478975	-5.52089	3.37294e-08	2.99557e-07	141.4	181.371	133.588	25.3577	22.713	25.4479	10.1109	41.5179	27.573
nrv1	2986.19	0.479459	0.12313	3.89393	9.86318e-05	0.000298742	2732.75	2101.84	2446.57	3453.32	3236.39	3474.62	2793.5	3339.22	3297.44
nrv2	795.768	-0.326138	0.193331	-1.68694	0.0916145	0.124596	909.338	792.372	828.247	583.226	636.822	812.376	857.983	1040.91	700.636
CR43610	6.964	-7.26686	2.28728	-3.17707	0.00148769	0.00320737	2.36653	15.4358	41.9849	0	0	0	2.88883	0	0
CG17376	12.5497	-8.14106	1.6725	-4.86761	1.12956e-06	6.25105e-06	29.5816	39.8759	38.1681	0	0	0	4.33325	0.988521	0
CG17377	22.7588	-8.05227	1.56365	-5.14968	2.60937e-07	1.76155e-06	42.5975	72.0338	80.1529	0.390118	0	0	8.6665	0.988521	0
CG11236	64.0289	-0.462186	0.513196	-0.900603	0.367799	0.428171	60.3465	52.7391	125.955	46.424	49.283	74.3863	70.7764	65.2424	31.108
CG17375	21.4458	-6.79736	1.16304	-5.8445	5.08102e-09	5.90516e-08	29.5816	78.4654	80.1529	0.390118	0.857096	0	1.44442	0	2.121
CR44081	8.68226	-7.69009	1.99805	-3.84879	0.000118704	0.000350494	16.5657	46.3075	15.2672	0	0	0	0	0	0
sens-2	187.585	-0.884528	0.247461	-3.57442	0.000351005	0.000910051	215.354	266.268	301.528	151.756	134.993	129.197	142.997	197.704	148.47
Rca1	695.936	0.923896	0.199027	4.64207	3.4493e-06	1.6466e-05	433.075	536.395	431.299	834.072	1037.94	786.928	774.207	583.227	846.278
l(2)k09022	1075.96	0.0410278	0.150509	0.272594	0.785165	0.820158	1205.15	1013.62	1080.16	1199.61	1237.22	949.404	886.872	1027.07	1084.54
Nha1	281.686	-0.985304	0.275922	-3.57095	0.000355692	0.000920846	334.864	410.336	419.849	249.285	142.278	193.796	267.217	310.396	207.151
CR44915	12.6098	-8.14368	1.97855	-4.11599	3.85525e-05	0.000132271	16.5657	60.457	30.5344	0	0	0	0	5.93113	0
CR44914	29.3945	-3.17849	0.646925	-4.91323	8.95866e-07	5.09492e-06	56.205	75.8928	87.7865	13.264	5.14257	3.91507	7.22208	5.93113	9.19099
Nlg2	181.599	-2.44341	0.287279	-8.50534	1.81063e-17	2.00613e-15	311.79	351.165	442.749	78.8038	61.2823	58.726	140.108	102.806	86.9609
mir-932	1.13194	-4.76918	3.9539	-1.2062	0.227742	0.280347	1.18326	9.00423	0	0	0	0	0	0	0
CG13773	619.023	0.371359	0.163942	2.26518	0.0235016	0.0370507	589.265	474.651	477.101	641.354	646.25	730.16	592.211	662.309	757.903
Rat1	1393.26	0.409279	0.12909	3.1705	0.00152176	0.00326838	1157.23	1047.06	1187.03	1445.78	1448.06	1609.09	1331.75	1587.56	1725.79
Wee1	534.788	0.600647	0.178723	3.36077	0.000777244	0.00182008	435.441	358.883	503.818	685.047	693.819	557.897	514.212	486.352	577.618
x16	938.321	0.623981	0.137313	4.54422	5.51392e-06	2.47346e-05	660.261	684.321	702.292	1008.84	1142.94	986.597	1083.31	953.923	1222.4
CG32829	58.8028	-2.07521	0.500143	-4.14924	3.33579e-05	0.000116646	88.1532	101.619	72.5193	15.6047	16.2848	35.2356	53.4434	96.8751	49.49
nop5	2380.83	0.252841	0.117465	2.15249	0.0313591	0.0479357	2124.55	2016.95	1900.77	2350.07	2711.85	2141.54	2623.06	2962.6	2596.1
snoRNA:nop5-x16-a	8.67337	-1.94498	1.19188	-1.63186	0.102709	0.138143	3.54979	3.85896	38.1681	4.68141	2.14274	3.91507	5.77767	8.89669	7.06999
Hrb27C	24049.2	0.238552	0.152534	1.56393	0.117834	0.156271	23462.9	17828.4	20397	23835	21019.8	27947.7	22579.1	30878.4	28494.2
CG43232	2.08401	-5.59854	3.26784	-1.71322	0.0866713	0.118544	4.73306	2.57264	11.4504	0	0	0	0	0	0
CG18304	369.603	-0.98046	0.223623	-4.38444	1.16287e-05	4.69175e-05	539.568	523.532	645.04	298.83	230.13	338.653	271.55	279.751	199.374
CG10158	888.213	0.64059	0.138237	4.634	3.58675e-06	1.704e-05	613.522	740.919	606.872	937.453	1013.52	1129.5	922.982	1042.89	986.264
ihog	408.985	0.386971	0.282061	1.37194	0.170082	0.216536	239.019	412.908	419.849	449.806	517.257	416.955	317.772	375.638	531.664
Gas41	147.14	0.0235248	0.328424	0.0716296	0.942897	0.954219	138.442	122.2	209.924	112.354	170.991	187.923	131.442	106.76	144.228
SA	737.938	0.550232	0.172571	3.18843	0.00143046	0.00309831	611.747	641.873	557.254	892.59	905.95	863.272	712.097	579.273	877.386
CG13775	48.6757	-1.52594	0.42229	-3.61349	0.000302107	0.00079657	87.5615	104.192	76.3361	35.8908	30.8554	25.4479	36.1104	19.7704	21.917
CG3430	317.478	0.654501	0.251494	2.60245	0.00925598	0.0160996	171.573	267.554	316.795	349.546	430.262	381.719	337.993	283.706	318.15
Atac1	75.33	0.0391288	0.302413	0.129389	0.89705	0.916037	68.0377	70.7475	87.7865	76.073	77.5672	72.4287	75.1097	68.208	82.0119
CG10399	47.0573	-1.0561	0.652017	-1.61974	0.105288	0.141192	54.4301	70.7475	83.9697	10.5332	33.8553	58.726	21.6662	46.4605	43.127
sip2	499.434	0.665061	0.205065	3.24317	0.00118207	0.00261794	353.204	409.049	385.497	598.441	616.252	600.963	519.99	381.569	629.936
Coprox	310.017	0.52201	0.236139	2.21061	0.0270632	0.0420463	218.904	337.015	209.924	357.738	397.264	352.356	265.773	305.453	345.723
smt3	4942.51	0.459072	0.131658	3.48686	0.000488732	0.00121136	3679.36	4538.13	3339.7	4713.01	5702.69	5508.5	5808	5942.99	5250.18
snRNP-U1-70K	608.087	0.39807	0.129183	3.08146	0.00205991	0.00425129	501.704	542.826	503.818	643.695	742.245	651.859	608.099	656.378	622.159
uif	371.247	-1.27438	0.230874	-5.51978	3.3943e-08	3.00947e-07	482.18	738.347	568.704	218.466	277.699	242.734	245.551	245.153	322.392
CR44326	15.5305	-4.32638	1.61194	-2.68397	0.00727546	0.0130232	30.1732	32.158	68.7025	5.85177	0	0	2.88883	0	0
CG43321	4.96423	-6.63857	3.03546	-2.187	0.0287422	0.0443289	13.0159	24.44	0	0	0	0	7.22208	0	0
CG43322	100.161	-0.407118	0.301431	-1.35062	0.176818	0.223977	104.127	119.628	145.039	76.073	98.566	99.8342	77.9985	79.0817	101.101
ade3	1129.13	0.640663	0.173572	3.69105	0.00022333	0.000610392	961.402	854.115	935.117	1513.66	1674.34	1082.52	954.759	1055.74	1130.49
Pcp	57.2407	-0.185646	0.590431	-0.314426	0.753198	0.79204	68.0377	96.4739	41.9849	73.3422	27.4271	86.1315	44.7769	54.3687	22.624
CG31908	1631.83	0.582218	0.123756	4.70457	2.54402e-06	1.26474e-05	1282.66	1337.77	1095.42	1857.74	1975.61	1759.82	1688.52	1677.52	2011.41
CG3476	163.025	-0.299814	0.249503	-1.20164	0.229501	0.28203	173.94	156.931	202.291	144.344	143.564	138.985	158.886	207.589	140.693
Rab30	221.289	0.201705	0.251531	0.801912	0.422604	0.484181	217.129	227.678	175.573	240.313	276.842	199.668	212.329	176.945	265.125
CG11266	1557.26	0.409259	0.116199	3.52205	0.000428225	0.00107931	1341.82	1256.73	1122.14	1835.5	1552.63	1581.69	1691.41	1847.55	1785.88
milt	4853.09	0.448647	0.100612	4.45918	8.22721e-06	3.49188e-05	4150.3	3748.33	3629.78	5438.63	5297.71	5023.03	4850.35	5645.44	5894.25
Mnn1	1580.78	0.431988	0.132592	3.25802	0.00112193	0.00250117	1371.4	1381.51	1190.84	1849.16	1704.76	1793.1	1375.08	1747.71	1813.45
CG31907	24.1364	-4.58208	1.46763	-3.1221	0.00179564	0.00377122	44.3724	59.1706	103.054	7.80236	0	0	0	0	2.828
Sem1	1390.95	0.476551	0.116439	4.0927	4.26388e-05	0.000144414	1050.15	1090.8	1148.86	1434.46	1466.06	1673.69	1411.19	1689.38	1553.98
Nuf2	218.622	0.325705	0.277714	1.17281	0.240872	0.294565	163.882	204.525	187.023	238.362	257.129	193.796	287.439	166.072	269.367
CG11289	28.0672	-4.99263	0.884748	-5.64299	1.6712e-08	1.62445e-07	38.4561	97.7602	99.2369	4.2913	1.71419	0	5.77767	3.95408	1.414
Pvf2	73.7559	-1.52975	0.514643	-2.97244	0.00295442	0.00584465	86.3783	124.773	206.108	43.6932	26.1414	76.3438	34.666	39.5408	26.159
CR44611	10.356	-7.92081	1.80688	-4.38369	1.16684e-05	4.70416e-05	14.7908	57.8843	19.084	0	0	0	1.44442	0	0
Pvf3	240.699	-0.885246	0.250833	-3.52923	0.000416769	0.00105433	304.099	333.156	404.581	195.449	143.992	225.116	179.108	217.475	163.317
CR44612	43.7739	-5.15649	1.15895	-4.44928	8.61569e-06	3.62665e-05	79.8703	180.085	114.504	4.68141	4.71403	0	10.1109	0	0
CR44610	6.31361	-7.22225	2.1152	-3.41445	0.000639108	0.00152961	17.1573	20.5811	19.084	0	0	0	0	0	0
CR44613	7.46562	-7.3383	1.7449	-4.20557	2.60424e-05	9.43336e-05	18.3406	20.5811	22.9008	0	0	0	0	3.95408	1.414
CG4495	342.651	0.111548	0.20803	0.53621	0.591813	0.645155	304.099	418.053	309.161	356.568	405.406	354.313	320.66	264.924	350.672
CG4496	146.449	-0.96856	0.260203	-3.72232	0.000197401	0.000548128	234.878	169.794	232.825	92.8481	110.565	125.282	122.775	106.76	122.311
CG4497	548.486	0.659719	0.205951	3.20328	0.00135873	0.00295748	360.896	492.66	442.749	718.597	695.105	620.538	560.434	416.167	629.229
CG4502	1846.71	0.353734	0.12063	2.93238	0.00336371	0.00655208	1662.49	1480.55	1400.77	1705.99	2017.6	2125.88	1971.63	2130.26	2125.24
CG13784	2596.71	0.0906231	0.154786	0.585472	0.558231	0.613996	2677.13	1793.13	2225.2	2377.38	2130.31	2640.71	2998.61	3163.27	3364.61
ico	548.23	0.0760469	0.206743	0.367833	0.712997	0.755634	587.491	474.651	442.749	548.116	563.54	483.511	485.324	756.219	592.465
CR44989	8.63087	-2.78678	1.96391	-1.419	0.1559	0.200072	17.1573	24.44	26.7176	9.36283	0	0	0	0	0
Ndae1	1107.43	-0.233541	0.195552	-1.19426	0.232375	0.285119	1035.95	1292.75	1076.34	943.695	750.816	1217.59	1175.76	1380.96	1093.02
CG43799	23.942	-1.90552	0.90488	-2.10583	0.0352193	0.0530982	27.8067	33.4443	72.5193	6.632	19.7132	7.83013	28.8883	15.8163	2.828
CG43800	16.7935	-2.07946	0.946578	-2.19682	0.0280334	0.0433539	32.5398	10.2905	19.084	10.1431	1.71419	1.95753	17.333	27.6786	30.401
CG13786	69.3782	-1.04324	0.652941	-1.59776	0.110096	0.146832	78.6871	111.91	99.2369	29.649	67.282	43.0657	75.1097	14.8278	104.636
Wnt4	98.3419	-2.0958	0.35602	-5.88673	3.93902e-09	4.76821e-08	149.091	191.661	194.657	26.528	47.1403	54.8109	73.6652	76.1161	71.4069
CG31909	11.4747	-5.03641	1.54909	-3.25122	0.00114913	0.00255318	13.0159	42.4485	38.1681	2.34071	0	0	4.33325	2.96556	0
wg	48.2807	-2.85068	0.820345	-3.47498	0.000510888	0.00125828	115.368	119.628	91.6033	32.3798	10.2851	0	31.7772	20.7589	12.726
CR45304	7.67321	-7.44108	1.97011	-3.77698	0.00015874	0.000452351	20.1155	23.1537	22.9008	0	0	0	2.88883	0	0
Wnt6	121.853	-1.7837	0.337001	-5.29286	1.20416e-07	9.05489e-07	194.647	262.409	209.924	57.7374	80.567	52.8534	73.6652	104.783	60.0949
Wnt10	40.4392	-6.39589	1.29506	-4.93869	7.86509e-07	4.55962e-06	81.0536	117.055	137.405	0.780236	2.57129	0	23.1107	1.97704	0
CR44063	6.83788	-6.33247	1.84151	-3.43873	0.000584451	0.00141052	11.241	23.1537	26.7176	0	0.428548	0	0	0	0
ninaC	1209.57	-0.314722	0.231202	-1.36124	0.173437	0.220364	1715.73	1220.72	1076.34	1167.62	958.233	1115.79	1076.09	1595.47	960.105
CG5149	442.441	0.282983	0.199998	1.41493	0.157089	0.201464	394.619	338.302	438.933	479.065	542.542	383.676	424.658	442.857	537.32
gudu	34.8559	-4.54813	1.11785	-4.06865	4.72862e-05	0.000158126	61.5297	114.482	106.871	8.58259	0.857096	1.95753	15.8886	0	3.535
CG5160	41.5304	-2.7247	0.528894	-5.15169	2.58149e-07	1.74717e-06	65.6712	87.4696	148.855	17.9454	13.7135	11.7452	11.5553	6.91965	9.89799
CG5171	230.934	-0.174936	0.294942	-0.593118	0.553102	0.609328	303.507	228.965	209.924	195.059	188.99	287.757	288.883	185.842	189.476
CG5177	268.331	-0.0175669	0.223219	-0.078698	0.937273	0.94968	301.141	279.131	229.008	241.483	297.412	272.097	249.884	319.292	225.533
CG5181	178.868	0.400753	0.305194	1.31311	0.189147	0.237731	140.808	189.089	141.222	228.609	242.558	146.815	160.33	143.336	217.049
CG15818	493.77	0.133639	0.257681	0.518622	0.604024	0.65612	483.955	420.626	328.245	374.123	466.689	530.491	475.213	814.541	550.045
chm	874.761	0.498181	0.130917	3.80533	0.000141615	0.000408854	702.859	654.736	725.193	914.046	1004.09	1019.87	875.316	903.508	1073.23
CR43857	132.21	0.188377	0.37203	0.506349	0.612612	0.664355	127.201	117.055	213.741	193.498	167.562	146.815	75.1097	100.829	48.076
mir-275	0	NA	NA	NA	NA	NA	0	0	0	0	0	0	0	0	0
mir-305	2.12513	-5.62064	3.93326	-1.429	0.153003	0.196736	0	3.85896	15.2672	0	0	0	0	0	0
CG5261	1794.73	0.338244	0.129593	2.61005	0.00905286	0.0157741	1860.09	1502.42	1389.32	2081.28	2025.75	1937.96	1743.41	1932.56	1679.83
CG5958	918.642	-0.144395	0.13538	-1.06659	0.286159	0.343529	812.902	778.223	923.667	679.585	782.1	804.546	1104.98	1283.1	1098.68
CG5973	1228.65	-0.667418	0.11286	-5.91369	3.34518e-09	4.13424e-08	1596.22	1290.18	1366.42	911.315	908.093	865.23	1373.64	1373.06	1373.7
santa-maria	283.129	-0.601205	0.266573	-2.25531	0.0241136	0.0379288	334.864	376.891	442.749	287.907	181.704	289.715	245.551	166.072	222.705
Gr28a	21.2034	-5.2894	1.32772	-3.98383	6.7812e-05	0.00021527	53.2469	81.0381	45.8017	3.90118	0	0	2.88883	3.95408	0
Gr28b	66.1464	-4.94893	1.01964	-4.85362	1.21227e-06	6.63103e-06	124.834	191.661	229.008	12.8739	1.71419	1.95753	28.8883	2.96556	1.414
CG6055	38.6773	-1.86326	0.539284	-3.45507	0.000550157	0.00134206	67.446	72.0338	87.7865	23.7972	25.2843	9.78767	28.8883	11.8623	21.21
Ziz	1114	-0.123931	0.129594	-0.956305	0.338918	0.398858	1257.81	1128.1	1110.69	1161.77	967.232	1094.26	1064.53	1217.86	1023.74
CG6441	31.9778	-6.35269	1.33322	-4.76493	1.88919e-06	9.73411e-06	47.3306	145.354	80.1529	2.73083	0	0	10.1109	0	2.121
Obp28a	81.3844	-0.0925318	0.373024	-0.248059	0.804089	0.836579	86.3783	82.3244	103.054	104.161	63.4251	84.1739	88.1094	49.4261	71.4069
RapGAP1	1931.75	0.448095	0.0991037	4.52147	6.14116e-06	2.70655e-05	1694.43	1592.46	1488.55	2203.39	2302.59	2029.96	1962.96	1954.31	2157.05
CR44082	8.19366	-5.08439	1.7254	-2.94679	0.00321089	0.00628997	18.3406	23.1537	30.5344	0	1.71419	0	0	0	0
Spn28B	22.5275	-3.70223	1.46859	-2.52093	0.0117044	0.019787	35.4979	69.4612	80.1529	12.8739	0.428548	0	4.33325	0	0
CR45370	3.90299	-6.51869	2.54261	-2.56378	0.0103539	0.0177597	8.28285	11.5769	15.2672	0	0	0	0	0	0
Cyp4d21	83.3509	-3.0022	0.696563	-4.31002	1.63242e-05	6.28989e-05	144.358	186.516	190.84	6.24189	29.1413	31.3205	70.7764	76.1161	14.847
CG6739	56.5505	-2.97964	0.508913	-5.85491	4.77272e-09	5.6066e-08	99.3942	138.922	125.955	23.4071	11.9993	7.83013	25.9995	46.4605	28.987
CR44799	9.11966	-3.77484	1.87427	-2.01404	0.0440055	0.0646775	18.3406	12.8632	45.8017	5.07153	0	0	0	0	0
CR44800	4.97388	-6.88199	2.37571	-2.89681	0.00376982	0.00723112	8.87448	24.44	11.4504	0	0	0	0	0	0
Slob	463.399	-0.779451	0.25538	-3.05212	0.00227235	0.00463659	562.05	695.898	648.857	397.53	291.413	424.785	336.549	517.985	295.526
Myo28B1	438.416	-0.926413	0.2269	-4.08292	4.44736e-05	0.000149852	656.12	542.826	606.872	365.931	226.273	364.101	407.325	427.041	349.258
CR44148	16.0086	-3.69555	0.943211	-3.91806	8.92659e-05	0.00027383	28.3983	25.7264	61.0689	3.90118	1.28564	3.91507	12.9997	3.95408	2.828
CG18585	210.399	-1.39045	0.2422	-5.74092	9.41629e-09	9.93949e-08	318.298	300.998	320.612	110.793	135.421	109.622	148.775	231.314	217.756
CG7025	78.2794	-2.43065	0.4977	-4.88378	1.04073e-06	5.80201e-06	143.175	126.059	187.023	14.4344	28.7127	45.0233	31.7772	63.2654	65.0439
CG43235	11.4861	-7.98667	2.06628	-3.86524	0.000110978	0.000330328	23.6653	12.8632	61.0689	0	0	0	5.77767	0	0
Tep2	1282.4	0.387094	0.166107	2.33039	0.0197855	0.0317193	1396.84	1032.91	1103.06	1318.6	1511.49	1822.46	1152.64	1156.57	1047.07
Tep3	267.578	-1.37292	0.264187	-5.19676	2.02795e-07	1.41172e-06	428.342	406.477	496.185	147.465	152.563	219.244	167.552	241.199	149.177
CR44990	27.8469	-4.90426	1.20732	-4.06211	4.86308e-05	0.000161761	65.0795	118.341	57.2521	6.632	0.428548	0	2.88883	0	0
Ntl	132.301	-1.49111	0.546467	-2.72863	0.00635972	0.011567	190.506	270.127	259.543	154.877	32.5696	66.5561	88.1094	86.0013	42.42
CG33296	96.1709	-2.604	0.618166	-4.21247	2.52594e-05	9.18125e-05	132.526	222.533	282.444	22.2367	29.9983	54.8109	73.6652	34.5982	12.726
CG13793	121.549	-2.00112	0.348963	-5.73446	9.78229e-09	1.02711e-07	162.107	201.952	290.077	45.6438	60.4252	54.8109	116.998	91.9325	69.9929
CG13794	147.509	-1.59985	0.411712	-3.88584	0.000101976	0.000307344	173.94	280.417	328.245	84.6556	64.7107	109.622	137.22	92.921	55.8529
CG13795	114.937	-1.19251	0.306389	-3.89215	9.9361e-05	0.000300721	165.065	191.661	232.825	72.952	75.853	111.579	62.1099	52.3916	69.9929
CG13796	79.3046	-1.93132	0.517823	-3.72969	0.000191718	0.000533899	110.044	172.367	175.573	31.5995	33.8553	56.7685	72.2208	41.5179	19.796
CG31904	0	NA	NA	NA	NA	NA	0	0	0	0	0	0	0	0	0
Acp1	10.2299	-0.851199	1.16869	-0.728337	0.466407	0.526711	6.50795	27.0127	7.63361	3.90118	16.2848	1.95753	4.33325	18.7819	5.65599
CG7214	36.6817	-2.05324	0.566102	-3.62698	0.000286759	0.000761806	37.2728	77.1791	87.7865	20.2861	12.8564	13.7027	36.1104	18.7819	26.159
CG7211	5.85524	-6.91391	2.41771	-2.85969	0.00424053	0.00804153	15.9741	21.8674	7.63361	0	0	0	7.22208	0	0
CG7203	65.2911	-1.67968	0.431381	-3.89373	9.87144e-05	0.000298936	84.0117	111.91	87.7865	31.2094	30.8554	25.4479	56.3322	107.749	52.318
CR45718	3.2338	-5.95876	1.94487	-3.06383	0.00218526	0.00448662	9.46611	6.43159	7.63361	0	0	0	2.88883	1.97704	0.706999
CG7196	50.3531	-6.19572	1.21059	-5.11793	3.08908e-07	2.02855e-06	84.6034	201.952	129.771	0	0.428548	7.83013	21.6662	1.97704	4.949
CG14538	11.0377	-7.99073	1.85793	-4.30088	1.70123e-05	6.51068e-05	19.5239	54.0254	22.9008	0	0	0	2.88883	0	0
CG7191	35.1572	-2.05419	0.532243	-3.8595	0.000113619	0.000337111	57.9799	92.6149	61.0689	22.6268	13.7135	13.7027	20.2218	11.8623	22.624
CG7179	27.2735	-3.30035	0.780356	-4.22929	2.34428e-05	8.60385e-05	37.2728	74.6065	99.2369	10.5332	8.14241	0	5.77767	4.94261	4.949
Uro	413.07	-0.428379	0.298308	-1.43603	0.150994	0.194468	533.06	420.626	446.566	239.142	358.695	452.19	343.771	579.273	344.309
CG7164	17.6272	-6.15548	1.41604	-4.34696	1.38036e-05	5.44312e-05	31.3565	50.1664	72.5193	0	1.71419	0	2.88883	0	0
CG7154	795.514	0.772869	0.161873	4.77455	1.80112e-06	9.34109e-06	554.951	522.245	637.407	970.613	1043.09	884.805	813.206	736.448	996.869
CG7149	326.626	-0.262768	0.21339	-1.2314	0.218175	0.269933	444.316	334.443	374.047	368.661	261.843	336.696	257.106	299.522	263.004
LKR	195.795	-1.375	0.312876	-4.39472	1.10918e-05	4.49918e-05	349.655	303.571	225.192	118.986	103.28	121.367	212.329	212.532	115.241
CR44825	5.07007	-6.80708	2.23682	-3.0432	0.0023408	0.00476092	9.46611	18.0085	15.2672	0	0	0	2.88883	0	0
Herp	842.331	0.54697	0.153836	3.55554	0.000377205	0.000967136	760.839	599.424	713.743	1138.75	997.659	882.847	869.539	769.069	849.106
r2d2	404.322	0.452841	0.236157	1.91754	0.0551693	0.0791975	340.78	291.994	412.215	407.283	511.686	499.171	408.77	292.602	474.397
cdc14	1116.93	0.438727	0.112107	3.91346	9.0983e-05	0.00027845	1031.81	891.419	900.766	1287.78	1356.78	1196.05	1084.76	1160.52	1142.51
LanB1	1205.66	-0.34004	0.230774	-1.47348	0.140622	0.182594	1424.65	1201.42	1244.28	840.314	978.803	1250.86	996.647	1771.43	1142.51
CR45008	9.04033	-6.62166	1.63713	-4.04468	5.23949e-05	0.000172803	21.2988	25.7264	26.7176	0	0.428548	0	5.77767	0	1.414
CG7115	1501.77	0.502077	0.146493	3.42731	0.000609595	0.00146647	1267.28	986.606	1274.81	1602.99	1784.9	1593.43	1632.19	1481.79	1891.93
Rack1	11123.7	0.511414	0.104703	4.88442	1.03733e-06	5.78509e-06	9315.25	8703.23	7954.22	12458	12308.3	12301.1	13102.3	13329.2	10641.8
mts	6821.95	0.513957	0.0773865	6.64143	3.10656e-11	7.20649e-10	5225.29	5433.41	4717.57	7269.07	7289.6	7469.95	7549.96	8311.49	8131.2
CG14537	17.9041	-7.62988	1.65838	-4.60079	4.20889e-06	1.96077e-05	27.2151	52.7391	76.3361	0	0	1.95753	2.88883	0	0
CG14535	117.874	-2.44865	0.363533	-6.73571	1.63135e-11	4.09621e-10	219.495	248.259	316.795	48.7647	47.9974	45.0233	64.9987	25.7015	43.834
lectin-28C	184.147	-1.23876	0.389905	-3.17709	0.00148762	0.00320737	233.695	315.148	316.795	101.431	88.2808	182.051	194.996	139.381	85.5469
TwdlE	31.0161	-1.92898	1.02319	-1.88527	0.059394	0.0845953	41.4142	68.1749	80.1529	7.41224	40.2835	0	20.2218	5.93113	15.554
Proc	245.165	-0.722575	0.355351	-2.03341	0.042011	0.0620511	324.806	303.571	354.963	174.773	157.277	268.182	233.995	275.797	113.12
CR45364	5.98943	-3.25312	2.30321	-1.41243	0.157824	0.202262	8.28285	28.299	11.4504	0	0	5.8726	0	0	0
spz3	105.736	-1.08403	0.407031	-2.66328	0.00773839	0.0137483	108.269	219.96	187.023	95.1888	65.5678	80.2589	56.3322	90.9439	48.076
CG7102	68.5147	-1.35781	0.398588	-3.40656	0.000657876	0.00156884	94.6611	155.645	133.588	57.7374	37.2837	54.8109	30.3327	20.7589	31.815
SmE	699.146	0.422902	0.167995	2.51735	0.0118242	0.0199662	485.73	611.001	561.07	699.871	779.957	734.075	853.65	899.554	667.407
CG34132	211.638	0.0990092	0.219663	0.450731	0.652183	0.700366	221.862	245.687	156.489	215.345	222.845	250.564	189.219	197.704	205.03
Spn28Da	12.5162	-3.07346	1.12504	-2.73188	0.00629749	0.011466	31.3565	39.8759	30.5344	7.02212	3.85693	0	0	0	0
Spn28Db	20.5225	-3.4637	0.843393	-4.10687	4.01063e-05	0.000136714	47.3306	47.5938	64.8857	4.2913	3.42838	7.83013	7.22208	0	2.121
Snoo	1118.63	0.0351132	0.146985	0.23889	0.811191	0.842345	1253.67	960.88	1118.32	1256.18	1056.8	1104.05	1005.31	1215.88	1096.56
CG7231	204.217	-0.989734	0.205242	-4.82228	1.41923e-06	7.59416e-06	263.276	264.982	335.879	136.151	144.849	148.773	196.441	182.876	164.731
pes	1886.63	0.78193	0.120826	6.47157	9.69919e-11	1.97734e-09	1451.27	1274.74	1290.08	2217.82	2525.86	2176.78	1965.85	1839.64	2237.65
CG7227	62.6879	-2.83492	0.478674	-5.92244	3.17207e-09	3.95734e-08	91.1113	159.503	202.291	20.6762	23.1416	17.6178	24.5551	11.8623	13.433
CR44996	25.4046	-4.13737	1.10252	-3.75264	0.000174982	0.000493477	40.8226	84.897	87.7865	7.80236	2.99983	0	4.33325	0	0
Sirup	424.693	0.710472	0.219825	3.23199	0.00122933	0.00271198	260.318	277.845	255.726	429.52	464.117	405.209	638.432	415.179	675.891
Wwox	103.933	-0.888659	0.374971	-2.36994	0.017791	0.0288486	108.269	150.499	190.84	106.502	77.5672	48.9383	83.7762	82.0473	86.9609
Spn28Dc	113.652	-0.731104	0.388696	-1.88091	0.0599838	0.0852974	152.049	169.794	114.504	102.211	70.2818	93.9616	138.664	120.6	60.8019
CG12560	197.99	0.172484	0.242195	0.71217	0.47636	0.536118	222.454	194.234	190.84	255.527	256.7	168.348	153.108	166.072	174.629
CG34010	21.7748	-2.39496	0.829479	-2.8873	0.00388558	0.00743158	37.2728	64.3159	45.8017	8.58259	14.1421	3.91507	8.6665	11.8623	1.414
Tg	166.308	-0.608558	0.323412	-1.88168	0.0598792	0.0851792	188.731	246.973	236.642	174.383	149.992	109.622	181.996	103.795	104.636
CG7367	39.8168	-3.61954	1.20703	-2.99872	0.00271119	0.00542467	79.8703	114.482	129.771	12.8739	0.428548	13.7027	7.22208	0	0
baf	485.918	0.523291	0.169685	3.0839	0.0020431	0.00422375	412.368	352.451	416.032	477.504	618.394	600.963	480.991	533.801	480.76
Cka	2380.1	0.255734	0.114941	2.22492	0.0260866	0.0406567	2302.63	1923.05	1980.92	2371.92	2381.44	2693.57	2357.29	2756	2654.08
CG7429	62.2004	-0.0271148	0.373023	-0.0726893	0.942053	0.953487	49.6971	69.4612	80.1529	54.2264	74.1388	60.6835	60.6655	61.2883	49.49
RpL36A	4399.09	0.251076	0.115697	2.17012	0.0299977	0.0460591	4224.84	3584.97	3774.82	5121.08	4201.05	4474.92	4925.46	5015.76	4268.86
snoRNA:Psi28S-2648	16.5167	-0.790631	0.776454	-1.01826	0.308555	0.36752	10.0577	15.4358	34.3513	13.6541	8.14241	9.78767	12.9997	28.6671	15.554
CG7466	990.212	0.0663271	0.158752	0.417804	0.67609	0.721734	951.936	957.021	1103.06	1170.35	1090.23	863.272	813.206	934.152	1028.68
poe	7078.88	0.625573	0.131177	4.76894	1.852e-06	9.57049e-06	6458.25	5219.88	4847.34	8948.91	9036.36	7548.25	6710.76	7007.63	7932.53
MED20	185.117	0.538073	0.263274	2.04378	0.0409753	0.0606912	130.159	147.927	187.023	177.114	271.699	209.456	184.885	178.922	178.871
Trf	85.5295	0.00443909	0.462689	0.00959411	0.992345	0.993599	70.9958	86.1833	129.771	92.4579	89.5665	99.8342	103.998	32.6212	64.3369
Mcr	1763.44	0.579428	0.16051	3.60991	0.000306302	0.000806823	1442.99	1463.83	1167.94	2102.74	2239.16	1765.69	1796.85	1644.9	2246.84
CR45257	3.03868	-6.16141	2.79014	-2.20828	0.0272249	0.0422711	9.46611	6.43159	11.4504	0	0	0	0	0	0
Bsg	9774.37	0.137187	0.139235	0.98529	0.324481	0.384036	9774.35	9395.27	7561.09	9687.8	8928.79	10827.1	9580.81	12410.9	9803.25
mon2	991.545	0.0570575	0.106976	0.533369	0.593778	0.646942	996.9	945.444	896.949	969.053	972.375	1039.45	960.537	1093.3	1049.89
CG8673	23.3188	-4.02553	0.962718	-4.18142	2.89691e-05	0.000103461	50.8804	65.6022	64.8857	2.73083	2.14274	7.83013	11.5553	0	4.242
CG12375	318.014	0.406104	0.189052	2.14811	0.0317048	0.0484034	269.784	243.114	290.077	353.837	402.406	289.715	326.438	350.925	335.825
CG8668	1633.27	0.657735	0.137322	4.78972	1.67011e-06	8.74464e-06	1267.28	1102.37	1236.65	1926.4	1994.03	1757.86	1775.19	1549.01	2090.6
CG8552	4621.46	0.638656	0.0718788	8.88517	6.38208e-19	1.02139e-16	3621.97	3482.06	3324.44	5343.44	5453.7	5496.75	4690.02	4982.15	5198.57
mir-4984	5.92961	-3.76023	2.33035	-1.61359	0.106617	0.142793	3.54979	9.00423	30.5344	0	0	3.91507	0	0	6.36299
CG42762	10.8436	-2.6853	1.60656	-1.67146	0.0946307	0.128286	22.482	38.5896	19.084	10.9233	0.857096	0	0	0	5.65599
CG42763	15.0991	-2.13843	0.777807	-2.74931	0.00597207	0.0109376	23.6653	47.5938	22.9008	10.5332	4.71403	5.8726	5.77767	9.88521	4.949
CG43394	614.299	-0.096932	0.315834	-0.306908	0.758913	0.796728	627.722	517.1	591.605	525.099	545.113	553.982	720.764	372.672	1074.64
CG31606	14.6742	-4.76819	1.21628	-3.92029	8.84411e-05	0.000271773	31.3565	32.158	49.6185	1.17035	1.28564	1.95753	11.5553	2.96556	0
Rbsn-5	411.337	0.662135	0.168165	3.93742	8.23622e-05	0.000255872	305.874	312.575	324.428	473.993	504.829	508.959	473.769	352.902	444.703
CG8498	1110.03	0.133787	0.165468	0.808536	0.418782	0.480323	915.255	1113.95	931.301	1038.1	913.235	1317.42	1258.09	1343.4	1159.48
Piezo	1014.93	-0.220376	0.151821	-1.45155	0.146627	0.189413	1015.83	1122.96	1309.16	1038.1	947.948	949.404	961.981	773.024	1015.96
CG34134	147.759	-1.08577	0.344008	-3.15625	0.00159814	0.00341069	204.113	195.52	209.924	90.1172	68.1391	135.07	141.553	182.876	102.515
CG8475	1165.96	0.229273	0.143019	1.60309	0.108914	0.1455	1294.49	951.876	1045.8	1361.12	1230.36	1286.1	1130.98	1168.43	1024.44
CR44116	39.8875	-6.08673	1.10264	-5.52013	3.38745e-08	3.00508e-07	60.3465	140.209	129.771	0	2.14274	3.91507	12.9997	8.89669	0.706999
CG8460	271.294	0.493607	0.181605	2.71802	0.00656734	0.0118836	201.747	243.114	229.008	298.44	306.412	342.568	296.105	261.958	262.297
PGAP5	137.18	0.211548	0.258842	0.817287	0.413765	0.475222	115.96	151.786	152.672	180.625	157.277	137.027	103.998	123.565	111.706
SLC5A11	324.646	-0.0633192	0.221054	-0.286442	0.774539	0.810625	315.931	325.439	374.047	266.451	293.127	416.955	340.882	285.683	303.303
CR44119	34.8455	-2.78771	0.492404	-5.66143	1.50117e-08	1.48191e-07	83.4201	79.7517	68.7025	7.80236	12.4279	15.6603	15.8886	15.8163	14.14
CR44120	4.94697	-6.52384	2.08671	-3.12637	0.00176976	0.00372428	7.69122	9.00423	19.084	0	0	0	5.77767	2.96556	0
CR44121	7.33162	-5.57744	1.73717	-3.21064	0.00132438	0.00288989	10.0577	21.8674	26.7176	0	0.857096	0	5.77767	0	0.706999
CG8419	70.8978	-2.84384	0.432668	-6.57279	4.93811e-11	1.0912e-09	127.793	142.781	232.825	29.649	20.9988	15.6603	18.7774	27.6786	21.917
Su(var)205	1615.98	0.636791	0.131036	4.85966	1.17586e-06	6.4599e-06	1225.86	1102.37	1271	1721.59	2161.6	1687.39	1835.85	1684.44	1853.75
Ssb-c31a	515.584	0.483068	0.145656	3.3165	0.000911542	0.00209433	408.226	384.609	458.017	576.594	580.682	571.6	488.213	571.365	600.949
CG8372	342.468	0.375204	0.193949	1.93455	0.0530459	0.0764749	285.758	328.011	259.543	397.14	408.835	328.866	410.214	349.936	313.908
CG8360	333.428	-0.383592	0.265239	-1.44621	0.148117	0.191199	340.188	423.199	297.711	221.197	290.127	311.248	376.993	466.582	273.609
CG8353	62.232	-0.472166	0.57588	-0.819904	0.412271	0.473781	64.4879	82.3244	61.0689	34.3304	87.8523	25.4479	51.999	103.795	48.783
CG8349	21.2005	-4.46091	1.56109	-2.85757	0.00426903	0.00808708	38.4561	68.1749	72.5193	7.41224	0	0	0	0	4.242
CG8292	15.0371	-2.58284	1.01453	-2.54584	0.0109015	0.0185903	34.9063	68.1749	11.4504	7.41224	8.9995	1.95753	1.44442	0.988521	0
Snx6	1091.18	0.593609	0.126779	4.68222	2.8378e-06	1.39245e-05	946.02	751.21	778.628	1229.26	1243.22	1297.84	1151.2	1150.64	1272.6
Pvr	1067.91	-0.0535993	0.258162	-0.207619	0.835526	0.86309	1018.79	1076.65	1213.74	809.104	816.812	1571.9	1005.31	1220.82	878.093
Spn28F	21.5803	-8.93298	1.81412	-4.92415	8.4728e-07	4.86036e-06	41.4142	50.1664	95.4201	0	0	0	7.22208	0	0
CR43262	5.24564	-5.93728	1.99472	-2.9765	0.00291562	0.00578017	10.6494	30.8716	3.81681	0	0.428548	0	1.44442	0	0
CG14277	180.978	-0.526537	0.254618	-2.06795	0.0386451	0.0576168	199.38	183.944	190.84	154.877	100.28	146.815	239.773	213.521	199.374
CG43057	14.6514	-3.98117	1.72891	-2.3027	0.0212956	0.0338864	28.3983	46.3075	45.8017	7.02212	0	0	4.33325	0	0
CG8086	1005.4	-0.22531	0.198278	-1.13633	0.255818	0.310683	1163.15	971.17	1106.87	833.292	887.951	1059.03	1078.98	1207.97	740.228
Btk29A	1973.15	0.594806	0.1716	3.46623	0.000527813	0.00129533	1624.03	1488.27	1461.84	2302.09	2496.29	2114.14	1984.63	1642.92	2644.18
mir-2b-1	0	NA	NA	NA	NA	NA	0	0	0	0	0	0	0	0	0
CR43752	4.20498	-6.63589	2.50998	-2.6438	0.00819801	0.014453	7.09958	19.2948	11.4504	0	0	0	0	0	0
wol	165.518	0.146428	0.349487	0.418978	0.675232	0.720915	210.621	190.375	83.9697	142.393	188.99	225.116	154.553	142.347	151.298
Scgalpha	37.711	-2.283	0.506923	-4.50363	6.6801e-06	2.91971e-05	63.3046	83.6107	95.4201	20.2861	10.2851	19.5753	12.9997	14.8278	19.089
CG7840	825.873	0.788066	0.166452	4.73449	2.19607e-06	1.11223e-05	622.989	560.835	541.986	1032.64	1149.37	798.674	959.093	828.381	938.895
Ostgamma	319.158	0.356678	0.247566	1.44074	0.149659	0.192952	336.639	237.969	259.543	326.139	419.12	328.866	290.328	402.328	271.488
CG7818	168.783	0.138879	0.277361	0.500716	0.616571	0.668008	170.982	199.379	106.871	182.575	197.132	156.603	183.441	145.313	176.75
CG7810	130.562	-0.273775	0.368906	-0.742125	0.458011	0.518671	120.693	102.905	232.825	111.574	137.992	115.494	129.997	89.9554	133.623
CG7806	674.492	0.175801	0.123818	1.41983	0.155658	0.199809	645.471	636.728	683.208	771.263	713.961	722.33	634.099	578.285	685.082
mtsh	48.1779	-4.23971	0.714836	-5.93103	3.01049e-09	3.79159e-08	88.7448	154.358	156.489	12.0937	2.57129	5.8726	8.6665	1.97704	2.828
CG7787	148.604	0.565237	0.289003	1.95582	0.0504863	0.0730974	93.4779	160.79	137.405	181.015	183.418	209.456	114.109	115.657	142.107
CG7781	279.137	-0.789609	0.24335	-3.24475	0.00117554	0.0026053	367.403	263.695	358.78	180.234	184.704	209.456	259.995	397.386	290.577
CG14275	48.0115	-1.18488	0.565872	-2.0939	0.0362693	0.0544664	86.3783	41.1622	95.4201	15.9948	35.1409	48.9383	44.7769	34.5982	29.694
CG14274	65.1047	-1.67671	0.53627	-3.12661	0.00176836	0.00372232	65.0795	111.91	202.291	43.6932	24.8558	48.9383	20.2218	38.5523	30.401
CG14273	16.7649	-4.13611	0.876426	-4.71929	2.36667e-06	1.18663e-05	20.7071	57.8843	45.8017	3.51106	1.28564	1.95753	4.33325	6.91965	8.48399
CR45371	29.4677	-4.48958	1.03957	-4.3187	1.5695e-05	6.07553e-05	52.0636	84.897	110.687	6.632	2.99983	0	7.22208	0	0.706999
CG7778	382.592	-0.612917	0.22865	-2.68059	0.00734917	0.0131393	489.871	385.896	419.849	251.626	238.273	371.931	444.88	470.536	370.468
Mur29B	842.474	0.455214	0.421507	1.07997	0.280157	0.337192	634.821	254.691	541.986	555.528	1032.8	368.016	1117.98	2073.92	1002.53
CG7627	2770.46	0.66495	0.119665	5.55677	2.74811e-08	2.50236e-07	2293.76	1952.63	2068.71	3562.17	3504.66	2944.13	2703.95	2743.15	3160.99
RpS13	6941.53	0.244999	0.114378	2.14202	0.032192	0.049015	6887.78	5947.94	5396.96	6609.38	7689.43	7358.37	8064.18	7591.84	6927.89
CSN8	173.635	-0.0340895	0.273855	-0.12448	0.900935	0.919092	150.275	174.939	206.108	132.25	214.702	162.475	161.775	179.911	180.285
Pp2A-29B	3368.83	0.492342	0.120997	4.06903	4.72093e-05	0.000157936	2890.12	2256.2	2648.86	3533.69	3654.23	3787.83	3404.49	3979.79	4164.23
CR45341	4.66433	-6.5154	2.51398	-2.59167	0.00955113	0.0165458	13.0159	10.2905	11.4504	0	0	0	7.22208	0	0
CG17292	352.664	0.169387	0.185287	0.91419	0.360617	0.420893	297.591	338.302	396.948	360.859	388.264	395.422	363.993	346.971	285.628
Wdr82	239.029	0.369633	0.241805	1.52864	0.126353	0.166074	224.229	216.101	164.123	262.939	299.983	227.074	262.884	202.647	291.284
CG13390	89.1725	-0.323591	0.383023	-0.844834	0.398204	0.459314	103.536	113.196	110.687	102.211	89.1379	66.5561	105.442	47.449	64.3369
CG17294	60.9702	-0.916883	0.442729	-2.07098	0.0383608	0.057236	57.3883	75.8928	110.687	44.0833	50.5686	27.4055	59.2211	76.1161	47.369
Aats-ala	1457.47	0.275309	0.119471	2.3044	0.0211999	0.0337512	1353.65	1223.29	1217.56	1470.74	1744.62	1378.1	1574.41	1599.43	1555.4
CG13392	142.478	0.594712	0.265865	2.23689	0.0252932	0.0395467	100.577	106.764	133.588	188.427	137.564	178.136	131.442	145.313	160.489
Rcd4	250.761	0.641565	0.274109	2.34055	0.0192553	0.0309655	173.94	187.802	221.375	283.226	245.129	377.804	316.327	191.773	259.469
l(2)k12914	320.689	0.340702	0.212501	1.60329	0.10887	0.145454	292.266	291.994	248.092	377.244	398.978	277.97	368.326	344.994	286.335
CG13384	490.473	-0.0292678	0.233443	-0.125374	0.900227	0.918488	470.939	451.498	576.338	421.717	482.973	559.854	359.66	470.536	620.745
CG42819	13.2402	-3.0702	1.00528	-3.05408	0.0022575	0.00460925	29.5816	46.3075	11.4504	5.85177	3.42838	0	10.1109	8.89669	3.535
snRNA:U6atac:29B	8.26371	0.843163	1.25194	0.673485	0.500639	0.559269	7.09958	11.5769	0	18.3355	9.8566	7.83013	14.4442	0.988521	4.242
CG42820	39.9321	-5.01729	1.60983	-3.11666	0.00182911	0.00383288	78.0954	118.341	129.771	9.36283	0	0	23.1107	0	0.706999
Acp29AB	8.54168	-7.49427	2.23842	-3.34801	0.000813928	0.00189617	27.2151	25.7264	15.2672	0	0	0	8.6665	0	0
lectin-29Ca	7.68516	-4.43844	1.66023	-2.67339	0.00750895	0.0133871	16.5657	21.8674	26.7176	0	2.57129	0	1.44442	0	0
CR45343	12.0012	-4.66349	1.66306	-2.80416	0.00504483	0.00939915	27.2151	55.3117	19.084	3.51106	0	0	2.88883	0	0
Peritrophin-15b	15.457	-1.6758	0.890097	-1.88271	0.0597397	0.0850036	14.1992	46.3075	30.5344	11.7035	12.8564	1.95753	10.1109	7.90817	3.535
Peritrophin-15a	349.325	-0.165027	0.283241	-0.582639	0.560137	0.61575	328.947	293.281	358.78	285.566	230.13	362.144	489.657	514.031	281.386
CG13385	17.575	-6.18988	1.60231	-3.86311	0.000111953	0.000332856	27.2151	68.1749	49.6185	0	0	3.91507	2.88883	0	6.36299
CG13386	21.0077	-5.53366	1.23543	-4.47915	7.49415e-06	3.21782e-05	28.3983	82.3244	68.7025	2.73083	0.428548	0	5.77767	0	0.706999
CG31898	64.7656	0.27266	0.428587	0.636184	0.524657	0.58212	59.7548	72.0338	49.6185	70.2212	69.4247	84.1739	72.2208	32.6212	72.8209
fy	128.48	-0.165659	0.316705	-0.52307	0.600925	0.653201	118.918	177.512	152.672	167.751	130.279	93.9616	115.553	97.8636	101.808
CR44991	4.78516	-6.82829	2.35957	-2.89387	0.00380528	0.00729206	13.6075	18.0085	11.4504	0	0	0	0	0	0
emb	3251.05	0.523783	0.0854339	6.13085	8.7409e-10	1.31771e-08	2771.2	2396.41	2519.09	3671.79	3642.23	3770.21	3330.82	3505.3	3652.36
CG13397	467.791	0.689421	0.165526	4.16503	3.11307e-05	0.000109852	340.78	391.041	328.245	538.753	550.255	638.156	488.213	417.156	517.524
CG13398	397.778	0.268945	0.222719	1.20756	0.227218	0.279789	368.587	366.601	316.795	392.459	467.546	414.997	418.881	312.373	521.766
Akap200	10433.5	0.536649	0.134797	3.98115	6.85834e-05	0.000217458	7598.92	9082.69	6908.42	10863.2	10376.4	13027.4	10799.9	11959.1	13285.2
grk	278.275	-0.165409	0.260069	-0.636017	0.524765	0.582199	266.826	329.297	316.795	292.588	240.844	277.97	290.328	312.373	177.457
D12	391.118	0.293124	0.216715	1.35258	0.17619	0.223253	339.597	360.169	377.864	404.552	485.973	422.827	353.882	296.556	478.639
Chrac-14	707.85	0.622421	0.159225	3.90906	9.26556e-05	0.000282858	459.106	576.271	511.452	750.977	767.101	865.23	846.428	701.85	892.233
mus201	494.688	0.293845	0.143747	2.04417	0.0409363	0.060639	460.881	434.776	438.933	523.538	557.969	561.812	553.212	443.846	477.225
CG31897	108.508	-0.930391	0.389092	-2.39119	0.016794	0.0273862	157.966	162.076	129.771	101.431	54.4256	82.2164	95.3315	63.2654	130.088
U26	201.435	-0.430497	0.246635	-1.74548	0.0809012	0.111674	198.788	295.853	263.36	183.355	167.562	211.414	142.997	184.853	164.731
fu12	404.158	0.034746	0.234771	0.148	0.882343	0.90385	360.896	414.195	454.2	305.462	449.975	503.086	434.769	387.5	327.341
fu2	404.597	0.353245	0.251133	1.40661	0.159544	0.2043	278.067	362.742	435.116	382.316	458.118	520.704	356.771	337.086	510.454
d	125.559	-3.68296	0.435137	-8.46391	2.5857e-17	2.7681e-15	240.203	378.178	362.597	15.9948	33.4267	27.4055	33.2216	12.8508	26.159
CheA29a	25.4246	-4.63565	1.16175	-3.99024	6.60078e-05	0.000210234	49.1055	66.8886	103.054	3.90118	0	5.8726	0	0	0
CG43796	8.90467	-3.96655	1.41627	-2.8007	0.00509924	0.00948935	12.4243	33.4443	19.084	3.51106	0	0	4.33325	5.93113	1.414
unsRNA:d-a	15.3863	-1.2209	0.891819	-1.369	0.171	0.217581	13.0159	27.0127	34.3513	12.8739	8.14241	9.78767	17.333	13.8393	2.121
CG13088	76.9677	-0.465326	0.318304	-1.46189	0.143771	0.186256	96.436	96.4739	103.054	62.4189	78.8528	72.4287	47.6657	63.2654	72.1139
CG43400	8.46678	-7.59417	1.92696	-3.94102	8.11368e-05	0.00025256	20.7071	33.4443	19.084	0	0	0	0	2.96556	0
Dh31	57.8358	-1.29915	0.417285	-3.11333	0.00184989	0.00387101	88.1532	77.1791	106.871	39.792	33.8553	35.2356	57.7767	53.3801	28.28
Bace	6201.81	0.330027	0.194805	1.69414	0.0902393	0.122989	4951.96	4969.05	4713.76	8239.68	4921.87	5230.53	9075.27	6376.95	7337.24
CG13096	1904.88	0.380147	0.111925	3.39646	0.000682643	0.00162229	1712.18	1422.67	1774.81	2184.66	2122.17	2055.41	1871.96	2104.56	1895.47
CG13097	1417	0.18222	0.136654	1.33344	0.182386	0.230092	1340.64	1152.54	1236.65	1453.19	1337.07	1450.53	1334.64	1659.73	1788
PIG-U	162.147	0.158584	0.270114	0.587101	0.557136	0.613132	183.406	149.213	175.573	218.856	181.704	162.475	151.664	97.8636	138.572
mRpL51	232.933	0.072116	0.21884	0.329538	0.741749	0.781765	244.936	186.516	190.84	209.103	209.131	250.564	287.439	281.729	236.138
CG13090	168.391	0.00485327	0.29296	0.0165664	0.986783	0.989906	137.259	228.965	190.84	147.465	204.417	205.541	122.775	125.542	152.712
CG13091	665.501	0.143647	0.299306	0.479931	0.631276	0.681749	693.393	478.51	412.215	834.462	383.979	542.237	993.759	901.531	749.419
Acer	1030.66	0.520629	0.188509	2.76183	0.00574782	0.0105697	676.235	697.185	935.117	1141.48	991.231	1149.07	1167.09	1021.14	1497.42
lmgB	0	NA	NA	NA	NA	NA	0	0	0	0	0	0	0	0	0
lmgA	0	NA	NA	NA	NA	NA	0	0	0	0	0	0	0	0	0
CG17834	329.536	0.406079	0.16642	2.44009	0.0146837	0.0242443	333.089	342.161	274.81	433.811	396.407	452.19	246.995	258.004	228.361
Sema-1a	1287.74	0.0133438	0.154042	0.0866244	0.93097	0.944321	1361.35	1269.6	1244.28	1446.17	1069.66	1409.42	1097.76	1317.7	1373.7
CR43855	17.44	-8.6377	1.56865	-5.50645	3.66143e-08	3.21423e-07	21.8904	55.3117	76.3361	0	0	0	1.44442	1.97704	0
Glt	3924.9	0.17521	0.17043	1.02804	0.303929	0.36261	3721.96	2858.2	3568.71	3969.45	3402.24	4089.29	4265.36	5706.73	3742.15
CG9287	45.1125	-6.03822	1.11688	-5.40632	6.4334e-08	5.24875e-07	60.9381	160.79	156.489	2.73083	0	3.91507	17.333	0.988521	2.828
CG9289	44.1361	-5.11699	2.55122	-2.0057	0.044888	0.0658584	75.7289	171.08	129.771	10.5332	0	0	10.1109	0	0
PrBP	133.024	0.494966	0.261006	1.89638	0.0579099	0.082727	106.494	140.209	99.2369	172.432	151.277	170.305	131.442	102.806	123.018
Trs23	91.2996	0.209949	0.280545	0.748361	0.454243	0.515177	85.195	96.4739	87.7865	109.233	92.5663	111.579	86.665	70.185	82.0119
Hnf4	1667.34	0.330927	0.146622	2.25701	0.0240073	0.0377802	1592.67	1411.09	1229.01	1979.46	1868.47	1491.64	1668.3	1879.18	1886.27
CR44992	29.3703	-3.54546	0.655576	-5.40816	6.36768e-08	5.21393e-07	51.472	96.4739	80.1529	7.02212	5.14257	7.83013	5.77767	1.97704	8.48399
CG9314	35.5219	-4.78105	0.954731	-5.00774	5.50732e-07	3.34835e-06	57.9799	155.645	87.7865	5.07153	0.857096	5.8726	5.77767	0	0.706999
raw	1653.82	0.124475	0.13003	0.95728	0.338426	0.398426	1551.26	1439.39	1290.08	1691.94	1388.49	1614.96	1805.52	2174.75	1927.99
CG45307	5.76036	-7.05717	2.03932	-3.46055	0.000539068	0.00131948	10.6494	28.299	11.4504	0	0	0	1.44442	0	0
CG12438	20.6836	-8.88035	1.82494	-4.86611	1.13816e-06	6.28987e-06	44.3724	88.756	45.8017	0	0	0	7.22208	0	0
CG9463	102.215	-1.79524	0.832384	-2.15675	0.0310254	0.047476	410.001	105.478	129.771	40.1821	98.9945	46.9808	47.6657	1.97704	38.885
CG9465	63.9565	-4.50931	1.0963	-4.11322	3.90184e-05	0.000133511	152.641	150.499	209.924	3.51106	17.5705	0	21.6662	0	19.796
CG9466	378.552	-0.942565	0.400946	-2.35085	0.0187305	0.0302174	877.39	577.557	454.2	275.423	451.689	268.182	212.329	78.0932	212.1
CG9468	888.304	-1.06365	0.317781	-3.34712	0.00081657	0.00190149	2294.94	866.979	1034.35	616.776	781.671	614.665	547.434	578.285	659.63
CG42710	11.038	-4.18795	1.95348	-2.14384	0.0320456	0.048839	15.9741	39.8759	30.5344	4.2913	0	0	8.6665	0	0
SoxN	203.718	-1.09693	0.279206	-3.92875	8.53896e-05	0.000263469	249.669	307.43	278.627	163.069	111.851	111.579	154.553	248.119	208.565
CR45365	6.45031	-7.20905	2.08655	-3.45501	0.000550278	0.00134215	26.0318	3.85896	26.7176	0	0	0	1.44442	0	0
CR45260	62.4217	-5.11228	0.978356	-5.22537	1.73807e-07	1.23599e-06	139.034	200.666	187.023	10.5332	1.71419	1.95753	17.333	0	3.535
CG32986	22.7577	-5.61772	1.59662	-3.51851	0.000433973	0.00109193	42.0059	61.7433	83.9697	0	2.14274	1.95753	12.9997	0	0
CG32987	17.1057	-8.61443	1.70491	-5.05271	4.35583e-07	2.71922e-06	21.2988	56.598	72.5193	0	0	0	0	0	3.535
CG32988	16.5937	-3.86879	1.8174	-2.12875	0.0332753	0.0504849	49.1055	42.4485	41.9849	8.58259	0	0	7.22208	0	0
CG32983	20.2751	-5.0223	1.45892	-3.44249	0.000576389	0.00139574	35.4979	66.8886	72.5193	4.68141	0	0	2.88883	0	0
CG9483	15.9361	-2.67208	1.87047	-1.42856	0.153131	0.196853	26.0318	52.7391	41.9849	18.3355	0	0	4.33325	0	0
CR44414	17.2516	-8.66819	1.53752	-5.63779	1.72246e-08	1.6656e-07	41.4142	56.598	57.2521	0	0	0	0	0	0
CR44415	17.7873	-5.55469	1.61941	-3.43008	0.000603414	0.0014523	32.5398	65.6022	53.4353	2.73083	0	0	5.77767	0	0
CG42713	7.75337	-4.35187	1.68355	-2.58494	0.00973959	0.01683	11.8326	30.8716	22.9008	2.73083	0	0	1.44442	0	0
CG34398	861.259	-0.350577	0.187848	-1.86629	0.0620014	0.0879375	956.669	1034.2	958.018	773.604	667.677	880.89	813.206	1015.21	651.853
Tsp29Fa	235.489	-0.433631	0.257564	-1.68359	0.0922617	0.125368	247.894	322.866	206.108	188.037	229.702	158.56	232.551	297.545	236.138
Tsp29Fb	816.286	0.358451	0.206707	1.7341	0.0828995	0.114053	785.687	645.732	538.17	894.15	900.379	747.778	866.65	1183.26	784.769
CG9510	235.827	-0.0510542	0.274387	-0.186066	0.852393	0.877709	242.569	204.525	370.23	280.495	274.271	213.371	190.663	195.727	150.591
CG9515	276.446	-0.133117	0.204395	-0.651273	0.51487	0.573147	254.402	244.4	312.978	227.049	232.273	276.012	343.771	329.178	267.953
C1GalTA	561.716	0.511018	0.196445	2.60133	0.00928632	0.0161401	441.357	389.754	377.864	606.633	607.681	512.874	652.876	586.193	880.214
CG31886	564.192	-0.121379	0.169527	-0.715986	0.474	0.533878	534.244	573.698	534.353	589.858	419.548	501.128	647.099	681.091	596.707
CG9525	30.2319	-5.6898	1.17783	-4.83074	1.36027e-06	7.31823e-06	66.8544	96.4739	103.054	4.2913	0	0	0	0	1.414
CG32985	41.1089	-5.94577	0.817062	-7.27701	3.41288e-13	1.40087e-11	77.5038	77.1791	160.306	1.95059	1.28564	1.95753	28.8883	13.8393	7.06999
CG32984	110.484	-2.09489	0.397978	-5.26382	1.4109e-07	1.03925e-06	152.049	177.512	255.726	62.0287	30.8554	41.1082	96.7759	109.726	68.5789
CG18088	83.9982	-2.51241	0.693743	-3.62153	0.000292861	0.000775676	86.3783	155.645	217.558	45.6438	23.5701	7.83013	90.9982	23.7245	104.636
CG9541	63.5762	-3.42598	0.652485	-5.25066	1.51551e-07	1.10045e-06	102.352	182.657	198.474	26.9181	5.14257	11.7452	11.5553	22.736	10.605
CG13101	81.1564	-0.670472	0.433605	-1.54627	0.122038	0.161078	86.3783	122.2	164.123	76.073	77.1386	76.3438	24.5551	38.5523	65.0439
CG18662	19.273	-5.10197	1.07226	-4.75812	1.954e-06	1.00484e-05	25.4402	57.8843	72.5193	2.73083	0	1.95753	2.88883	2.96556	7.06999
rost	377.447	0.358263	0.189803	1.88755	0.0590858	0.0842397	318.298	268.841	385.497	434.201	383.55	409.124	365.437	379.592	452.48
CG9555	42.3996	-3.05833	0.659321	-4.63861	3.50764e-06	1.67043e-05	32.5398	109.337	145.039	14.4344	8.9995	9.78767	18.7774	15.8163	26.866
alien	604.973	0.437834	0.123163	3.55493	0.000378084	0.000968688	520.636	504.237	572.521	695.97	737.102	710.585	556.1	541.71	605.898
CG17906	21.842	-5.7364	1.12096	-5.1174	3.09769e-07	2.03313e-06	37.8644	51.4527	68.7025	0	0.857096	3.91507	20.2218	7.90817	5.65599
CG18661	63.8251	-0.00592793	0.456525	-0.0129849	0.98964	0.991943	63.8963	79.7517	57.2521	54.6165	83.9954	62.6411	77.9985	30.6442	63.6299
Try29F	24.8909	-2.93229	0.718197	-4.08285	4.4486e-05	0.000149852	29.5816	86.1833	53.4353	11.3134	4.28548	5.8726	12.9997	11.8623	8.48399
CG9568	678.746	0.0801926	0.300745	0.266646	0.789742	0.823852	517.678	237.969	519.086	403.772	569.54	364.101	1031.31	1355.26	1109.99
CG13102	80.5438	-0.754959	0.40941	-1.84402	0.0651805	0.0919772	105.902	111.91	148.855	99.8702	63.4251	46.9808	59.2211	53.3801	35.35
Rcd-1r	17.0626	-4.2366	1.12994	-3.7494	0.000177256	0.000499369	19.5239	68.1749	53.4353	0.390118	2.57129	5.8726	2.88883	0	0.706999
CG9582	21.2851	-8.92033	1.57459	-5.66519	1.4686e-08	1.4561e-07	47.9222	68.1749	68.7025	0	0	0	5.77767	0.988521	0
CR44352	8.21394	-7.58606	1.97004	-3.85071	0.000117775	0.000348075	17.749	18.0085	38.1681	0	0	0	0	0	0
CG31708	77.7046	-3.41054	0.543344	-6.27694	3.45293e-10	5.8826e-09	127.793	228.965	206.108	22.2367	7.28531	25.4479	37.5548	17.7934	26.159
CR44483	14.3399	-8.32828	1.91523	-4.34846	1.37097e-05	5.41283e-05	23.6653	34.7306	64.8857	0	0	0	5.77767	0	0
CG12439	12.9698	-3.97661	1.57215	-2.5294	0.0114258	0.0193636	20.7071	50.1664	38.1681	6.24189	0	0	1.44442	0	0
Toll-4	53.5332	-8.58159	1.28376	-6.68475	2.31317e-11	5.55302e-10	125.426	163.362	167.939	0.390118	0.428548	0	17.333	6.91965	0
CG31609	8.94821	-7.67276	1.81591	-4.2253	2.38621e-05	8.73143e-05	16.5657	16.7221	45.8017	0	0	0	1.44442	0	0
CR44482	7.98766	-2.93288	1.31769	-2.22578	0.0260287	0.0405824	17.1573	27.0127	19.084	4.2913	0.428548	3.91507	0	0	0
Or30a	25.0783	-9.00662	1.81731	-4.95601	7.19552e-07	4.21619e-06	34.9063	84.897	76.3361	0	0	0	27.4439	0	2.121
CR44617	6.5978	-7.20144	1.84332	-3.90678	9.35355e-05	0.000285325	14.7908	25.7264	15.2672	0	0	0	2.88883	0	0.706999
CR44616	7.75989	-6.37014	1.8244	-3.49163	0.000480085	0.00119363	16.5657	23.1537	26.7176	0	0	1.95753	1.44442	0	0
CR44615	7.43668	-7.3452	2.14727	-3.42071	0.000624579	0.00149778	15.3824	12.8632	34.3513	0	0	0	4.33325	0	0
CG32982	277.341	-0.514317	0.198286	-2.59381	0.00949203	0.0164632	364.445	313.862	328.245	232.12	226.273	252.522	229.662	311.384	237.552
CG13108	18.1757	-4.26966	1.052	-4.05862	4.93644e-05	0.000163797	27.2151	59.1706	49.6185	2.73083	2.14274	1.95753	11.5553	0	9.19099
CG9586	698.722	0.401742	0.161982	2.48017	0.013132	0.0219384	602.281	589.134	450.383	671.003	688.676	853.484	842.095	776.978	814.463
tai	2171	0.438715	0.133737	3.28044	0.00103647	0.00233784	2007.41	1885.74	1778.63	2808.07	2339.44	2558.5	1886.41	2409.03	1865.77
aust	10.1106	-7.90124	1.69432	-4.66338	3.11061e-06	1.50487e-05	34.9063	36.0169	19.084	0	0	0	0	0.988521	0
borr	1093.55	0.984017	0.162543	6.0539	1.41384e-09	1.98237e-08	646.062	762.787	667.941	1341.62	1374.78	1395.72	1195.98	991.487	1465.61
lectin-30A	9.44872	-7.61902	1.82668	-4.17097	3.03307e-05	0.000107436	16.5657	42.4485	15.2672	0	0	0	7.22208	0	3.535
Ggamma30A	3457.34	-0.138093	0.204384	-0.675656	0.499259	0.557886	4279.27	3663.43	3255.74	3321.85	2726.42	4151.93	2816.61	4197.26	2703.57
CR45262	14.2213	-6.7254	1.37588	-4.88806	1.01837e-06	5.69738e-06	32.5398	32.158	61.0689	0.780236	0	0	1.44442	0	0
CR42844	8.54314	-7.6656	1.92438	-3.9834	6.79353e-05	0.000215489	23.0736	34.7306	19.084	0	0	0	0	0	0
CR45456	11.9389	-8.0537	1.62949	-4.94246	7.7143e-07	4.48205e-06	25.4402	45.0211	30.5344	0	0	0	4.33325	0	2.121
CR45457	6.92943	-3.94079	1.3632	-2.89083	0.00384225	0.00735313	13.6075	29.5853	15.2672	2.34071	0.857096	0	0	0	0.706999
CG17005	37.7589	-5.31889	0.99212	-5.36114	8.26987e-08	6.49617e-07	62.713	108.051	148.855	5.85177	0.857096	0	10.1109	1.97704	1.414
Cks30A	1035.07	1.24764	0.195008	6.39788	1.57547e-10	2.98229e-09	548.443	567.266	587.788	1360.73	1217.93	1462.28	1164.2	892.635	1514.39
Eaat1	1165.95	0.507448	0.222858	2.277	0.0227861	0.0360159	1100.44	805.235	1049.62	1288.56	1046.94	1877.27	1223.42	1110.11	991.92
CG3748	25.8051	-9.14467	1.69102	-5.4078	6.3805e-08	5.21903e-07	52.0636	109.337	53.4353	0	0	0	14.4442	2.96556	0
CR44802	6.98992	-7.22902	2.22995	-3.24179	0.00118782	0.00262883	13.6075	24.44	19.084	0	0	0	5.77767	0	0
CG43350	4.20507	-5.61585	2.19577	-2.55758	0.0105403	0.0180268	4.14142	18.0085	15.2672	0	0.428548	0	0	0	0
CG13110	7.44712	-7.43656	2.19625	-3.38603	0.000709112	0.00167639	14.7908	6.43159	45.8017	0	0	0	0	0	0
CR43404	12.7199	-7.11592	1.83054	-3.88733	0.000101353	0.000305758	20.7071	19.2948	72.5193	0	0	1.95753	0	0	0
CG34181	13.2196	-4.94104	1.42902	-3.45765	0.000544903	0.00133171	37.2728	24.44	53.4353	3.12094	0	0	0	0	0.706999
Shawl	141.452	-3.45856	0.377147	-9.17032	4.71604e-20	8.68849e-18	254.993	393.613	400.765	28.0885	24.8558	46.9808	51.999	43.4949	28.28
CR43865	23.7851	-9.09002	1.81463	-5.0093	5.46281e-07	3.32639e-06	41.4142	119.628	45.8017	0	0	0	7.22208	0	0
Aldh	3268.77	0.371591	0.207166	1.79369	0.0728624	0.101596	2530.41	2270.35	3339.7	4038.89	3499.52	2959.79	3183.49	4669.77	2926.98
CG4438	19.9392	-8.84225	1.72023	-5.14015	2.74524e-07	1.84147e-06	26.6234	83.6107	64.8857	0	0	0	4.33325	0	0
Mco1	270.97	-0.778882	0.223189	-3.48978	0.00048341	0.00120031	295.816	342.161	423.665	211.444	179.99	221.201	298.994	239.222	226.24
Fbp2	22.471	-3.68081	0.776589	-4.73971	2.14026e-06	1.08896e-05	37.2728	59.1706	76.3361	5.85177	2.14274	5.8726	8.6665	1.97704	4.949
CG42847	9.24442	-5.48863	1.54324	-3.55657	0.000375724	0.000964093	21.2988	30.8716	22.9008	0	1.28564	0	2.88883	3.95408	0
FucTB	72.8621	-1.31176	0.454878	-2.88375	0.00392964	0.00750769	81.6452	124.773	187.023	61.2485	37.7122	56.7685	40.4437	23.7245	42.42
scat	640.966	0.503823	0.13253	3.80158	0.000143775	0.00041463	563.234	554.403	500.002	701.042	801.384	818.249	610.988	575.319	644.076
CG3769	20.3444	-2.88481	1.05206	-2.74205	0.00610574	0.0111477	36.0896	51.4527	64.8857	17.1652	1.71419	0	2.88883	3.95408	4.949
RpS28-like	6.17669	-6.08134	1.76056	-3.45422	0.000551894	0.00134547	11.8326	27.0127	11.4504	0	0.428548	0	2.88883	1.97704	0
numb	1403.25	0.573041	0.109129	5.25102	1.51257e-07	1.09932e-06	1127.06	1023.91	1114.51	1630.69	1622.05	1599.3	1440.08	1396.78	1674.88
CG33723	8.11718	-7.4642	2.15595	-3.46215	0.000535883	0.0013127	14.7908	29.5853	22.9008	0	0	0	5.77767	0	0
CR43769	8.54119	-4.92277	1.56097	-3.15365	0.0016124	0.00343973	24.8485	25.7264	22.9008	1.95059	0	0	1.44442	0	0
Gdi	2471.73	0.36421	0.0891073	4.08732	4.36383e-05	0.000147453	2103.84	2049.11	2022.91	2772.18	2702.42	2468.45	2586.95	2908.23	2631.45
CG33298	1883.53	0.521038	0.164511	3.1672	0.00153917	0.00330262	1514.58	1285.03	1519.09	2105.08	2272.59	1802.89	2012.07	1813.94	2626.5
Oatp30B	1382.23	0.483633	0.115424	4.19007	2.78872e-05	0.000100055	1195.69	1058.64	1194.66	1613.14	1660.19	1534.71	1471.86	1235.65	1475.51
CG31883	28.8814	-1.76918	0.67857	-2.60721	0.00912822	0.0158984	50.2887	28.299	95.4201	15.6047	8.9995	27.4055	12.9997	8.89669	12.019
CG17855	139.312	-0.549105	0.335709	-1.63566	0.101911	0.137279	131.342	120.914	229.008	118.206	80.567	123.325	167.552	144.324	138.572
Cpr30B	12.1392	-3.45035	0.90469	-3.81385	0.000136821	0.00039725	24.2569	27.0127	26.7176	1.95059	2.99983	1.95753	8.6665	2.96556	12.726
CG13113	179.07	0.935545	0.436469	2.14344	0.0320777	0.0488785	67.446	75.8928	122.138	232.51	152.992	103.749	215.218	207.589	434.098
CG13114	3419.36	1.95843	0.504775	3.87982	0.000104536	0.000313687	1086.24	1059.93	1057.26	3156.83	6966.47	2323.59	3836.37	3685.21	7602.36
jp	1686.18	-0.274543	0.175403	-1.56521	0.117533	0.15595	2244.65	1709.52	1595.42	1631.86	1370.07	1607.13	1539.75	2006.7	1470.56
CR44149	10.6593	-2.29797	1.19368	-1.92511	0.0542153	0.077941	12.4243	32.158	34.3513	10.9233	2.14274	1.95753	0	1.97704	0
CG3838	701.042	0.155298	0.17468	0.889042	0.373981	0.434569	632.455	635.441	709.926	603.902	817.669	775.183	618.21	702.839	813.756
Mtpalpha	1320.86	0.500749	0.137704	3.63641	0.000276468	0.000737187	1072.63	1009.76	1076.34	1510.15	1665.34	1274.35	1479.08	1538.14	1261.99
CG31709	25.0131	-7.44058	1.73346	-4.29233	1.76808e-05	6.74261e-05	36.0896	79.7517	95.4201	0	0.857096	0	12.9997	0	0
gcm	30.4922	-4.18896	1.47899	-2.83232	0.00462116	0.00868742	66.8544	119.628	64.8857	12.0937	0.857096	0	10.1109	0	0
CR43621	20.5628	-6.42222	1.78313	-3.60166	0.000316198	0.000829855	28.3983	81.0381	61.0689	1.56047	0	0	12.9997	0	0
CG3841	115.537	-1.452	0.419914	-3.45785	0.000544503	0.00133114	170.39	176.226	213.741	107.282	47.5688	45.0233	83.7762	121.588	74.2349
CG4382	38.9606	-5.50294	2.45678	-2.23991	0.0250971	0.0392807	71.5875	101.619	160.306	7.02212	0	0	10.1109	0	0
gcm2	33.3725	-6.00131	1.52958	-3.9235	8.72711e-05	0.000268386	98.2109	117.055	72.5193	3.90118	0	0	8.6665	0	0
Trx-2	1197.41	0.481631	0.113194	4.2549	2.09146e-05	7.75864e-05	1113.45	923.577	935.117	1367.36	1451.92	1358.53	1201.75	1248.5	1176.45
GlcAT-S	605.049	0.317166	0.154842	2.04832	0.0405284	0.0600966	455.557	506.809	595.422	659.689	603.824	649.901	603.766	636.608	733.865
CG31882	14.3505	-5.57615	1.88277	-2.96168	0.00305963	0.0060272	32.5398	37.3032	49.6185	0	0	3.91507	5.77767	0	0
Apoltp	4126.23	-0.147823	0.227509	-0.649746	0.515857	0.574044	4547.28	4067.34	4045.81	4091.17	2901.27	4445.56	4415.58	5725.51	2896.58
CG33299	7.06436	-3.86512	1.75358	-2.20413	0.0275151	0.0426566	32.5398	7.71791	15.2672	0	2.14274	1.95753	0	3.95408	0
CR44150	32.6281	-3.73634	1.22898	-3.0402	0.00236421	0.00480176	68.0377	87.4696	103.054	15.9948	2.14274	0	12.9997	3.95408	0
Pka-C1	4159.9	0.555586	0.145094	3.82916	0.000128582	0.000376085	3913.05	2876.21	3057.26	4988.83	4265.34	5255.98	3868.15	4729.09	4485.2
hoip	1042.78	0.463093	0.153363	3.01958	0.00253124	0.00510762	934.779	779.509	812.98	1086.09	1340.07	1062.94	1128.09	1241.58	998.99
pelo	1249.61	0.567037	0.12302	4.60929	4.04038e-06	1.88893e-05	960.81	975.029	816.796	1307.29	1313.07	1507.3	1385.2	1398.76	1582.26
CG31710	190.108	-0.883419	0.30398	-2.90618	0.00365877	0.00705053	234.286	261.123	251.909	138.492	87.8523	185.966	161.775	208.578	180.992
CG4364	3437.38	0.176028	0.119547	1.47245	0.140898	0.182893	3368.16	3011.27	2511.46	3225.1	3443.38	3429.6	4084.81	4213.08	3649.53
Nckx30C	1299.74	-0.521686	0.196348	-2.65695	0.00788518	0.0139683	1826.37	1459.97	1396.95	1080.24	926.092	1274.35	1078.98	1563.84	1090.9
CG13116	96.4292	0.140183	0.343583	0.408003	0.683271	0.728222	81.6452	81.0381	91.6033	83.8753	74.5673	125.282	138.664	97.8636	93.3239
CG13117	224.162	-0.0597414	0.197984	-0.301749	0.762843	0.800324	188.139	222.533	187.023	170.872	198.418	211.414	284.55	268.878	285.628
Cyp4e3	403.045	-0.219343	0.507039	-0.432595	0.665309	0.712288	811.127	226.392	305.344	211.834	443.547	507.001	252.773	279.751	589.637
zf30C	968.242	0.811061	0.137785	5.88643	3.94631e-09	4.77292e-08	679.194	667.599	751.911	1289.34	1326.36	1025.75	1022.65	931.187	1020.2
Taf11	155.839	0.269151	0.233322	1.15356	0.24868	0.30292	155.599	146.64	125.955	168.921	162.848	197.711	145.886	166.072	132.916
und	1858.76	0.399884	0.126974	3.14933	0.00163646	0.00348167	1748.86	1398.23	1599.24	2024.71	2118.31	2127.84	1671.19	2112.47	1927.99
ppk18	32.4469	-3.98989	1.08931	-3.66278	0.000249492	0.000672385	49.1055	122.2	72.5193	10.5332	3.42838	0	21.6662	11.8623	0.706999
CG4017	34.9721	-5.09143	1.24653	-4.08447	4.41767e-05	0.000149019	55.6134	102.905	129.771	7.02212	0.428548	0	10.1109	8.89669	0
CG17633	3605.26	-0.0125877	0.224299	-0.0561202	0.955246	0.965176	3320.24	3792.07	2583.98	3782.19	2952.27	2887.36	4209.03	5826.34	3093.83
ppk16	33.3619	-4.56694	1.20667	-3.78475	0.000153862	0.000440272	60.9381	56.598	156.489	7.80236	2.57129	0	14.4442	0	1.414
ppk11	24.9577	-3.3136	0.918303	-3.60839	0.000308101	0.00081089	39.6393	99.0465	57.2521	9.75295	3.85693	5.8726	7.22208	1.97704	0
IP3K1	554.422	-0.105521	0.163457	-0.64556	0.518564	0.576611	541.935	500.378	679.391	529.39	526.257	522.661	583.544	493.272	612.968
CG4036	83.4755	-0.620653	0.433923	-1.43033	0.152622	0.19631	117.735	88.756	122.138	55.3967	100.28	54.8109	56.3322	102.806	53.025
CG13123	53.135	-0.999537	0.41271	-2.42189	0.0154401	0.0253795	72.1791	105.478	53.4353	39.4019	39.4264	39.1507	38.9992	53.3801	36.764
nAChRalpha6	448.145	-1.06957	0.258274	-4.14123	3.4545e-05	0.000120213	635.413	743.492	614.506	354.617	227.987	373.889	343.771	459.662	279.972
CR43766	3.1778	-6.23268	2.85963	-2.17954	0.0292914	0.0450619	2.95816	18.0085	7.63361	0	0	0	0	0	0
CR44701	6.29107	-7.19876	2.17833	-3.30472	0.000950722	0.00216706	10.6494	15.4358	30.5344	0	0	0	0	0	0
FKBP59	1822.61	0.676667	0.102167	6.62312	3.51691e-11	8.09912e-10	1570.19	1315.9	1316.8	2337.2	2184.31	2241.38	1793.97	1851.5	1792.24
CG34183	75.7436	0.465873	0.382487	1.21801	0.223221	0.275337	78.0954	83.6107	45.8017	117.035	91.2807	86.1315	44.7769	59.3113	75.6489
CG4537	48.5433	0.0107539	0.467161	0.0230197	0.981635	0.986178	41.4142	64.3159	30.5344	46.8141	51.8543	41.1082	54.8878	69.1965	36.764
mtDNA-helicase	334.944	0.111862	0.199675	0.560221	0.575328	0.629693	274.517	289.422	393.131	358.128	358.266	287.757	342.327	339.063	371.882
Uhg2	453.546	-1.6834	0.247056	-6.81382	9.50375e-12	2.49773e-10	526.552	560.835	583.971	165.41	170.133	185.966	480.991	877.807	530.25
snoRNA:U14:30Eb	7.50694	-5.12494	1.67119	-3.06665	0.00216476	0.00444856	14.1992	18.0085	26.7176	0	1.28564	0	0	0.988521	6.36299
snoRNA:U14:30Ea	3.59437	-5.66662	2.13415	-2.65521	0.00792594	0.0140264	4.14142	1.28632	15.2672	0	0	0	2.88883	0.988521	7.77699
snoRNA:Me18S-G1620	3.89736	-5.95855	1.83315	-3.25045	0.00115223	0.00255935	10.6494	5.14527	7.63361	0	0	0	2.88883	5.93113	2.828
snoRNA:Me18S-A1576	17.2437	-2.96115	1.18397	-2.50104	0.012383	0.0208166	36.6812	18.0085	15.2672	0	5.57112	3.91507	27.4439	40.5294	7.77699
Bka	252.421	0.109928	0.223338	0.492204	0.622575	0.673715	237.244	198.093	286.26	248.505	294.841	217.286	238.329	284.694	266.539
RpS2	5795.1	0.214394	0.176301	1.21607	0.223958	0.276161	5871.95	4833.98	4896.96	5967.63	7395.45	4737.23	6518.65	6895.92	5038.08
Muc30E	50.3702	-2.60631	0.533271	-4.8874	1.02176e-06	5.71032e-06	78.0954	72.0338	179.39	22.2367	15.4277	13.7027	30.3327	18.7819	23.331
CG13124	2119.14	-0.155015	0.207264	-0.747914	0.454512	0.515446	2657.02	2086.41	1763.36	1903.39	1667.05	2300.1	2147.85	2776.76	1770.33
Etl1	1363.98	0.743375	0.157813	4.71048	2.47129e-06	1.23284e-05	989.8	963.452	805.346	1428.61	1448.49	1785.27	1500.75	1460.05	1894.05
Srp54	871.575	0.484962	0.17645	2.74844	0.00598791	0.0109641	565.009	802.663	740.46	1025.62	1084.23	812.376	889.761	956.888	967.175
yip2	934.905	0.760448	0.152566	4.98438	6.21603e-07	3.72351e-06	708.184	587.847	736.643	1184.79	1278.36	949.404	996.647	964.797	1007.47
CG5885	523.817	0.29883	0.196969	1.51714	0.12923	0.169399	447.865	427.058	507.635	572.693	649.25	458.063	521.434	652.424	477.932
CG4598	885.544	0.299678	0.147041	2.03806	0.041544	0.0614243	699.309	785.941	740.46	795.45	887.094	1070.77	921.538	1025.1	1044.24
CG4594	90.1407	0.284264	0.305968	0.929064	0.352856	0.412899	86.3783	65.6022	87.7865	85.8259	91.2807	117.452	83.7762	99.8406	93.3239
CG4592	270.896	0.00261811	0.207133	0.0126398	0.989915	0.992107	228.962	234.11	309.161	250.456	220.702	293.63	314.883	285.683	300.475
TbCMF46	36.9402	-5.46362	1.34366	-4.06621	4.77835e-05	0.000159352	88.7448	105.478	118.321	6.24189	0	0	11.5553	0	2.121
CG42366	42.2096	-4.70706	1.05732	-4.45186	8.51282e-06	3.59194e-05	102.352	117.055	114.504	10.5332	0.857096	0	24.5551	7.90817	2.121
CG42367	9.1179	-6.76877	1.76286	-3.83965	0.000123209	0.00036204	12.4243	46.3075	22.9008	0	0.428548	0	0	0	0
Cpr30F	15.5286	-6.86185	1.4704	-4.66665	3.06146e-06	1.4829e-05	27.2151	66.8886	41.9849	0.780236	0	0	2.88883	0	0
CG31712	1153.95	0.0452014	0.166699	0.271155	0.786272	0.820928	966.727	1061.21	1312.98	1142.66	1045.23	1239.12	1057.31	1423.47	1136.85
CR45007	29.8362	-3.01848	0.999228	-3.02081	0.00252095	0.0050888	49.6971	66.8886	110.687	22.2367	2.14274	1.95753	10.1109	1.97704	2.828
Apf	109.656	-0.341297	0.389427	-0.876408	0.380808	0.441596	87.5615	135.063	125.955	76.073	124.707	68.5137	109.776	163.106	96.1519
CG4619	359.288	-0.259118	0.205853	-1.25875	0.208122	0.258605	431.891	378.178	358.78	346.815	368.551	258.394	333.66	338.074	419.251
CG5853	442.516	-0.762615	0.205632	-3.70864	0.000208378	0.00057508	583.941	451.498	522.902	314.045	285.413	322.993	423.214	624.745	453.894
mir-87	1.61644	-5.11189	2.96636	-1.72329	0.0848368	0.116337	4.14142	5.14527	3.81681	0	0	0	1.44442	0	0
CG13126	277.329	0.048872	0.184747	0.264535	0.791368	0.825331	259.135	253.405	324.428	298.05	264.843	287.757	277.328	285.683	245.329
CG4709	182.593	-0.0607781	0.212203	-0.286414	0.774561	0.810625	189.322	212.243	164.123	176.723	202.703	166.39	186.33	172.991	172.508
CG5846	152.383	-0.257595	0.223258	-1.1538	0.248582	0.302825	153.233	178.798	164.123	140.052	149.563	119.41	147.33	159.152	159.782
CG4658	518.39	0.188147	0.166332	1.13115	0.25799	0.313082	496.379	479.797	458.017	636.282	505.258	491.341	473.769	570.377	554.287
CR44872	0	NA	NA	NA	NA	NA	0	0	0	0	0	0	0	0	0
CG5850	775.388	0.474748	0.151598	3.13162	0.00173845	0.00366569	581.574	725.484	614.506	863.721	992.945	806.504	823.317	725.575	844.864
CR43683	23.0696	-2.99345	0.937879	-3.19173	0.00141425	0.00306783	47.3306	78.4654	41.9849	14.8245	2.99983	1.95753	12.9997	4.94261	2.121
Dref	987.312	0.543467	0.125761	4.32142	1.55031e-05	6.00712e-05	783.321	810.381	729.01	1058.78	1183.65	1162.77	1071.76	935.141	1150.99
RpL13	10437.6	0.517163	0.114503	4.51657	6.28491e-06	2.76452e-05	8711.19	9747.72	7053.46	11744.1	12544	12291.4	10336.2	11097.1	10413.4
CR13130	13.8377	-4.64186	1.37543	-3.37485	0.000738553	0.00173769	30.7649	32.158	53.4353	3.51106	0.428548	0	0	0	4.242
bib	142.493	-1.06124	0.456331	-2.32559	0.0200403	0.0320693	161.516	245.687	198.474	152.926	95.5662	35.2356	127.109	144.324	121.604
CG31875	98.4125	-0.347235	0.440337	-0.788567	0.430365	0.492017	103.536	114.482	164.123	102.211	72.8531	123.325	76.5541	34.5982	94.0309
SoYb	620.767	0.426289	0.193801	2.19962	0.0278341	0.0430878	593.407	499.092	461.833	706.894	768.386	624.453	599.433	543.687	789.718
CG4747	5063.46	0.709468	0.0910512	7.79197	6.5975e-15	3.97455e-13	3789.4	3385.59	3809.17	5991.82	6311.65	5623.99	5376.12	5301.44	5981.92
CR44873	12.1689	-6.44411	1.55385	-4.14718	3.36593e-05	0.00011757	21.2988	46.3075	38.1681	0	0.857096	0	2.88883	0	0
Trp1	1438.81	0.0684641	0.128399	0.533213	0.593886	0.647014	1541.79	1310.76	1290.08	1494.93	1270.22	1613.01	1440.08	1481.79	1506.62
CG13131	41.1014	-5.83322	1.02393	-5.6969	1.22004e-08	1.23992e-07	81.6452	106.764	164.123	5.07153	0	0	7.22208	2.96556	2.121
CG13127	41.7954	-4.19142	1.34306	-3.12079	0.00180365	0.00378655	66.2628	108.051	175.573	16.385	0	1.95753	7.22208	0	0.706999
obst-B	50.145	-2.40468	0.506338	-4.74916	2.04267e-06	1.04636e-05	64.4879	124.773	106.871	17.1652	25.7129	9.78767	41.8881	31.6327	28.987
CG33301	101.714	-0.914889	0.335325	-2.72837	0.00636488	0.0115741	109.452	171.08	141.222	93.2382	68.5676	56.7685	102.554	82.0473	90.4959
CR44874	29.4366	-1.33652	0.689359	-1.93879	0.0525268	0.0758024	27.8067	60.457	80.1529	30.0391	21.4274	11.7452	4.33325	14.8278	14.14
CR44875	7.01964	-7.29943	2.04453	-3.57023	0.00035667	0.000923078	20.7071	12.8632	26.7176	0	0	0	2.88883	0	0
Cpr31A	19.5298	-8.79204	1.53606	-5.72376	1.04194e-08	1.08466e-07	39.6393	72.0338	57.2521	0	0	0	2.88883	3.95408	0
Pen	9366.62	1.01495	0.116849	8.68602	3.75367e-18	4.79622e-16	5700.37	5752.42	5813	11323.6	13071.1	10474.8	10473.5	9493.76	12197.2
Spn31A	82.1371	-0.639565	0.333873	-1.91559	0.055417	0.079517	113.593	105.478	110.687	74.1224	56.5683	84.1739	73.6652	72.162	48.783
CG44153	146.419	-3.13584	0.437476	-7.16802	7.609e-13	2.81277e-11	304.099	344.733	458.017	53.4462	35.1409	35.2356	47.6657	11.8623	27.573
CG13133	32.4765	-1.93171	0.572127	-3.37636	0.000734514	0.00172947	54.4301	48.8801	61.0689	8.58259	11.1422	27.4055	30.3327	25.7015	24.745
CG34109	99.7763	-1.71502	0.312655	-5.48533	4.1269e-08	3.55749e-07	162.107	241.828	156.489	60.0782	60.4252	48.9383	50.5546	60.2998	57.2669
CG13135	10.5376	-3.3315	1.08731	-3.06399	0.00218405	0.00448514	15.3824	25.7264	41.9849	3.51106	3.42838	0	0	1.97704	2.828
CG4839	582.219	-0.302917	0.202917	-1.49282	0.135485	0.176532	723.566	659.881	625.956	655.788	418.263	561.812	459.324	593.113	542.268
CG13137	27.6809	-5.56769	1.03141	-5.39815	6.73323e-08	5.45685e-07	53.8385	64.3159	118.321	2.73083	1.28564	0	7.22208	0	1.414
Sur	243.892	-1.79962	0.324688	-5.54262	2.97975e-08	2.68092e-07	310.607	598.138	450.383	99.0899	117.422	180.093	160.33	125.542	153.419
CG31874	34.007	-4.10238	0.649322	-6.31793	2.65082e-10	4.70848e-09	44.964	96.4739	125.955	5.46165	4.28548	5.8726	7.22208	5.93113	9.89799
Ripalpha	268.278	0.634113	0.216833	2.92443	0.00345083	0.00669872	230.736	236.683	145.039	308.583	347.981	322.993	296.105	257.015	269.367
RpL7	19378	0.246252	0.126595	1.94519	0.0517518	0.0747453	16966.2	18048.3	14843.6	18574.7	18717.7	21889.1	20688.4	25349.6	19324.4
CG34159	629.29	0.49624	0.186837	2.656	0.00790729	0.0139981	433.666	583.989	400.765	582.446	765.386	667.519	779.985	701.85	748.005
CG5734	730.047	0.603857	0.150512	4.01202	6.02002e-05	0.000194143	630.68	565.98	545.803	921.849	921.806	814.334	758.319	614.86	796.788
CG5731	35.6695	-3.56979	0.746441	-4.78241	1.73207e-06	9.03027e-06	56.205	95.1876	122.138	8.58259	6.42822	7.83013	15.8886	0.988521	7.77699
CR44845	15.5469	-4.23306	1.14729	-3.68962	0.000224585	0.000613611	25.4402	43.7348	49.6185	0	4.28548	1.95753	8.6665	1.97704	4.242
CG5727	90.3785	-0.0550668	0.280311	-0.196449	0.844259	0.870919	94.0695	90.0423	83.9697	79.1939	90.8521	92.0041	89.5538	106.76	86.9609
CG4901	463.054	0.231769	0.150458	1.54042	0.123458	0.162734	401.718	391.041	500.002	506.373	515.114	463.935	486.768	450.766	451.773
Npc1a	677.466	-0.440611	0.13173	-3.3448	0.000823421	0.00191519	730.666	715.193	874.049	578.935	545.97	565.727	660.098	677.137	749.419
Prosalpha6	1349.91	0.616903	0.118364	5.2119	1.86917e-07	1.31799e-06	1007.55	1110.09	862.598	1530.04	1629.77	1444.66	1570.08	1550	1444.4
CG4908	89.4436	-0.748501	0.347419	-2.15446	0.0312039	0.0477169	84.0117	115.769	164.123	62.0287	77.1386	70.4712	70.7764	75.1276	85.5469
CG5708	350.287	0.794478	0.206981	3.8384	0.000123837	0.000363751	268.009	221.247	293.894	385.046	479.116	485.468	309.105	313.361	397.334
CG5694	1437.63	0.742354	0.184391	4.02597	5.67404e-05	0.000185093	1133.57	954.448	1129.77	1840.97	1883.04	1648.24	1360.64	1132.85	1855.17
eEF1delta	3739.83	0.415177	0.114415	3.62868	0.000284877	0.00075744	3260.48	2832.47	2889.32	3859.05	3847.07	4304.62	4031.37	4789.38	3844.66
mthl15	78.8452	-2.8348	0.407336	-6.95935	3.41836e-12	1.05166e-10	113.593	182.657	183.207	24.5774	18.8561	23.4904	66.4432	59.3113	37.471
me31B	13379	1.04083	0.135785	7.66525	1.78483e-14	9.95735e-13	9002.27	7541.68	8057.28	16720.1	17893.6	16012.6	14825.5	12383.2	17974.8
chico	1047.48	0.235357	0.164389	1.4317	0.152229	0.195884	1056.65	977.602	767.178	1095.45	1057.23	1180.39	1107.87	927.233	1257.75
CR44995	9.99318	-4.49903	1.35095	-3.33027	0.00086763	0.00200619	25.4402	21.8674	34.3513	1.56047	0.428548	1.95753	4.33325	0	0
bsk	351.209	-0.261681	0.181852	-1.43898	0.150156	0.193468	352.021	376.891	374.047	333.161	313.697	262.309	343.771	440.88	364.105
CG31717	84.6459	0.0156432	0.356687	0.0438568	0.965019	0.972383	70.4042	99.0465	87.7865	65.5398	101.566	92.0041	90.9982	63.2654	91.2029
Ror	46.9689	-3.89116	0.569796	-6.82905	8.5476e-12	2.26848e-10	87.5615	120.914	167.939	10.5332	8.57096	3.91507	11.5553	3.95408	7.77699
CG5676	856.549	0.459459	0.140488	3.27044	0.0010738	0.00240981	757.289	701.043	652.674	955.009	865.667	1117.75	947.537	845.186	866.781
Pten	942.33	0.626084	0.211611	2.95865	0.00308988	0.00607923	736.582	706.189	778.628	1166.45	1266.79	982.682	894.094	703.827	1245.73
Rsf1	490.193	0.0739955	0.136114	0.54363	0.586696	0.640723	451.415	459.216	442.749	459.949	508.686	454.148	532.99	587.182	515.403
CG18619	489.655	-0.438917	0.25267	-1.73711	0.082367	0.113418	540.16	544.113	500.002	403.382	259.271	518.746	508.435	633.642	499.142
Mob3	192.726	0.186862	0.221034	0.845402	0.397887	0.458982	206.48	153.072	198.474	208.323	218.988	205.541	196.441	159.152	188.062
CG4953	196.712	0.3246	0.249013	1.30354	0.192389	0.241309	159.741	168.508	198.474	213.004	239.987	193.796	206.552	154.209	236.138
CG4957	154.904	0.109933	0.232905	0.472006	0.636923	0.68677	145.541	146.64	179.39	162.289	175.705	160.518	128.553	131.473	164.024
Mulk	226.089	-0.16077	0.219263	-0.733232	0.463417	0.523969	254.402	205.811	263.36	202.081	210.417	234.904	228.218	251.084	184.527
trk	68.4102	-0.837099	0.460349	-1.8184	0.069003	0.0967336	58.5716	88.756	129.771	50.7153	45.8546	54.8109	69.332	36.5753	81.3049
Utx	1193.42	0.523662	0.187705	2.78982	0.00527375	0.00979111	1037.13	864.406	961.835	1347.86	1514.92	1250.86	1141.09	1014.22	1608.42
CG34043	236.046	-0.269174	0.328964	-0.818247	0.413216	0.474779	329.539	223.819	259.543	144.734	205.274	336.696	205.107	197.704	221.998
CG5604	4852.52	0.676492	0.115442	5.86003	4.62788e-09	5.45567e-08	4160.95	3397.17	3396.96	5923.55	6121.38	5498.71	4856.13	4706.35	5611.45
Hand	43.4548	-1.10056	0.427729	-2.57303	0.0100813	0.0173485	71.5875	54.0254	72.5193	33.9403	29.5698	27.4055	40.4437	37.5638	24.038
CYLD	299.967	-0.293841	0.18921	-1.55299	0.120425	0.159214	344.33	400.045	316.795	321.847	280.699	264.267	267.217	227.36	277.144
CR44968	13.0872	-4.34145	1.1037	-3.93355	8.36994e-05	0.000259213	31.3565	48.8801	26.7176	3.12094	1.28564	0	2.88883	0	3.535
CG13138	54.1468	-0.816516	0.510353	-1.5999	0.10962	0.146332	42.5975	96.4739	114.504	60.0782	38.1408	41.1082	40.4437	30.6442	23.331
nmd	537.388	0.345245	0.21302	1.62072	0.105078	0.140923	538.385	461.788	393.131	542.654	583.254	667.519	418.881	660.332	570.548
CG5390	237.551	-0.315746	0.255427	-1.23615	0.216402	0.267886	285.167	235.396	335.879	193.889	209.56	285.8	236.884	182.876	172.508
CG4968	642.132	0.733903	0.16893	4.34442	1.39647e-05	5.49979e-05	423.609	429.63	549.62	714.696	794.528	790.843	678.876	602.009	795.374
Cdk5alpha	98.6993	-1.14361	0.391926	-2.91792	0.00352373	0.00682257	128.976	164.649	148.855	94.7986	59.1396	41.1082	108.331	73.1506	69.2859
l(2)SH0834	286.981	0.293574	0.208701	1.40667	0.159525	0.2043	269.784	241.828	248.092	285.956	334.267	315.163	265.773	259.981	361.984
CG5384	835.893	0.542713	0.135671	4.00023	6.32812e-05	0.000202428	676.235	654.736	591.605	910.925	1019.94	884.805	820.429	956.888	1007.47
CG4972	1024.71	0.445396	0.139034	3.2035	0.00135768	0.00295562	875.615	762.787	916.033	1129.39	1293.79	1029.66	1159.87	990.498	1064.74
CG5381	1166.98	-0.388909	0.176487	-2.20361	0.0275516	0.0427048	1338.86	1196.28	1171.76	912.096	782.957	1156.9	1243.64	1535.17	1165.13
CG4995	38.9989	-2.03809	0.696717	-2.92527	0.0034416	0.00668326	58.5716	86.1833	83.9697	33.9403	5.14257	15.6603	18.7774	29.6556	19.089
RnrL	1656.15	1.10503	0.163846	6.74433	1.53731e-11	3.8847e-10	1005.77	990.465	1049.62	2012.23	2411.87	2116.09	1801.19	1387.88	2130.19
CG5375	72.6568	-2.08086	0.407398	-5.10767	3.26149e-07	2.12249e-06	131.342	172.367	125.955	25.3577	33.4267	46.9808	49.1102	42.5064	26.866
CG5037	325.761	0.161994	0.220744	0.733856	0.463037	0.523614	326.581	306.144	251.909	323.798	335.124	344.526	272.995	434.949	335.825
GATAd	1558.21	0.865235	0.154289	5.60789	2.0481e-08	1.93616e-07	1231.19	954.448	980.919	2120.68	1937.46	1730.46	1575.86	1550	1942.83
SamDC	300.259	0.263924	0.188947	1.39682	0.162469	0.207811	244.344	271.413	293.894	279.324	326.553	362.144	314.883	281.729	328.048
CG31715	386.033	0.249734	0.214815	1.16255	0.245012	0.299004	296.999	353.738	324.428	406.893	331.696	422.827	342.327	486.352	509.04
Sps2	228.207	-0.149511	0.242358	-0.616903	0.537298	0.594314	228.962	210.956	324.428	225.098	251.129	193.796	183.441	235.268	200.788
CG5022	64.6434	-2.32764	0.639068	-3.64224	0.000270279	0.000722385	79.2787	126.059	221.375	33.9403	23.9987	25.4479	47.6657	9.88521	14.14
CG34367	33.9554	-6.73609	1.17951	-5.71093	1.12359e-08	1.159e-07	60.9381	97.7602	125.955	0	2.14274	0	7.22208	10.8737	0.706999
CG5367	98.2542	-1.22312	0.345872	-3.53633	0.000405724	0.00102985	114.185	177.512	122.138	48.7647	73.2817	54.8109	115.553	93.9095	84.1329
CG5045	543.428	0.248034	0.160084	1.54939	0.121287	0.160219	428.933	472.079	583.971	596.1	531.828	608.793	558.989	521.939	588.223
Cand1	783.129	0.252201	0.165008	1.52841	0.12641	0.166128	638.963	751.21	839.697	845.385	961.233	820.206	619.655	755.23	816.584
pim	377.569	1.34252	0.302447	4.43884	9.04435e-06	3.78097e-05	192.872	203.238	232.825	464.24	599.967	518.746	498.324	223.406	464.499
lft	49.9935	-1.80766	0.393263	-4.59658	4.29483e-06	1.99552e-05	81.6452	109.337	68.7025	24.9675	27.4271	21.5329	40.4437	35.5868	40.299
CG5056	137.394	0.507743	0.352692	1.43962	0.149974	0.193265	121.876	160.79	72.5193	179.844	206.56	127.24	111.22	108.737	147.763
rho-5	110.175	-2.11879	0.411854	-5.14451	2.68219e-07	1.80223e-06	137.259	221.247	332.062	40.9624	54.8541	62.6411	44.7769	60.2998	37.471
CG33303	806.217	0.386867	0.140804	2.74755	0.00600426	0.010991	743.09	596.852	645.04	801.692	912.378	898.508	855.095	964.797	838.501
dpr19	75.6552	-2.84492	0.668325	-4.2568	2.07374e-05	7.70373e-05	126.609	183.944	225.192	36.6711	5.57112	33.2781	37.5548	15.8163	16.261
gny	87.3234	-1.28595	0.477765	-2.6916	0.00711099	0.0127595	112.41	114.482	244.276	50.3252	77.9957	60.6835	43.3325	23.7245	58.6809
CG5096	267.623	0.289473	0.249781	1.15891	0.246495	0.300605	280.434	231.537	160.306	324.188	279.842	232.946	284.55	329.178	285.628
cdc2	481.034	0.793968	0.259604	3.05838	0.00222539	0.0045551	307.057	356.31	370.23	656.568	729.817	385.634	514.212	419.133	590.344
mRpS7	1080.13	0.400186	0.111721	3.58202	0.000340944	0.000888182	911.705	841.252	851.148	1040.44	1211.93	1203.88	1201.75	1261.35	1197.66
da	2522.82	0.857826	0.0872911	9.82719	8.59886e-23	2.72481e-20	1693.84	1836.86	1641.23	3044.48	3271.11	3081.16	2737.17	2560.27	2839.31
Mdh1	1952.48	0.695528	0.125555	5.53961	3.03146e-08	2.72436e-07	1511.62	1553.87	1366.42	2222.11	2724.28	2249.21	1889.3	2192.54	1862.94
Cnot4	2882.53	0.583468	0.120594	4.83829	1.30958e-06	7.08829e-06	2436.34	2023.38	2248.1	3416.65	3504.24	3128.14	2939.39	2773.79	3472.78
CG17768	0	NA	NA	NA	NA	NA	0	0	0	0	0	0	0	0	0
LSm-4	0	NA	NA	NA	NA	NA	0	0	0	0	0	0	0	0	0
Ir31a	48.4883	-4.72486	1.27756	-3.69835	0.000217006	0.000595676	79.2787	138.922	194.657	12.4838	0.428548	1.95753	8.6665	0	0
RpS27A	3842.85	-0.0940165	0.138187	-0.680359	0.496277	0.555209	4080.49	3775.34	3114.51	3554.75	3175.97	3582.29	4385.25	5082.98	3834.06
Ip259	1085.34	0.0723532	0.125076	0.578472	0.562945	0.618409	1021.75	918.431	1041.99	1016.26	977.518	1147.11	1294.2	1256.41	1094.43
CG5355	1216.05	0.565672	0.134791	4.19665	2.70896e-05	9.75914e-05	996.308	797.517	1026.72	1391.55	1442.49	1317.42	1236.42	1273.22	1462.78
Klp31E	381.397	0.145475	0.194536	0.747805	0.454578	0.515483	377.461	392.327	339.696	476.334	403.263	346.483	324.994	349.936	422.079
RfC3	208.52	-0.121908	0.348546	-0.349762	0.726518	0.768164	184.589	200.666	244.276	156.827	287.556	123.325	274.439	190.785	214.221
pie	379.586	0.655138	0.205754	3.18407	0.00145218	0.00313892	270.967	300.998	282.444	381.535	478.259	489.383	424.658	324.235	463.792
CG5168	316.069	0.200047	0.268027	0.746369	0.455445	0.516282	256.768	307.43	366.413	394.799	358.266	299.503	206.552	278.763	376.124
SmB	158.245	1.05204	0.449277	2.34162	0.0192001	0.0308932	122.468	56.598	160.306	261.769	252.415	174.22	176.219	73.1506	147.056
KdelR	1381.55	0.282321	0.181722	1.55359	0.120282	0.159091	1324.66	917.145	1389.32	1270.22	1498.63	1640.41	1457.42	1315.72	1620.44
CG5188	75.6278	-0.960849	0.377474	-2.54547	0.0109131	0.0186062	105.31	133.777	110.687	61.6386	40.712	82.2164	54.8878	50.4146	41.006
CG5343	322.423	0.444664	0.191401	2.3232	0.0201684	0.0322515	281.617	227.678	274.81	314.825	356.552	401.294	387.104	334.12	323.806
TfIIB	392.241	0.366657	0.187465	1.95586	0.0504812	0.0730967	312.382	340.874	362.597	453.317	460.689	377.804	421.77	339.063	461.671
CG5337	121.268	-1.42965	0.369534	-3.8688	0.000109374	0.000326351	137.85	223.819	213.741	60.0782	73.2817	80.2589	142.997	87.9784	71.4069
holn1	450.254	0.228313	0.176836	1.2911	0.196669	0.246093	389.294	394.9	370.23	464.63	392.978	507.001	449.214	497.226	586.809
CHIP	575.652	0.457734	0.167523	2.73236	0.00628821	0.0114557	469.164	392.327	568.704	631.601	686.105	614.665	556.1	603.986	658.216
CG13142	149.088	0.22142	0.334633	0.66168	0.508176	0.566531	110.635	153.072	198.474	217.296	169.705	135.07	116.998	94.898	145.642
CR45375	9.38844	-7.74502	1.78472	-4.33961	1.42733e-05	5.60878e-05	15.3824	21.8674	45.8017	0	0	0	1.44442	0	0
loh	94.2652	-2.81649	0.565882	-4.97717	6.45201e-07	3.8503e-06	146.725	270.127	232.825	51.4956	29.9983	5.8726	38.9992	40.5294	31.815
ppk10	39.8398	-2.75534	0.708977	-3.88636	0.000101759	0.000306807	62.1214	113.196	114.504	12.0937	10.7137	21.5329	17.333	4.94261	2.121
CG5322	300.928	-0.33974	0.254216	-1.33642	0.181412	0.229064	321.256	291.994	492.368	255.527	277.27	330.823	235.44	214.509	289.163
LM408	2816.77	0.070372	0.158501	0.443985	0.657053	0.704783	3159.91	2411.85	2683.21	3111.58	2368.16	3206.44	2532.06	3174.14	2703.57
RluA-1	159.782	-1.36862	0.260153	-5.26084	1.43403e-07	1.05188e-06	285.758	285.563	206.108	120.937	94.2805	86.1315	132.886	114.668	111.706
RluA-2	240.504	-0.166137	0.19996	-0.830853	0.406057	0.467692	252.035	258.55	259.543	257.868	196.703	230.989	218.107	260.97	229.775
Grip75	240.698	0.364916	0.249379	1.4633	0.143386	0.185803	188.731	248.259	164.123	241.483	271.271	272.097	251.328	211.544	317.443
CG7456	484.283	0.297393	0.138501	2.14722	0.0317758	0.0484837	422.425	415.481	423.665	524.709	514.257	508.959	457.88	559.503	531.664
CG6144	261.002	0.455765	0.198102	2.30066	0.0214109	0.034046	221.27	194.234	240.459	252.016	317.554	326.908	274.439	257.015	265.125
CG13144	39.4022	-1.49088	0.481918	-3.09363	0.00197726	0.0041021	47.9222	82.3244	83.9697	26.9181	19.7132	29.363	24.5551	15.8163	24.038
Myo31DF	1404.61	0.49536	0.108576	4.56234	5.05858e-06	2.30311e-05	1199.24	1119.1	1041.99	1451.24	1658.05	1669.78	1431.42	1517.38	1553.28
CR44224	10.1885	-6.1656	1.55361	-3.96856	7.23079e-05	0.000227627	8.87448	30.8716	45.8017	0.780236	0	0	0	3.95408	1.414
CG6094	79.7109	0.0190241	0.331343	0.0574152	0.954214	0.964195	60.9381	63.0296	87.7865	81.5346	64.2822	58.726	109.776	100.829	90.4959
CG7384	590.175	0.630746	0.17843	3.53498	0.000407805	0.0010348	427.75	468.22	412.215	681.146	770.958	569.642	580.655	766.104	634.885
Fatp	0	NA	NA	NA	NA	NA	0	0	0	0	0	0	0	0	0
CG45083	0	NA	NA	NA	NA	NA	0	0	0	0	0	0	0	0	0
Lrr47	149.372	-0.124149	0.288426	-0.430437	0.666877	0.713485	175.715	145.354	137.405	142.003	139.278	144.857	163.219	107.749	188.769
Lip4	201.19	-1.3489	0.256512	-5.25864	1.45124e-07	1.06205e-06	292.266	266.268	251.909	110.793	83.9954	131.155	181.996	239.222	253.106
CG18301	32.9024	-5.68194	1.2678	-4.48173	7.40388e-06	3.18683e-05	49.1055	111.91	122.138	4.68141	0	0	4.33325	3.95408	0
CG18302	27.2743	-7.55945	1.48773	-5.08121	3.75035e-07	2.39213e-06	65.6712	86.1833	76.3361	0	0.857096	0	14.4442	1.97704	0
CR44618	11.8526	-3.63825	1.11396	-3.26605	0.0010906	0.00244371	24.8485	24.44	34.3513	3.51106	2.14274	0	12.9997	2.96556	1.414
Trim9	149.947	-0.896132	0.301965	-2.96767	0.00300065	0.00592354	200.563	214.815	259.543	90.5073	113.565	162.475	85.2206	119.611	103.222
CG6138	14.14	-3.69193	0.962432	-3.83605	0.000125031	0.000366783	24.8485	25.7264	45.8017	3.51106	2.57129	0	10.1109	11.8623	2.828
w-cup	26.3403	-9.27098	1.38331	-6.70201	2.05577e-11	5.04206e-10	68.0377	83.6107	83.9697	0	0	0	1.44442	0	0
CG34160	15.0897	-2.9126	1.04683	-2.7823	0.00539758	0.0099964	23.6653	38.5896	34.3513	3.51106	2.57129	7.83013	0	16.8049	8.48399
CG34161	10.7057	-5.23986	1.55071	-3.37901	0.000727486	0.0017165	12.4243	34.7306	45.8017	1.95059	0	0	1.44442	0	0
CG7329	26.2268	-5.76441	1.28697	-4.47907	7.49696e-06	3.21815e-05	63.3046	86.1833	80.1529	3.51106	0	0	2.88883	0	0
CR45351	11.7413	-2.52362	1.68671	-1.49618	0.134607	0.175518	24.8485	20.5811	38.1681	7.02212	0	7.83013	7.22208	0	0
CG31872	49.8068	-4.1346	1.17045	-3.53249	0.000411667	0.00104281	99.3942	180.085	125.955	1.17035	5.99967	17.6178	17.333	0	0.706999
CG18284	21.384	-5.4811	1.11132	-4.93208	8.13579e-07	4.69594e-06	26.6234	57.8843	99.2369	1.17035	2.14274	0	1.44442	3.95408	0
CG17097	48.4257	-5.38358	1.31805	-4.08449	4.41732e-05	0.000149019	78.0954	182.657	148.855	5.46165	3.42838	0	17.333	0	0
CR44580	11.2216	-4.58375	1.65734	-2.76572	0.00567964	0.0104577	19.5239	32.158	45.8017	3.51106	0	0	0	0	0
CG17098	42.9428	-9.92331	1.58866	-6.24636	4.20132e-10	6.94841e-09	96.436	124.773	148.855	0	0	0	14.4442	1.97704	0
CR45692	9.5367	-7.79932	1.92191	-4.05812	4.94697e-05	0.000164112	13.0159	27.0127	45.8017	0	0	0	0	0	0
CG45690	5.99392	-3.3917	2.04943	-1.65495	0.0979352	0.132261	17.749	9.00423	22.9008	4.2913	0	0	0	0	0
CG31871	48.9735	-2.74357	0.588425	-4.66256	3.12301e-06	1.51041e-05	105.902	122.2	145.039	25.7478	10.2851	19.5753	0	4.94261	7.06999
CG17104	29.9051	-3.79684	0.79121	-4.79878	1.59635e-06	8.40287e-06	69.8126	113.196	64.8857	10.1431	4.28548	1.95753	2.88883	1.97704	0
CR44180	8.98202	-4.13358	1.91865	-2.15442	0.0312074	0.0477176	5.32469	33.4443	38.1681	3.90118	0	0	0	0	0
CG17105	11.2395	-5.47398	1.71817	-3.18594	0.00144282	0.0031211	24.2569	24.44	45.8017	0	1.71419	0	0	4.94261	0
CG17107	27.5333	-0.221808	0.626768	-0.353892	0.72342	0.765298	40.8226	54.0254	22.9008	29.649	37.2837	37.1931	2.88883	8.89669	14.14
CG7299	45.0876	-2.66746	0.640187	-4.1667	3.09043e-05	0.000109102	67.446	109.337	110.687	13.6541	8.57096	25.4479	38.9992	21.7475	9.89799
CG7296	35.1599	-2.45064	0.746571	-3.28253	0.00102881	0.00232299	66.2628	52.7391	91.6033	5.46165	16.2848	17.6178	41.8881	16.8049	7.77699
CG7294	8.16679	-7.37454	2.00931	-3.67018	0.000242379	0.000655675	26.0318	32.158	3.81681	0	0	0	8.6665	0	2.828
CG17108	7294.96	-0.275089	0.217406	-1.26532	0.205755	0.256026	9932.32	6467.61	6885.52	5778.43	6289.8	7191.98	7050.2	10297.4	5761.34
CG7300	188.306	-1.43844	0.37777	-3.8077	0.000140264	0.00040539	320.073	313.862	274.81	160.729	92.9949	78.3013	90.9982	209.566	153.419
CR44181	47.8335	-4.41912	0.81951	-5.39239	6.95254e-08	5.61734e-07	81.6452	87.4696	217.558	9.75295	3.42838	3.91507	14.4442	10.8737	1.414
Lip1	30.057	-2.5847	0.806631	-3.20431	0.00135386	0.00294813	57.3883	86.1833	68.7025	16.385	13.285	3.91507	15.8886	0.988521	7.77699
Lip2	57.2012	-2.39278	0.563586	-4.24563	2.17979e-05	8.05046e-05	88.7448	169.794	122.138	31.2094	23.5701	15.6603	37.5548	14.8278	11.312
CG6415	170.658	0.0254227	0.334413	0.076022	0.939402	0.951168	159.741	190.375	187.023	192.718	155.563	197.711	135.775	219.452	97.5659
CR44407	9.69175	-4.04199	1.73023	-2.3361	0.019486	0.0312961	12.4243	54.0254	11.4504	0	4.28548	0	4.33325	0	0.706999
CG6431	33.6961	-7.44196	1.29073	-5.7657	8.13212e-09	8.75308e-08	57.3883	118.341	118.321	0	1.28564	0	7.22208	0	0.706999
CG6443	143.919	0.220005	0.287343	0.765655	0.443882	0.505525	116.552	110.623	141.222	169.701	131.136	117.452	145.886	208.578	154.126
CG17118	13.3872	-7.30065	1.50423	-4.85342	1.21352e-06	6.63227e-06	28.3983	43.7348	45.8017	0	0.428548	0	0	0	2.121
CG6750	553.252	0.245563	0.173339	1.41667	0.156581	0.200847	405.268	523.532	442.749	564.891	545.113	510.916	758.319	659.344	569.134
Dpy-30L1	341.061	0.60664	0.174898	3.46855	0.00052328	0.001286	237.836	270.127	259.543	392.459	392.55	375.846	420.325	324.235	396.627
Nup107	300.484	0.516937	0.246579	2.09643	0.0360438	0.0541563	285.758	235.396	263.36	367.491	423.834	328.866	322.105	189.796	287.749
Vha16-5	6.86032	-7.35424	2.11164	-3.48271	0.000496373	0.00122768	20.7071	29.5853	11.4504	0	0	0	0	0	0
CG12299	1087.89	0.729978	0.18986	3.84482	0.000120641	0.000355483	721.199	812.953	824.43	1206.63	1559.06	1127.54	1091.98	991.487	1455.71
CG6729	305.241	-0.393464	0.260411	-1.51093	0.130805	0.171138	248.485	436.062	366.413	307.023	265.271	217.286	274.439	333.132	299.061
mir-4970	2.54155	-2.44726	3.42926	-0.713643	0.475448	0.535356	11.241	7.71791	0	0	0	3.91507	0	0	0
CG17124	936.652	-0.627836	0.163448	-3.8412	0.000122437	0.000360105	1005.18	1061.21	946.568	592.979	563.969	816.291	1188.75	1195.12	1059.79
CG6495	157.422	-1.24703	0.302157	-4.12709	3.67377e-05	0.000126623	227.778	261.123	267.176	90.5073	90.8521	142.9	142.997	86.0013	107.464
UbcD2	1190.1	0.853625	0.116148	7.34948	1.98979e-13	8.73304e-12	843.667	878.555	694.659	1516.78	1450.63	1454.45	1273.98	1223.79	1374.41
CG6724	273.485	-0.300925	0.204828	-1.46916	0.141789	0.183898	302.916	282.99	274.81	212.614	229.702	266.225	264.328	354.879	272.902
CG17127	21.4771	-1.69791	1.06103	-1.60025	0.109542	0.146241	30.7649	45.0211	26.7176	2.73083	27.4271	0	20.2218	22.736	17.675
CG31869	1438.93	-0.51721	0.256	-2.02035	0.0433466	0.0638038	1832.88	1456.11	1263.36	1228.09	1182.79	769.311	1518.08	2378.38	1321.38
CR44582	18.3181	-3.16612	0.889978	-3.55753	0.000374358	0.000961316	22.482	45.0211	38.1681	1.95059	8.14241	0	15.8886	14.8278	18.382
CG31870	28.7272	-9.35988	1.73481	-5.39535	6.83905e-08	5.53694e-07	44.3724	77.1791	129.771	0	0	0	7.22208	0	0
CR44581	24.8753	-3.35399	0.884097	-3.79369	0.000148428	0.000426572	33.723	91.3286	76.3361	8.58259	2.14274	9.78767	0	1.97704	0
Nos	130.929	-3.83397	0.41211	-9.30326	1.36201e-20	2.87729e-18	243.161	383.323	328.245	22.6268	24.8558	17.6178	83.7762	36.5753	38.178
CG6508	132.797	-0.591159	0.554663	-1.0658	0.286514	0.34393	55.6134	90.0423	198.474	81.5346	108.851	27.4055	249.884	191.773	191.597
CG17134	15.5882	-3.72289	1.01476	-3.66875	0.000243735	0.000658551	45.5557	57.8843	26.7176	3.12094	5.57112	0	1.44442	0	0
CG6700	2557.77	0.364286	0.125913	2.89316	0.00381389	0.00730587	2248.2	2113.42	1927.49	2682.45	2558	2891.28	2415.06	3045.63	3138.37
mir-4987	0	NA	NA	NA	NA	NA	0	0	0	0	0	0	0	0	0
CG17140	0	NA	NA	NA	NA	NA	0	0	0	0	0	0	0	0	0
CG17139	0	NA	NA	NA	NA	NA	0	0	0	0	0	0	0	0	0
Porin2	37.8628	-1.05806	0.683499	-1.54801	0.121621	0.16062	45.5557	84.897	80.1529	60.4683	23.5701	13.7027	15.8886	10.8737	5.65599
porin	10541	0.348561	0.104736	3.32801	0.000874688	0.00201902	8828.33	8883.31	8019.11	11356.7	10998.3	10427.8	11200	13949	11206.6
CG43129	46.6131	-4.1633	0.568591	-7.32213	2.44062e-13	1.04511e-11	104.719	147.927	114.504	5.07153	11.1422	1.95753	12.9997	9.88521	11.312
Dnz1	619.691	0.580003	0.162867	3.56121	0.00036915	0.000949483	468.573	509.382	427.482	647.596	712.246	761.48	586.433	677.137	786.89
ial	212.561	0.442117	0.363659	1.21575	0.224081	0.27627	142.583	147.927	255.726	202.861	222.416	305.375	290.328	134.439	211.393
Stam	2151.7	0.606442	0.112103	5.40969	6.31346e-08	5.17488e-07	1540.61	1633.62	1492.37	2227.18	2180.88	2736.63	2464.17	2512.82	2577.01
CR43807	11.193	-4.00248	1.14156	-3.50614	0.000454653	0.00113556	17.1573	27.0127	49.6185	3.51106	1.28564	0	1.44442	0	0.706999
CG12517	61.3689	0.30815	0.487183	0.632513	0.527052	0.584531	65.0795	34.7306	57.2521	81.5346	71.996	37.1931	93.8871	53.3801	57.2669
CR45453	4.7203	-0.931613	1.31842	-0.706611	0.479808	0.539308	5.32469	15.4358	3.81681	8.97271	1.71419	1.95753	1.44442	0.988521	2.828
CR45454	7.33317	-2.54254	1.47824	-1.71997	0.085437	0.117058	10.6494	6.43159	34.3513	2.73083	2.14274	3.91507	5.77767	0	0
CR44490	7.53339	-5.76812	1.76198	-3.27366	0.00106163	0.00238723	13.0159	20.5811	30.5344	0.780236	0	0	2.88883	0	0
CG14071	21.1175	-5.73902	1.47708	-3.88537	0.000102173	0.000307822	33.1314	81.0381	61.0689	2.73083	0	0	10.1109	1.97704	0
CR44491	14.8438	-3.81115	1.36832	-2.78528	0.00534819	0.00991305	21.2988	86.1833	15.2672	6.24189	1.71419	0	2.88883	0	0
CG14070	22.787	-5.41815	1.87018	-2.89712	0.00376605	0.00722564	32.5398	96.4739	53.4353	0	3.85693	0	18.7774	0	0
CR45724	3.47647	-6.33008	2.45214	-2.58145	0.00983869	0.0169845	2.36653	20.5811	7.63361	0	0	0	0	0	0.706999
CG7309	42.7448	-5.65497	0.779964	-7.25029	4.1587e-13	1.67235e-11	80.462	146.64	125.955	4.68141	0.857096	0	11.5553	8.89669	5.65599
CG14069	11.0511	-8.00612	1.90199	-4.20933	2.56126e-05	9.30106e-05	16.5657	18.0085	64.8857	0	0	0	0	0	0
dpr2	66.1264	-3.38483	0.466648	-7.2535	4.06129e-13	1.63733e-11	123.651	187.802	156.489	18.3355	13.285	11.7452	34.666	33.6097	15.554
CG14072	20.7703	-3.43165	1.12266	-3.05671	0.00223781	0.00457731	27.8067	70.7475	64.8857	9.36283	0	5.8726	2.88883	3.95408	1.414
CR44492	10.6932	-2.6851	1.30514	-2.05733	0.0396546	0.0589167	27.8067	33.4443	15.2672	2.34071	4.28548	5.8726	7.22208	0	0
CR44493	8.21127	-3.18785	1.74925	-1.82241	0.0683935	0.0959557	12.4243	27.0127	22.9008	6.24189	0	0	4.33325	0.988521	0
CG33129	2071.96	0.668907	0.11813	5.66249	1.49196e-08	1.47373e-07	1663.08	1438.1	1656.49	2539.67	2607.28	2399.94	2007.74	1936.51	2398.85
YL-1	490.989	0.498147	0.159864	3.11606	0.00183285	0.00384022	375.095	343.447	431.299	494.279	585.396	522.661	501.213	587.182	578.325
CG16743	1065.88	-0.515961	0.363669	-1.41876	0.155968	0.200142	900.464	1679.93	870.232	862.941	666.392	888.72	1135.31	1943.43	645.49
abo	134.875	-0.16685	0.366857	-0.454808	0.649247	0.697733	120.101	162.076	179.39	110.013	162.848	133.112	147.33	68.208	130.795
l(2)06225	4104.85	-0.217183	0.169072	-1.28456	0.198947	0.248585	4046.76	3951.57	3782.45	3287.91	2917.12	3946.39	4466.14	6344.33	4200.99
SCAR	891.958	0.461383	0.137393	3.35812	0.000784745	0.00183574	731.849	653.45	763.361	1022.89	1067.51	839.782	972.092	938.107	1038.58
piwi	2070.14	0.74489	0.149244	4.99107	6.00444e-07	3.61453e-06	1636.45	1313.33	1511.46	2268.15	2671.14	2542.84	2348.62	1833.71	2505.61
CG12253	154.298	0.0160141	0.400847	0.0399507	0.968132	0.975149	100.577	164.649	198.474	167.361	167.562	123.325	171.886	86.9899	207.858
CG16833	1603.57	0.268878	0.141704	1.89746	0.0577667	0.0825521	1519.31	1394.37	1251.91	1547.99	1874.9	1616.92	1506.53	1762.53	1957.68
aub	795.364	0.112564	0.179946	0.625545	0.531613	0.588766	733.032	666.313	938.934	843.825	858.81	798.674	912.871	641.55	764.266
lectin-33A	30.3641	-1.55433	0.641149	-2.42428	0.0153386	0.0252257	69.2209	55.3117	45.8017	16.385	19.7132	23.4904	5.77767	27.6786	9.89799
RpL9	9220.68	0.50764	0.117515	4.31978	1.56186e-05	6.04745e-05	8699.95	7007.86	6801.55	11121.9	11278.9	9634.98	10077.7	8864.07	9499.24
Nup154	2071.73	0.737159	0.148536	4.96283	6.94743e-07	4.10269e-06	1613.97	1418.81	1530.54	2671.14	2593.57	2337.29	2185.4	1744.74	2550.15
Art8	123.296	-0.388654	0.389987	-0.996582	0.318967	0.378272	157.374	192.948	64.8857	124.838	107.137	92.0041	116.998	145.313	108.171
dUTPase	1051.25	0.805441	0.127892	6.2978	3.01891e-10	5.2678e-09	675.052	757.642	770.995	1171.91	1391.49	1262.61	1089.09	1095.28	1247.15
Samuel	1274.72	0.295024	0.154282	1.91223	0.0558463	0.0800677	1306.32	1013.62	992.369	1434.07	1300.64	1354.61	1214.75	1565.82	1290.27
Acp32CD	140.002	-2.83034	0.919091	-3.07949	0.00207352	0.0042755	185.772	192.948	68.7025	47.2043	13.7135	0	50.5546	391.454	309.666
CG14913	45.3201	-4.89186	0.765582	-6.38973	1.66179e-10	3.11959e-09	85.7866	90.0423	114.504	6.24189	1.71419	0	17.333	58.3227	33.936
CG18666	8.08711	-4.07219	1.86265	-2.18623	0.0287989	0.0444034	11.241	39.8759	15.2672	3.51106	0	0	2.88883	0	0
CG14915	13.7974	-4.25355	1.58904	-2.67681	0.00743279	0.0132678	12.4243	47.5938	57.2521	5.46165	0	0	1.44442	0	0
CR45725	5.34109	-6.96075	2.35194	-2.95957	0.00308066	0.0060641	5.91632	15.4358	26.7176	0	0	0	0	0	0
CG43725	6.3059	-7.14235	2.08975	-3.4178	0.0006313	0.00151229	14.1992	20.5811	19.084	0	0	0	2.88883	0	0
AstC	249.398	-0.408586	0.226825	-1.80132	0.0716518	0.100101	279.25	280.417	229.008	185.696	188.132	232.946	327.883	293.591	227.654
AstCC	13.6426	-8.34381	1.64798	-5.06304	4.12628e-07	2.59947e-06	48.5138	43.7348	30.5344	0	0	0	0	0	0
CG16854	69.1952	-2.86751	0.607198	-4.72253	2.32926e-06	1.17158e-05	140.217	164.649	167.939	17.5553	13.285	37.1931	50.5546	20.7589	10.605
CG4705	452.708	-0.0389519	0.21688	-0.179601	0.857466	0.881974	369.77	443.78	599.238	494.279	482.116	368.016	417.436	430.995	468.741
Ge-1	1339.75	0.563351	0.120447	4.67715	2.90884e-06	1.41939e-05	1185.63	985.32	1019.09	1457.09	1689.76	1593.43	1373.64	1305.84	1447.93
Reps	1039.3	0.47576	0.153759	3.0942	0.00197342	0.00409682	930.046	819.385	900.766	1193.76	1305.79	1182.35	985.092	840.243	1196.24
l(2)gd1	449.255	0.219353	0.135161	1.62289	0.104612	0.140369	434.85	427.058	393.131	473.213	506.115	495.256	457.88	408.259	447.531
CG6201	162.113	-0.616926	0.290613	-2.12285	0.0337667	0.0511863	166.84	204.525	259.543	102.211	145.706	160.518	122.775	141.359	155.54
Gr32a	26.9958	-4.14885	0.844953	-4.91016	9.10033e-07	5.16609e-06	41.4142	108.051	61.0689	5.85177	4.28548	0	11.5553	7.90817	2.828
CG6230	964.297	0.518265	0.121665	4.25976	2.04643e-05	7.623e-05	843.076	740.919	770.995	1164.89	1183.65	1023.79	934.537	959.854	1056.96
CG14921	26.0853	-5.20795	1.01486	-5.13172	2.87107e-07	1.9073e-06	60.9381	86.1833	64.8857	0	3.85693	1.95753	5.77767	1.97704	9.19099
Csl4	125.284	-0.0266077	0.35859	-0.0742008	0.940851	0.952514	134.892	86.1833	164.123	97.1394	105.423	176.178	112.664	131.473	119.483
Nup160	1295.57	0.386318	0.124943	3.09194	0.00198853	0.00412277	1051.33	985.32	1171.76	1366.97	1384.64	1419.21	1415.53	1263.33	1602.06
RfC38	574.473	0.804217	0.196667	4.08923	4.32805e-05	0.0001464	360.304	469.506	297.711	582.836	704.533	710.585	701.986	603.986	738.814
CG4751	719.19	0.420506	0.131952	3.1868	0.00143855	0.0031133	607.606	578.843	660.307	850.847	841.239	753.65	743.874	654.401	781.941
hgo	103.317	-1.52213	0.329379	-4.62122	3.81483e-06	1.7978e-05	180.448	164.649	160.306	61.2485	59.5681	54.8109	98.2203	96.8751	53.732
Gyc32E	75.571	-9.07164	1.42266	-6.37652	1.81158e-10	3.37282e-09	113.593	232.824	305.344	0	0.857096	0	24.5551	2.96556	0
CG31867	12.0936	-8.11794	1.74753	-4.64539	3.39441e-06	1.62334e-05	26.6234	41.1622	38.1681	0	0	0	2.88883	0	0
CG6287	1585.61	0.448558	0.111131	4.03629	5.43033e-05	0.000178215	1324.66	1375.07	1175.58	1809.37	1904.47	1589.52	1743.41	1732.88	1615.49
Ca-beta	795.385	-0.621439	0.19443	-3.19622	0.00139241	0.00302583	937.737	995.61	1087.79	648.376	521.114	800.631	655.765	861.002	650.439
Vm32E	977.432	-0.115624	0.594095	-0.194621	0.845689	0.872082	454.373	1267.02	1022.9	1216.39	1034.09	276.012	1200.31	1275.19	1050.6
CG4788	262.619	0.5808	0.217857	2.66597	0.00767667	0.0136493	175.123	240.542	190.84	267.231	299.983	346.483	300.439	253.061	289.87
CR43859	3.27196	-6.28508	2.75188	-2.28392	0.0223763	0.0354177	15.3824	6.43159	7.63361	0	0	0	0	0	0
ab	286.41	-1.41749	0.203322	-6.97165	3.13249e-12	9.78918e-11	398.168	523.532	503.818	181.795	185.561	158.56	181.996	234.28	209.979
snoRNA:Me18S-G642	0	NA	NA	NA	NA	NA	0	0	0	0	0	0	0	0	0
cmet	1983.23	0.859666	0.163545	5.25645	1.46859e-07	1.07227e-06	1341.23	1290.18	1507.64	2386.35	2532.29	2572.2	2064.07	1611.29	2543.78
cana	2438.01	0.751041	0.200952	3.73741	0.000185924	0.000519905	2040.54	1541.01	1874.05	3218.47	3202.54	2756.21	2354.4	1778.35	3176.55
CG33695	321.154	0.557466	0.178503	3.12302	0.00179008	0.00376255	244.344	249.546	293.894	369.832	401.549	368.016	352.438	277.774	332.997
CR44182	5.6344	-7.03267	2.01824	-3.48456	0.000492946	0.00121997	23.6653	14.1495	11.4504	0	0	0	1.44442	0	0
Ppt2	285.111	-0.0181886	0.189372	-0.0960467	0.923484	0.937567	346.105	277.845	263.36	317.556	290.555	277.97	272.995	243.176	276.437
mre11	173.662	-0.11898	0.239923	-0.495909	0.619959	0.671128	200.563	187.802	175.573	204.422	166.705	146.815	184.885	141.359	154.833
Osi21	17.3928	-8.67713	1.56232	-5.55402	2.79181e-08	2.53778e-07	33.723	61.7433	61.0689	0	0	0	0	0	0
CR43409	7.65509	-7.50932	2.13065	-3.52443	0.000424392	0.00107054	12.4243	45.0211	11.4504	0	0	0	0	0	0
CR43721	5.31745	-6.99593	2.44444	-2.86198	0.00421	0.00798555	26.0318	18.0085	3.81681	0	0	0	0	0	0
CR44583	5.78979	-7.08129	2.22396	-3.18409	0.00145211	0.00313892	11.241	14.1495	26.7176	0	0	0	0	0	0
CR44584	10.2068	-6.82774	1.57651	-4.33092	1.48485e-05	5.79456e-05	24.2569	23.1537	38.1681	0	0.428548	0	2.88883	2.96556	0
CR44585	7.88488	-5.78352	2.09828	-2.75632	0.0058456	0.0107311	23.6653	2.57264	38.1681	0.780236	0	0	5.77767	0	0
CG14926	15.7601	-8.5114	1.55684	-5.4671	4.57451e-08	3.90353e-07	40.8226	30.8716	68.7025	0	0	0	1.44442	0	0
CR44586	6.65011	-6.10831	1.75656	-3.47743	0.000506241	0.0012478	18.9322	10.2905	22.9008	0	0.428548	0	4.33325	2.96556	0
salr	137.743	-3.02755	0.337284	-8.97628	2.80074e-19	4.67104e-17	244.344	385.896	282.444	47.2043	32.5696	29.363	89.5538	63.2654	65.0439
CR43681	57.3088	-9.19182	2.45387	-3.74584	0.00017979	0.000504802	99.3942	192.948	209.924	0	0	1.95753	11.5553	0	0
salm	421.516	-1.05932	0.278042	-3.80993	0.000139004	0.000402409	554.359	500.378	625.956	277.764	203.132	328.866	394.326	592.124	316.736
CG43355	0	NA	NA	NA	NA	NA	0	0	0	0	0	0	0	0	0
sala	0	NA	NA	NA	NA	NA	0	0	0	0	0	0	0	0	0
CG6488	132.576	-0.285247	0.299327	-0.952962	0.340609	0.40052	133.709	155.645	179.39	92.0678	142.278	148.773	101.109	128.508	111.706
spz4	50.6942	-3.10767	0.774152	-4.01429	5.9624e-05	0.000192675	95.8444	133.777	133.588	3.51106	20.1417	19.5753	28.8883	3.95408	16.968
CG6509	2112.03	0.506193	0.132806	3.81153	0.000138108	0.000400326	1917.48	1688.94	1526.72	2569.32	2442.29	2309.89	1860.41	2299.3	2393.9
CG4970	31.2187	-4.43489	1.26848	-3.49622	0.000471895	0.00117651	83.4201	101.619	68.7025	7.80236	0	3.91507	11.5553	3.95408	0
CG14929	23.7938	-5.80044	1.44377	-4.01755	5.88063e-05	0.000190494	49.1055	100.333	57.2521	3.12094	0	0	4.33325	0	0
CG14930	11.5799	-4.85259	2.07845	-2.33472	0.019558	0.0313958	24.2569	56.598	7.63361	2.73083	0	0	12.9997	0	0
CG43153	13.8893	-3.41198	1.14535	-2.97897	0.00289217	0.00574446	22.482	47.5938	38.1681	4.2913	4.71403	0	5.77767	1.97704	0
CG31705	2431.05	0.389361	0.166041	2.34498	0.0190284	0.0306574	2407.35	2088.98	1858.78	2884.53	2291.45	3184.91	2455.51	2693.72	2014.24
CG31706	47.0673	-2.28043	0.654337	-3.4851	0.000491945	0.00121809	85.7866	117.055	95.4201	15.9948	11.5708	37.1931	37.5548	13.8393	9.19099
CG34162	36.55	-5.4261	0.765636	-7.08705	1.37005e-12	4.71894e-11	70.4042	102.905	133.588	3.90118	1.71419	0	8.6665	4.94261	2.828
CR42743	30.5065	-7.29678	1.58981	-4.58972	4.43838e-06	2.05339e-05	59.1632	92.6149	99.2369	1.17035	0	0	21.6662	0	0.706999
CG43438	16.5577	-6.1256	1.33929	-4.57378	4.79004e-06	2.1979e-05	29.5816	33.4443	76.3361	0	0.857096	1.95753	2.88883	3.95408	0
CR44494	17.1513	-8.57775	1.93298	-4.43757	9.09806e-06	3.79941e-05	33.1314	55.3117	57.2521	0	0	0	8.6665	0	0
CR44495	12.8934	-8.12281	1.81673	-4.47113	7.7809e-06	3.32831e-05	24.8485	36.0169	45.8017	0	0	0	8.6665	0	0.706999
kek2	170.564	-1.95676	0.272731	-7.1747	7.24665e-13	2.70155e-11	292.266	418.053	270.993	81.1445	83.1383	92.0041	118.442	94.898	84.1329
Mst33A	24.2633	-9.06351	1.94992	-4.64814	3.3494e-06	1.6052e-05	47.9222	72.0338	83.9697	0	0	0	14.4442	0	0
CR44496	8.17578	-6.46449	1.94906	-3.31672	0.000910796	0.00209292	16.5657	32.158	22.9008	0	0	1.95753	0	0	0
Acp33A	6.21398	-6.17141	1.96256	-3.14456	0.00166334	0.00352751	8.28285	12.8632	34.3513	0	0.428548	0	0	0	0
spag4	19.7987	-5.20456	1.3954	-3.72981	0.000191624	0.000533772	18.9322	48.8801	103.054	3.90118	0	0	1.44442	1.97704	0
CG6614	62.4491	-6.19176	1.14261	-5.41896	5.99473e-08	4.9469e-07	83.4201	194.234	255.726	6.24189	0	0	17.333	2.96556	2.121
CG12307	7.95864	-7.54234	2.07717	-3.63107	0.000282245	0.000750948	7.69122	29.5853	34.3513	0	0	0	0	0	0
CG4983	19.7963	-5.37328	1.4959	-3.592	0.000328154	0.000859241	52.6552	56.598	61.0689	3.51106	0	0	4.33325	0	0
CG43167	6.67284	-7.30526	2.17186	-3.36359	0.000769352	0.00180427	10.0577	34.7306	15.2672	0	0	0	0	0	0
CR44497	8.71782	-7.68164	1.90013	-4.04269	5.28409e-05	0.000173924	18.3406	29.5853	30.5344	0	0	0	0	0	0
CR44479	3.01653	-0.426668	3.14933	-0.135479	0.892233	0.912094	10.0577	1.28632	0	8.58259	0	0	7.22208	0	0
CR44480	6.69343	-3.9467	1.89455	-2.08318	0.0372344	0.0557442	18.3406	24.44	11.4504	3.12094	0	0	2.88883	0	0
CG44477	6.04014	-4.89471	2.02596	-2.41599	0.0156923	0.0257353	15.3824	25.7264	7.63361	0	1.28564	0	4.33325	0	0
CR44481	8.25694	-7.33775	2.04397	-3.58996	0.000330733	0.000865138	5.32469	19.2948	38.1681	0	0	0	10.1109	0	1.414
CG4988	16.9736	-8.61365	1.72906	-4.98169	6.30299e-07	3.7699e-06	33.1314	81.0381	34.3513	0	0	0	0	0	4.242
CR44143	13.511	-8.30051	1.57531	-5.26913	1.37072e-07	1.0139e-06	27.2151	47.5938	45.8017	0	0	0	0	0.988521	0
CR44145	19.2587	-4.2788	1.17081	-3.65456	0.000257628	0.000692193	46.1473	47.5938	38.1681	0.780236	5.14257	0	27.4439	5.93113	2.121
Vha100-5	405.819	-0.889153	0.245012	-3.62902	0.000284496	0.000756556	518.861	477.224	480.918	321.067	243.844	229.031	417.436	606.952	357.035
CR44144	10.7845	-4.55553	1.73345	-2.62801	0.00858847	0.0150593	24.2569	54.0254	15.2672	3.51106	0	0	0	0	0
CG42470	5.43219	-3.7225	2.16142	-1.72225	0.0850249	0.116564	4.73306	29.5853	11.4504	3.12094	0	0	0	0	0
CG42471	8.81247	-2.40113	1.90313	-1.26168	0.207065	0.257494	21.2988	20.5811	22.9008	11.7035	0	0	0	0	2.828
Sfp33A1	4.03821	-6.44181	2.41173	-2.67103	0.0075619	0.013471	5.32469	12.8632	15.2672	0	0	0	2.88883	0	0
CG14931	226.526	0.813368	0.233076	3.4897	0.000483556	0.00120048	183.406	165.935	141.222	280.105	329.553	264.267	235.44	182.876	255.934
CG14932	21.6892	-2.67647	0.799409	-3.34806	0.0008138	0.00189615	29.5816	43.7348	72.5193	5.85177	4.71403	13.7027	4.33325	15.8163	4.949
Tsp33B	23.0396	-5.62117	0.916367	-6.1342	8.5591e-10	1.29523e-08	60.9381	63.0296	80.1529	1.95059	1.28564	0	0	0	0
CG14937	38.8896	-1.30868	0.45239	-2.89281	0.00381809	0.00731043	70.9958	88.756	72.5193	31.2094	29.9983	33.2781	10.1109	8.89669	4.242
crol	5255.16	0.364651	0.122074	2.98713	0.0028161	0.0056159	4773.88	3777.92	4259.56	5589.22	4874.73	6056.61	5605.78	6470.86	5887.89
snoRNA:Me18S-A934	1.06764	-4.39548	3.41005	-1.28898	0.197406	0.246887	1.7749	2.57264	3.81681	0	0	0	1.44442	0	0
CycY	959.239	0.633294	0.164661	3.84605	0.000120039	0.000353974	802.845	698.471	656.491	1054.88	1259.93	1049.24	915.76	966.774	1228.76
Pde1c	441.089	-1.0177	0.162248	-6.27246	3.55393e-10	6.01586e-09	600.506	627.723	679.391	288.687	287.984	373.889	349.549	384.535	377.538
esc	427.073	0.708537	0.228409	3.10205	0.00192183	0.00400387	284.575	378.178	278.627	524.709	506.115	514.831	485.324	331.155	540.147
CG45011	8.57071	-7.56156	2.08521	-3.62627	0.000287541	0.000763462	15.3824	15.4358	41.9849	0	0	0	4.33325	0	0
CG45012	0.471609	-3.63667	3.99649	-0.909966	0.362841	0.422989	2.95816	1.28632	0	0	0	0	0	0	0
CR45013	14.3877	-8.34688	1.83435	-4.55033	5.35612e-06	2.41842e-05	15.3824	41.1622	68.7025	0	0	0	0	0	4.242
CR45014	3.81826	-3.85895	2.88198	-1.33899	0.180573	0.228187	11.8326	20.5811	0	1.95059	0	0	0	0	0
Sfp33A4	4.57751	-6.61625	2.99288	-2.21067	0.027059	0.042044	12.4243	24.44	0	0	0	0	4.33325	0	0
Sfp33A2	7.05149	-7.36761	2.17991	-3.37978	0.000725447	0.0017122	5.91632	27.0127	30.5344	0	0	0	0	0	0
CR43937	10.3034	-3.30286	1.19413	-2.7659	0.00567653	0.0104544	20.1155	12.8632	45.8017	4.68141	0.857096	1.95753	4.33325	0	2.121
Sfp33A3	6.99175	-3.70146	1.9387	-1.90925	0.05623	0.0805304	11.241	33.4443	11.4504	3.90118	0	0	2.88883	0	0
CR43936	12.1028	-1.99923	0.987777	-2.02397	0.0429732	0.0633129	8.87448	20.5811	30.5344	1.95059	4.28548	9.78767	18.7774	4.94261	9.19099
CG31704	25.5296	-2.47541	0.771185	-3.20988	0.00132789	0.00289676	33.723	72.0338	45.8017	2.73083	9.42805	17.6178	11.5553	22.736	14.14
CG44008	1133.33	-0.351867	0.188989	-1.86183	0.0626265	0.0887447	1221.13	1002.04	1137.41	832.512	933.806	867.187	1302.86	1800.1	1102.92
CG14933	13.1059	-2.97268	1.081	-2.74993	0.00596085	0.0109209	11.8326	46.3075	30.5344	8.19248	1.71419	0	7.22208	7.90817	4.242
CG42486	0	NA	NA	NA	NA	NA	0	0	0	0	0	0	0	0	0
Mal-B1	124.809	-0.123842	0.584317	-0.211943	0.832152	0.860165	137.259	119.628	175.573	85.8259	151.706	158.56	77.9985	28.6671	188.062
Mal-B2	303.364	-0.0212162	0.185892	-0.114132	0.909133	0.926024	334.272	277.845	316.795	274.253	298.269	352.356	316.327	273.82	286.335
CG42751	13.7561	-1.36474	0.967685	-1.41031	0.158448	0.202979	18.3406	28.299	30.5344	10.9233	11.9993	5.8726	14.4442	1.97704	1.414
Or33a	19.8875	-5.18166	1.30537	-3.96949	7.20255e-05	0.000227009	37.8644	48.8801	83.9697	3.51106	0.428548	0	4.33325	0	0
Or33b	24.0986	-9.04508	1.99084	-4.54334	5.53707e-06	2.48033e-05	39.6393	96.4739	64.8857	0	0	0	15.8886	0	0
Or33c	21.7507	-8.93998	1.84494	-4.84567	1.26188e-06	6.87523e-06	43.7808	74.6065	68.7025	0	0	0	8.6665	0	0
Cry	111.903	-1.26966	0.606641	-2.09293	0.0363555	0.0545884	108.86	153.072	141.222	15.6047	110.565	39.1507	112.664	169.037	156.954
CG16964	21.8327	-8.95209	1.80389	-4.96266	6.95347e-07	4.10472e-06	38.4561	63.0296	87.7865	0	0	0	7.22208	0	0
CR43314	460.738	-1.92698	0.255951	-7.52871	5.12431e-14	2.56929e-12	636.004	701.043	748.094	198.57	128.136	227.074	460.769	632.654	414.302
bft	0	NA	NA	NA	NA	NA	0	0	0	0	0	0	0	0	0
CG16965	121.142	-0.851347	0.319843	-2.66176	0.00777322	0.0137993	170.982	168.508	236.642	82.705	92.5663	146.815	66.4432	66.2309	59.3879
CG6686	1162.6	0.356792	0.113726	3.13731	0.00170508	0.00360348	1048.37	927.436	1022.9	1318.21	1329.36	1178.43	1115.09	1252.46	1271.18
CG34163	65.3429	0.0110672	0.393782	0.028105	0.977578	0.983226	82.2368	60.457	38.1681	63.9793	57.854	70.4712	83.7762	58.3227	72.8209
zuc	157.994	0.305848	0.219881	1.39097	0.164234	0.209815	156.191	131.204	141.222	168.531	173.133	195.753	151.664	142.347	161.903
dgt2	167.909	0.034719	0.262578	0.132223	0.894808	0.914136	154.416	187.802	152.672	154.097	186.418	168.348	213.774	137.404	156.247
escl	65.8259	-0.0505884	0.442589	-0.114301	0.908999	0.925947	65.6712	73.3201	57.2521	67.8805	85.281	33.2781	66.4432	56.3457	86.9609
Ada1-2	72.0309	0.555098	0.357249	1.55381	0.12023	0.159048	59.1632	73.3201	41.9849	75.6829	98.9945	90.0465	56.3322	77.1046	75.6489
CG18789	9.1499	0.83176	1.2066	0.689344	0.490607	0.549781	4.14142	15.4358	0	6.24189	5.57112	27.4055	4.33325	7.90817	11.312
Qtzl	22.6938	-1.09427	0.633304	-1.72787	0.0840114	0.115405	18.9322	42.4485	53.4353	14.8245	19.2847	17.6178	11.5553	9.88521	16.261
Ada1-1	3.27139	-4.40005	2.29204	-1.91971	0.0548944	0.0788243	7.69122	9.00423	7.63361	0.780236	0	0	4.33325	0	0
CG18787	72.1967	-0.329217	0.373359	-0.88177	0.377901	0.438578	68.6293	75.8928	106.871	80.7544	56.5683	54.8109	69.332	81.0587	55.8529
CG12264	218.795	0.135897	0.217723	0.624174	0.532513	0.589639	196.422	186.516	217.558	212.224	194.132	254.479	236.884	265.912	205.03
CG6746	577.635	-0.305664	0.212989	-1.43512	0.151253	0.194754	609.973	567.266	515.269	504.422	455.546	411.082	739.541	873.853	521.766
Rh5	75.5483	-1.63141	0.435427	-3.74668	0.000179187	0.000503465	150.275	144.068	133.588	64.3695	25.7129	48.9383	49.1102	30.6442	33.229
CR44588	5.84358	-3.82739	2.00362	-1.91024	0.0561029	0.080392	21.2988	16.7221	11.4504	3.12094	0	0	0	0	0
CG6734	567.494	-0.11308	0.137855	-0.820282	0.412056	0.473602	595.182	581.416	629.773	577.765	547.256	534.407	553.212	485.364	603.07
CR44587	16.8975	-3.22727	0.9079	-3.55465	0.000378477	0.000969381	33.1314	29.5853	61.0689	7.41224	3.85693	0	2.88883	4.94261	9.19099
dmGlut	1020.19	-0.116955	0.118059	-0.990649	0.321857	0.381328	1030.03	1036.77	965.652	968.663	881.951	959.191	1003.87	1227.74	1107.87
CG18788	52.5599	-3.64466	0.625438	-5.82736	5.63098e-09	6.43703e-08	99.3942	131.204	152.672	14.0442	6.42822	9.78767	27.4439	25.7015	6.36299
Tom70	831.593	0.524474	0.129722	4.04306	5.2759e-05	0.000173756	727.707	623.864	725.193	955.789	1092.37	923.956	818.984	773.024	843.45
CG6766	638.945	0.768218	0.15016	5.11601	3.12061e-07	2.04394e-06	490.463	410.336	511.452	749.416	818.955	826.079	678.876	571.365	693.566
CG6785	216.382	1.18403	0.312012	3.79482	0.000147748	0.000424773	141.4	241.828	183.207	389.728	434.976	460.02	47.6657	21.7475	26.866
CG6770	37451.1	1.78019	0.118328	15.0445	3.75025e-51	5.40173e-48	18860	21872.6	15897	62981.4	64056.3	67609.3	30169.5	26005	29608.4
CR44589	20.3786	0.752751	0.768232	0.979848	0.327161	0.386819	14.1992	20.5811	34.3513	42.913	27.4271	41.1082	0	0	2.828
Plzf	170.771	1.46728	0.340405	4.31041	1.62956e-05	6.28039e-05	81.6452	141.495	141.222	331.99	262.271	397.379	41.8881	66.2309	72.8209
CG14945	172.752	0.326305	0.237776	1.37232	0.169964	0.216402	179.856	189.089	206.108	269.181	200.132	246.649	80.8873	81.0587	101.808
JhI-21	786.211	0.190069	0.138134	1.37598	0.168828	0.215042	685.701	798.804	793.896	807.544	892.237	888.72	740.986	656.378	811.635
RpL7-like	0.42409	-2.33525	4.04793	-0.576901	0.564006	0.619273	0	0	3.81681	0	0	0	0	0	0
CG34164	0	NA	NA	NA	NA	NA	0	0	0	0	0	0	0	0	0
Rab3-GAP	292.137	-0.37932	0.218167	-1.73867	0.082093	0.113093	347.88	340.874	416.032	333.161	265.271	236.862	229.662	262.947	196.546
CG14946	62.6693	-2.75414	0.481046	-5.72532	1.03238e-08	1.07541e-07	103.536	151.786	148.855	13.6541	22.2845	25.4479	50.5546	21.7475	26.159
CG14947	13.0097	-3.80407	1.80631	-2.10599	0.0352048	0.0530819	21.2988	66.8886	11.4504	6.632	0	0	10.1109	0	0.706999
CR44591	13.4212	-8.22081	1.9768	-4.15864	3.20151e-05	0.000112672	27.8067	47.5938	38.1681	0	0	0	7.22208	0	0
CR44590	15.8921	-5.57831	1.70555	-3.27069	0.00107286	0.00240873	33.723	46.3075	53.4353	2.34071	0	0	7.22208	0	0
prd	40.9067	-7.6687	1.02542	-7.47861	7.51131e-14	3.6845e-12	92.2946	135.063	118.321	0	1.28564	0	12.9997	3.95408	4.242
CR44592	19.2478	-6.23719	1.71505	-3.63674	0.000276109	0.000736414	39.6393	60.457	64.8857	0	0	3.91507	4.33325	0	0
CR44593	16.0769	-7.49544	1.59073	-4.71194	2.45365e-06	1.22573e-05	23.6653	52.7391	64.8857	0	0	1.95753	1.44442	0	0
Pex19	302.545	0.0528099	0.242851	0.217458	0.827851	0.856391	310.607	297.14	267.176	372.953	274.699	260.352	316.327	377.615	246.036
CR44594	6.00017	-7.14317	2.18016	-3.27645	0.00105122	0.00236617	19.5239	11.5769	22.9008	0	0	0	0	0	0
CG6712	764.49	0.0565518	0.150184	0.37655	0.706508	0.74981	731.849	659.881	744.277	664.371	800.527	753.65	902.76	900.543	722.553
Mt2	44.4912	-1.31026	0.519769	-2.52086	0.0117069	0.0197893	48.5138	74.6065	68.7025	14.8245	23.1416	43.0657	50.5546	39.5408	37.471
Ced-12	461.27	0.402797	0.216974	1.85643	0.0633918	0.0897008	378.053	477.224	358.78	518.467	548.97	546.152	509.879	323.246	490.658
Patsas	53.2531	-2.22706	0.503768	-4.42081	9.83306e-06	4.05372e-05	69.2209	102.905	118.321	30.0391	17.999	9.78767	33.2216	50.4146	47.369
Aats-thr	1279.87	0.35769	0.14373	2.48863	0.0128237	0.0214762	1089.19	1243.87	877.865	1365.8	1503.77	1272.4	1380.86	1467.95	1317.14
Rab6	1119.43	0.428848	0.119891	3.57699	0.000347577	0.000902787	941.878	915.859	790.079	1219.9	1246.22	1123.62	1249.42	1393.81	1194.12
Phae1	66.3504	-1.36166	0.469669	-2.89918	0.00374139	0.0071879	110.044	123.487	83.9697	32.7699	30.4269	66.5561	31.7772	67.2194	50.904
Phae2	133.87	-0.588921	0.346755	-1.69838	0.0894368	0.121969	189.322	147.927	148.855	70.2212	127.707	131.155	134.331	154.209	101.101
CG17211	108.344	-2.38824	0.546132	-4.373	1.22548e-05	4.90706e-05	155.008	250.832	263.36	22.2367	26.9985	84.1739	36.1104	59.3113	77.0629
rho-6	27.1403	-4.66707	1.05919	-4.40625	1.05175e-05	4.29815e-05	47.3306	55.3117	125.955	0	2.99983	7.83013	1.44442	1.97704	1.414
Gr33a	39.2342	-9.74781	1.68988	-5.76833	8.00594e-09	8.64729e-08	57.9799	132.491	137.405	0	0	0	23.1107	0	2.121
CG31760	145.941	-2.63468	0.406381	-6.48326	8.97595e-11	1.85176e-09	200.563	353.738	396.948	57.7374	43.2833	50.8959	75.1097	94.898	40.299
CG31861	13.7319	-8.15117	1.81389	-4.49375	6.99801e-06	3.03522e-05	38.4561	42.4485	26.7176	0	0	0	12.9997	2.96556	0
ZnT33D	41.3795	-3.98534	0.931196	-4.27981	1.87055e-05	7.06822e-05	98.2109	97.7602	141.222	14.4344	3.42838	1.95753	12.9997	0.988521	1.414
CG17217	9.19561	-7.71282	1.79814	-4.28933	1.79212e-05	6.82066e-05	21.8904	20.5811	38.1681	0	0	0	0	0	2.121
CG6583	311.066	0.773983	0.198339	3.90233	9.52729e-05	0.00029001	201.155	237.969	244.276	377.244	405.406	369.974	296.105	285.683	381.78
crok	156.9	0.500411	0.346377	1.4447	0.148542	0.191671	99.9858	172.367	125.955	179.454	223.273	156.603	115.553	132.462	206.444
CR43356	7.53853	-4.68516	1.36827	-3.42415	0.000616716	0.00148162	16.5657	21.8674	26.7176	1.56047	0.428548	0	0	0	0.706999
aret	8710.34	0.736041	0.145398	5.06226	4.14321e-07	2.60807e-06	6864.11	5980.09	5652.69	10806.7	10657.1	9366.8	7812.85	9700.36	11552.4
atilla	148.114	-0.411029	0.315109	-1.3044	0.192096	0.24102	182.223	145.354	183.207	101.431	131.136	154.645	193.552	130.485	110.999
CG31759	195.505	-0.0260005	0.268439	-0.0968582	0.922839	0.937153	201.747	207.097	202.291	225.878	215.131	152.688	196.441	138.393	219.877
CR45282	5.12125	-1.77328	1.80518	-0.982329	0.325938	0.385615	2.36653	5.14527	22.9008	7.41224	0.428548	0	2.88883	0	4.949
CR45283	25.007	-4.76991	0.916866	-5.2024	1.96727e-07	1.37673e-06	45.5557	78.4654	91.6033	3.12094	3.42838	0	2.88883	0	0
CG31862	9.929	-3.42377	1.61654	-2.11796	0.0341784	0.0517313	11.8326	39.8759	26.7176	6.632	0	0	2.88883	0	1.414
CG43813	10.7286	-3.25812	1.90981	-1.70599	0.0880099	0.120178	10.0577	28.299	49.6185	8.58259	0	0	0	0	0
bru-2	1175.16	0.0194085	0.130077	0.149208	0.88139	0.903153	1135.93	1104.95	1041.99	1249.16	985.66	1102.09	1229.2	1434.34	1293.1
CG17010	22.6308	-3.83237	0.70237	-5.45634	4.86039e-08	4.11148e-07	43.1891	81.0381	57.2521	5.07153	2.57129	5.8726	2.88883	2.96556	2.828
Pkd2	64.376	-4.51275	0.61342	-7.35671	1.88502e-13	8.36591e-12	128.384	181.371	221.375	9.75295	2.14274	13.7027	8.6665	6.91965	7.06999
vir-1	2258.78	0.292424	0.220286	1.32747	0.184353	0.232259	2256.48	2342.39	1923.67	2089.08	2327.44	3597.95	1929.74	2340.82	1521.46
CG6405	27.3975	-4.12618	0.775902	-5.31791	1.04963e-07	8.02626e-07	57.9799	91.3286	80.1529	4.2913	6.85676	0	1.44442	0.988521	3.535
CG5446	474.232	0.315428	0.174396	1.80869	0.0704992	0.098674	324.806	420.626	477.101	507.153	506.115	475.681	492.546	528.859	535.199
CG6388	312.336	-0.346429	0.164477	-2.10625	0.0351827	0.0530587	348.471	355.024	324.428	277.374	250.7	289.715	322.105	346.971	296.233
CG5435	22.4989	-5.35407	1.43687	-3.7262	0.000194388	0.000540331	33.1314	57.8843	72.5193	0	3.42838	0	28.8883	5.93113	0.706999
SC35	1309.42	-0.110511	0.17684	-0.62492	0.532024	0.589179	1266.68	1245.16	1087.79	1128.61	1037.94	1182.35	1282.64	2041.3	1512.27
snoRNA:SC35-a	81.8117	0.603188	0.39396	1.53109	0.125748	0.165326	62.713	57.8843	87.7865	138.492	67.7106	101.792	67.8876	82.0473	69.9929
snoRNA:SC35-b	43.6224	-0.193454	0.559156	-0.345974	0.729362	0.770505	57.9799	41.1622	53.4353	54.6165	32.1411	46.9808	21.6662	61.2883	23.331
Elf	5324.12	0.509251	0.100043	5.09033	3.57435e-07	2.29372e-06	4584.56	3689.16	4358.79	5984.02	6124.81	5862.81	5402.12	6112.03	5798.81
Oatp33Ea	294.826	-0.305696	0.22838	-1.33854	0.18072	0.228317	366.22	245.687	332.062	298.05	221.131	242.734	301.883	303.476	342.188
CG5421	35.1551	-3.05118	0.758704	-4.02156	5.78137e-05	0.000187975	32.5398	122.2	125.955	13.264	8.57096	11.7452	0	0	2.121
Oatp33Eb	253.009	0.0779062	0.229329	0.339714	0.734072	0.774911	251.444	198.093	236.642	270.352	249.415	197.711	262.884	344.005	266.539
CG5418	24.7757	-3.73985	0.645665	-5.79224	6.9454e-09	7.65782e-08	41.4142	73.3201	64.8857	3.51106	4.71403	5.8726	7.22208	12.8508	9.19099
bun	11329.1	0.41662	0.111591	3.73346	0.000188868	0.000527011	9971.96	8509	7854.99	12059.7	10828.1	12326.6	12310.8	14480.8	13619.6
mir-967	7.36175	0.00363996	1.08725	0.00334784	0.997329	0.997833	12.4243	5.14527	0	4.2913	8.57096	7.83013	7.22208	10.8737	9.89799
t-cup	60.4303	-1.11329	0.603763	-1.84392	0.0651951	0.0919897	72.1791	95.1876	87.7865	21.4565	24.8558	76.3438	27.4439	72.162	66.4579
CR43051	144.049	-0.462733	0.327833	-1.41149	0.158101	0.202567	182.223	99.0465	167.939	108.843	108.423	107.664	205.107	187.819	129.381
snoRNA:CG43051-a	0	NA	NA	NA	NA	NA	0	0	0	0	0	0	0	0	0
CR42746	19.1254	-4.27088	1.06947	-3.99344	6.51223e-05	0.000207814	34.9063	57.8843	49.6185	0	2.99983	5.8726	10.1109	7.90817	2.828
CR44598	13.0463	-5.65873	1.52004	-3.72274	0.000197072	0.000547406	14.7908	25.7264	64.8857	0	0.857096	1.95753	7.22208	1.97704	0
CR44597	6.55438	-7.1307	2.26407	-3.14951	0.00163543	0.00347996	14.7908	23.1537	15.2672	0	0	0	5.77767	0	0
CR44596	8.42565	-4.47918	1.74997	-2.55958	0.0104798	0.017937	11.241	41.1622	19.084	0	0.428548	3.91507	0	0	0
CR44595	8.58376	-7.52581	1.90095	-3.95897	7.52731e-05	0.000236117	10.6494	29.5853	30.5344	0	0	0	5.77767	0	0.706999
nub	340.574	-1.73567	0.25893	-6.70323	2.03856e-11	5.00759e-10	310.607	406.477	503.818	121.717	138.849	95.9191	424.658	600.032	463.085
Ref2	34.6051	-4.36758	2.84132	-1.53717	0.124253	0.163593	67.446	127.346	76.3361	12.8739	0	0	27.4439	0	0
pdm2	104.226	-2.87556	0.41299	-6.96279	3.33602e-12	1.02998e-10	176.306	259.836	194.657	30.0391	38.9979	11.7452	82.3317	84.0243	60.0949
CG15485	38.3544	-4.68945	1.36237	-3.44214	0.000577138	0.00139712	76.3205	124.773	122.138	5.46165	0	7.83013	8.6665	0	0
CG5525	1631.33	0.862313	0.141959	6.0744	1.24452e-09	1.78444e-08	1154.27	1336.48	1034.35	2105.47	2411.01	1912.51	1633.64	1679.5	1414.71
CG6153	115.53	0.00811026	0.335227	0.0241933	0.980698	0.98555	110.635	163.362	76.3361	129.909	132.85	93.9616	114.109	104.783	113.827
CG5780	67.911	-0.643133	0.468267	-1.37343	0.169618	0.215979	69.2209	99.0465	95.4201	40.1821	80.567	45.0233	77.9985	36.5753	67.1649
PICK1	51.5582	-3.29857	1.13047	-2.91789	0.00352411	0.00682257	75.1373	110.623	209.924	0	8.9995	33.2781	15.8886	5.93113	4.242
CG5781	15.2902	-8.50544	1.61238	-5.27508	1.32696e-07	9.86598e-07	40.231	63.0296	34.3513	0	0	0	0	0	0
CG17036	71.8349	-1.18841	0.384233	-3.09294	0.00198183	0.00411049	97.6193	136.35	122.138	68.6607	47.5688	35.2356	47.6657	52.3916	38.885
CG5776	386.871	0.259004	0.216846	1.19441	0.232316	0.285069	354.388	356.31	389.314	438.102	509.972	354.313	346.66	296.556	436.219
spict	295.826	0.286181	0.227156	1.25985	0.207725	0.258209	286.35	194.234	324.428	334.721	331.696	299.503	274.439	332.143	284.921
CG15484	23.0896	-2.85807	0.885315	-3.22831	0.00124525	0.00274183	28.3983	69.4612	72.5193	5.85177	8.14241	9.78767	10.1109	0	3.535
CG6180	940.911	0.572575	0.172808	3.31336	0.000921814	0.00211272	714.691	680.462	740.46	997.141	1316.93	841.739	1094.87	1032.02	1049.89
CG5787	1408.8	0.700059	0.145367	4.81579	1.46616e-06	7.79492e-06	1087.42	981.461	1015.27	1621.33	1962.32	1419.21	1451.64	1460.05	1680.54
[truncated: 14,728 more rows]

## Sheet: Cold v Ctrl all DESeq2 results
gene	baseMean	log2FoldChange	lfcSE	stat	pvalue	padj	ctrl_1	ctrl_2	ctrl_3	hot_1	hot_2	hot_3	cold_1	cold_2	cold_3
CG11023	32.8013	-3.11138	0.99081	-3.14024	0.00168811	0.00451416	42.0059	95.1876	118.321	6.24189	2.99983	0	23.1107	5.93113	1.414
l(2)gl	4360.84	0.639443	0.156752	4.07933	4.51649e-05	0.000229577	3475.25	2606.08	3267.19	4934.21	4987.01	5422.37	4759.35	3971.88	5824.26
Ir21a	44.801	-5.10635	1.5441	-3.30701	0.000942963	0.00279938	58.5716	156.931	160.306	0	2.14274	13.7027	11.5553	0	0
CR43609	51.3798	-2.17584	0.671265	-3.24141	0.00118941	0.00338879	91.1113	95.1876	156.489	4.68141	13.7135	25.4479	28.8883	35.5868	11.312
Cda5	584.069	-0.534223	0.12635	-4.22813	2.35641e-05	0.000135173	814.086	861.833	763.361	358.518	393.407	375.846	525.768	596.078	567.72
CR45339	4.09594	-1.42815	1.5809	-0.903376	0.366326	0.438905	1.7749	16.7221	7.63361	0	0.857096	0	5.77767	1.97704	2.121
CR45340	3.05535	-5.49024	2.25055	-2.43951	0.0147073	0.0279941	2.36653	11.5769	11.4504	0.390118	1.71419	0	0	0	0
dbr	1200.28	0.507121	0.182493	2.77884	0.00545529	0.0120063	881.532	859.261	1000	1480.5	1457.06	1244.99	1357.75	971.716	1549.74
CR44987	46.1697	-2.6244	0.545204	-4.81362	1.48221e-06	1.41131e-05	59.1632	140.209	125.955	12.4838	8.14241	17.6178	17.333	14.8278	19.796
galectin	1257.14	0.0203458	0.150487	0.1352	0.892454	0.916637	1537.06	1085.65	1282.45	1160.6	1039.66	1239.12	1260.98	1380.96	1327.74
CG11374	123.106	0.249655	0.347786	0.71784	0.472856	0.544756	137.85	149.213	103.054	78.0236	72.8531	95.9191	142.997	218.463	109.585
net	64.4902	-1.37642	0.40508	-3.3979	0.000679059	0.00213261	98.8025	151.786	133.588	20.2861	12.4279	17.6178	41.8881	42.5064	61.5089
Zir	1290.1	0.297348	0.145511	2.04347	0.0410061	0.0671316	1164.92	976.316	1122.14	1416.13	1438.64	1487.73	1314.42	1128.89	1561.76
CG11377	551.868	0.334699	0.191259	1.74998	0.0801219	0.118674	514.128	366.601	477.101	684.657	648.393	567.685	515.657	530.836	661.751
Nhe1	441.464	0.0198936	0.167101	0.119052	0.905235	0.926221	377.461	378.178	484.734	547.335	477.402	473.723	402.992	389.477	441.875
Sam-S	4078.42	0.381666	0.14259	2.67667	0.00743573	0.0156415	4188.75	3073.01	3095.43	4416.13	4237.05	4167.59	4106.48	5128.45	4292.9
CG11455	534.676	0.0808939	0.148537	0.544604	0.586026	0.651076	517.086	493.946	484.734	551.237	616.68	559.854	509.879	600.032	478.639
CG13694	30.653	-1.83775	0.663759	-2.76871	0.00562792	0.0123263	47.9222	55.3117	95.4201	11.7035	7.28531	3.91507	21.6662	7.90817	24.745
CG4822	411.912	-0.293853	0.227437	-1.29202	0.196351	0.257873	486.913	514.527	530.536	381.925	215.131	330.823	424.658	416.167	406.525
CG3164	4541.25	0.320475	0.200725	1.59659	0.110357	0.156256	5219.97	3317.42	4099.25	3514.96	3534.66	5394.96	5074.24	5803.61	4912.23
CR44969	26.3291	-2.17307	0.86821	-2.50293	0.012317	0.0240333	51.472	52.7391	68.7025	6.24189	1.28564	17.6178	21.6662	10.8737	6.36299
Gs1	3276.21	0.801211	0.114647	6.98853	2.77787e-12	2.25706e-10	2364.75	2046.53	2152.68	3887.52	3853.93	3731.06	3667.37	3411.39	4370.67
CR44185	11.8449	-4.00961	1.59453	-2.51461	0.0119163	0.0233464	23.0736	23.1537	53.4353	0	1.28564	0	0	0	5.65599
CR44186	8.93528	-3.35655	1.94207	-1.72834	0.0839276	0.123468	11.241	28.299	30.5344	3.12094	0	0	7.22208	0	0
CG31975	0	NA	NA	NA	NA	NA	0	0	0	0	0	0	0	0	0
CG31976	0	NA	NA	NA	NA	NA	0	0	0	0	0	0	0	0	0
CG31974	412.375	-0.0572086	0.23429	-0.244179	0.807092	0.845068	572.108	468.22	370.23	356.178	269.557	301.46	485.324	524.905	363.398
CG11454	221.466	0.116493	0.214039	0.544259	0.586263	0.651248	195.239	189.089	267.176	196.619	237.415	219.244	232.551	225.383	230.482
CG42399	169.619	-2.06904	0.311408	-6.64417	3.04934e-11	1.76973e-09	272.151	295.853	416.032	116.255	86.5667	109.622	54.8878	98.8521	76.3559
CG3709	285.326	0.126692	0.178162	0.711106	0.477019	0.548747	277.475	255.977	244.276	324.578	280.699	328.866	285.994	263.935	306.131
CG3436	1016.19	0.540091	0.111876	4.82758	1.38202e-06	1.32868e-05	811.719	800.09	767.178	1111.45	1056.8	1123.62	1236.42	1042.89	1195.54
CG33635	137.34	-0.118455	0.314668	-0.376446	0.706585	0.758949	158.557	111.91	129.771	129.129	176.133	160.518	119.887	93.9095	156.247
spen	19187.5	0.574389	0.0973403	5.90084	3.61656e-09	9.79617e-08	15688.9	13925.7	13057.3	22370.5	21523.4	22531.2	19324.8	20976.4	23289.3
mRpL10	203.676	0.200805	0.238272	0.842757	0.399364	0.471887	217.721	203.238	141.222	206.762	230.987	170.305	213.774	226.371	222.705
CG11617	90.9379	-0.711512	0.344608	-2.0647	0.0389511	0.0641986	145.541	149.213	99.2369	44.4734	59.1396	74.3863	98.2203	76.1161	72.1139
Tbc1d15-17	598.103	0.252478	0.178273	1.41624	0.156704	0.211772	473.306	472.079	568.704	730.301	757.673	597.048	571.989	518.974	692.859
kis	25197.5	0.683154	0.122051	5.59729	2.17723e-08	4.37211e-07	19021.6	16129.1	15858.8	31560.1	32207.1	30069.7	23741.9	26148.4	32040.5
CR44220	5.54726	-3.38119	2.22936	-1.51667	0.129351	0.17946	14.7908	15.4358	11.4504	0	0	3.91507	4.33325	0	0
CR44222	22.5208	-5.10708	1.0678	-4.7828	1.72871e-06	1.60738e-05	35.4979	59.1706	91.6033	0.780236	2.99983	7.83013	0	1.97704	2.828
CR44221	10.6247	-4.24605	1.46393	-2.90045	0.00372627	0.00872166	23.6653	43.7348	22.9008	0	0	0	4.33325	0.988521	0
snoRNA:kis-a	1.24662	-1.37444	3.57559	-0.384394	0.700686	0.753946	3.54979	0	0	2.34071	0	3.91507	0	0	1.414
CG13693	36.9831	-3.65846	1.20516	-3.03567	0.00240005	0.00604107	50.2887	110.623	141.222	5.85177	0.428548	0	18.7774	0	5.65599
mir-965	8.30766	-0.972971	1.43085	-0.679997	0.496506	0.567743	1.18326	1.28632	34.3513	8.58259	2.57129	9.78767	8.6665	1.97704	6.36299
CR44218	15.9856	-2.61574	1.16479	-2.24567	0.0247251	0.0434923	29.5816	32.158	57.2521	4.2913	1.28564	0	10.1109	0	9.19099
Rpp30	105.735	-0.557874	0.297495	-1.87524	0.06076	0.0937737	127.201	156.931	152.672	72.1718	90.8521	58.726	83.7762	101.818	107.464
CG3645	317.087	0.0147232	0.192819	0.0763575	0.939135	0.952663	272.742	360.169	324.428	285.176	344.552	307.333	300.439	310.396	348.551
CG17075	242.184	-1.63504	0.236333	-6.91836	4.5691e-12	3.51422e-10	398.168	509.382	545.803	103.381	74.1388	84.1739	150.219	172.991	141.4
CR44219	13.6095	-3.41329	2.10255	-1.6234	0.104503	0.149073	17.749	25.7264	61.0689	0	0	7.83013	10.1109	0	0
CG3345	45.9065	-6.6689	1.0323	-6.46027	1.04519e-10	5.12692e-09	90.5197	186.516	125.955	1.95059	0	3.91507	2.88883	0	1.414
mbm	785.819	0.316659	0.16969	1.8661	0.0620267	0.0954128	730.666	692.039	541.986	726.79	904.664	1002.26	810.318	814.541	849.106
CG11555	380.854	0.4239	0.178233	2.37835	0.0173901	0.0322407	354.388	295.853	290.077	402.602	388.693	416.955	486.768	371.684	420.665
CG17078	838.118	0.449939	0.211852	2.12384	0.0336835	0.056654	672.094	671.458	503.818	1063.46	1193.51	894.593	941.76	631.665	970.71
smo	692.396	0.29504	0.176297	1.67354	0.0942214	0.13637	599.323	547.972	622.139	775.554	817.241	710.585	610.988	658.355	889.405
CG11601	119.752	-0.548164	0.397194	-1.38009	0.167559	0.224603	91.703	172.367	190.84	120.937	96.4233	97.8767	131.442	109.726	66.4579
CG3625	328.328	-0.104117	0.269104	-0.386904	0.698827	0.752393	413.551	339.588	347.329	351.886	210.846	262.309	356.771	413.202	259.469
Amnionless	66.2359	-2.64768	0.479914	-5.51699	3.44862e-08	6.27755e-07	133.709	154.358	152.672	31.2094	21.8559	31.3205	23.1107	36.5753	11.312
CG11562	309.216	0.267704	0.192075	1.39375	0.163393	0.219707	292.266	261.123	240.459	343.694	374.979	305.375	306.216	292.602	366.226
U2af38	896.769	0.497159	0.184614	2.69296	0.00708208	0.0150092	647.837	541.54	824.43	1130.17	993.802	1123.62	950.426	790.817	1068.28
Hop	5505.49	0.596602	0.0912741	6.53637	6.30291e-11	3.30673e-09	3451.58	3102.6	3389.32	8083.24	7694.15	8804.98	4781.02	4861.55	5380.97
Pi3K21B	1742.94	0.324705	0.15601	2.08131	0.0374058	0.0619523	1492.69	1219.43	1385.5	2283.36	2193.31	1982.98	1603.3	1455.1	2070.8
Plc21C	1353.97	0.101127	0.0819656	1.23377	0.217289	0.28177	1190.96	1228.43	1236.65	1539.02	1502.49	1575.81	1308.64	1317.7	1286.03
CR43719	13.4474	-3.46434	1.67155	-2.07253	0.0382157	0.063164	15.9741	25.7264	64.8857	3.90118	0.428548	0	10.1109	0	0
CG11912	294.526	1.02642	0.328829	3.12144	0.00179967	0.00476184	205.296	155.645	229.008	322.627	326.982	217.286	372.659	562.469	258.762
CG11911	2712.81	0.104608	0.191057	0.547524	0.584019	0.649438	2575.37	2908.37	2507.64	3181.41	2345.87	2300.1	2469.95	3698.06	2428.54
CG33127	362.968	0.277218	0.243308	1.13937	0.254548	0.321718	340.188	322.866	450.383	330.82	260.557	227.074	436.214	538.744	359.863
CG43755	45.099	-3.5399	1.30626	-2.70995	0.00672927	0.0143885	118.918	113.196	133.588	7.02212	0.857096	0	30.3327	1.97704	0
CG31921	50.636	-4.45788	1.21485	-3.66948	0.000243042	0.000917285	105.31	135.063	175.573	12.4838	0	7.83013	11.5553	7.90817	0
Ent1	465.163	0.0807836	0.182124	0.443565	0.657357	0.714836	450.232	410.336	465.65	478.675	500.115	483.511	502.657	365.753	529.543
CR45367	17.165	-3.81082	1.37057	-2.78046	0.00542812	0.0119565	21.2988	61.7433	53.4353	0	5.99967	1.95753	7.22208	0	2.828
CR45366	16.2827	-2.2562	0.753851	-2.9929	0.00276339	0.00680391	21.8904	51.4527	34.3513	4.68141	7.28531	3.91507	10.1109	7.90817	4.949
al	48.9658	-3.65789	0.717775	-5.09615	3.46621e-07	4.2705e-06	101.169	120.914	171.756	12.4838	2.99983	0	12.9997	9.88521	8.48399
CR43718	9.65331	-2.54943	1.99145	-1.28019	0.20048	0.262708	26.6234	16.7221	30.5344	0	0	0	12.9997	0	0
CG4213	324.014	-0.577268	0.284283	-2.03061	0.0422943	0.0689556	534.244	442.494	389.314	222.367	163.277	240.777	346.66	372.672	204.323
RpI135	594.976	-0.0359174	0.222516	-0.161415	0.871767	0.898944	710.55	598.138	553.437	511.835	497.973	659.689	460.769	762.15	600.242
AP-2alpha	2629.48	0.476017	0.0959014	4.96361	6.91933e-07	7.55981e-06	2201.46	1899.89	2068.71	2919.64	3013.55	2979.37	2703.95	2775.77	3103.02
ebi	1481.47	0.545119	0.137914	3.9526	7.73059e-05	0.00035585	1043.05	910.713	1076.34	1930.69	1997.03	1969.28	1499.3	1232.69	1674.17
CG13690	378.214	0.83954	0.23273	3.60735	0.000309339	0.00111188	214.762	290.708	206.108	495.84	415.263	501.128	411.659	345.982	522.473
RpLP1	6453.44	0.431747	0.143747	3.00353	0.00266869	0.00660152	5554.24	5347.23	4740.47	7275.7	7827	6209.3	7106.53	8224.5	5795.98
CG11885	49.7892	-0.359746	0.586723	-0.613144	0.539781	0.607643	52.6552	33.4443	103.054	18.7257	40.712	56.7685	53.4434	50.4146	38.885
CG13692	14.6921	-4.18486	1.51175	-2.76822	0.00563642	0.0123416	20.1155	46.3075	53.4353	4.2913	0.857096	0	7.22208	0	0
BBS8	35.1209	-3.17187	0.67014	-4.73315	2.21062e-06	1.96329e-05	74.5456	127.346	76.3361	4.2913	1.71419	0	15.8886	8.89669	7.06999
ex	1520.53	0.215801	0.193945	1.11269	0.265842	0.333624	1517.54	1475.41	1438.94	1340.45	1157.08	1607.13	1379.42	2226.15	1542.67
CR43717	8.30965	-3.08056	1.46036	-2.10946	0.0349052	0.0584271	19.5239	32.158	15.2672	0	0	0	2.88883	0	4.949
crq	1749.13	0.462452	0.151455	3.05339	0.00226275	0.00575734	1538.24	1179.55	1412.22	1898.31	2101.6	1924.26	1780.97	1668.62	2238.36
CG4164	557.115	0.493576	0.147917	3.33684	0.000847376	0.00255779	445.499	389.754	408.398	661.25	723.389	622.496	651.432	557.526	554.287
CG4133	83.2228	-2.23486	0.36541	-6.11605	9.59249e-10	3.2064e-08	162.107	177.512	194.657	44.8636	34.2838	21.5329	46.2213	34.5982	33.229
CG4297	745.192	-0.30916	0.1482	-2.08611	0.036969	0.0613337	911.705	778.223	935.117	666.321	631.679	677.306	593.655	746.333	766.387
MED15	562.894	0.394298	0.15006	2.6276	0.00859905	0.0176641	437.808	421.912	442.749	687.388	699.39	673.391	514.212	528.859	660.337
ush	899.107	0.32073	0.16801	1.90899	0.0562634	0.0877917	695.168	791.086	877.865	941.354	771.815	1086.43	904.205	952.934	1071.1
cbt	2004.89	0.200276	0.141365	1.41673	0.156562	0.211617	2017.47	1713.38	1667.94	2419.9	1807.19	2192.44	2108.85	2209.34	1907.48
lwr	1176.51	0.651231	0.137772	4.72689	2.2799e-06	2.01803e-05	893.364	874.696	744.277	1397.79	1520.49	1182.35	1273.98	1274.2	1427.43
Spp	516.397	0.153977	0.192022	0.80187	0.422628	0.495422	443.132	497.805	473.284	582.836	568.683	512.874	428.992	656.378	483.588
Ets21C	156.929	-1.53447	0.301375	-5.09156	3.55125e-07	4.36171e-06	243.752	326.725	335.879	74.5125	56.5683	64.5986	86.665	137.404	86.2539
nAChRbeta3	115.81	-1.18834	0.381191	-3.11743	0.00182435	0.00481751	176.306	163.362	236.642	56.5671	73.7102	84.1739	86.665	114.668	50.197
rempA	124.64	-2.86483	0.394323	-7.26517	3.72556e-13	4.4718e-11	211.804	364.028	324.428	42.1327	28.7127	25.4479	59.2211	35.5868	30.401
CG2789	595.385	0.318895	0.173447	1.83858	0.0659773	0.100437	533.652	433.489	419.849	739.664	813.812	665.561	668.765	555.549	528.129
CG11835	174.437	-0.80662	0.354334	-2.27644	0.0228198	0.0406518	278.659	258.55	198.474	136.151	127.707	144.857	142.997	202.647	79.8909
CG2794	218.942	0.0658102	0.186206	0.353427	0.723768	0.7743	221.862	221.247	217.558	197.01	223.702	197.711	213.774	247.13	230.482
Nle	170.418	0.0198446	0.224963	0.0882127	0.929708	0.944794	207.071	173.653	152.672	145.514	148.278	152.688	206.552	172.003	175.336
CG2807	866.707	0.213134	0.119082	1.7898	0.0734853	0.11012	720.016	783.368	854.964	884.007	975.375	876.975	882.538	945.026	878.093
Ipk2	213.886	0.415417	0.252476	1.64537	0.0998934	0.143453	165.657	195.52	152.672	238.362	286.698	193.796	265.773	191.773	234.724
cold	184.052	0.221283	0.272454	0.812186	0.416685	0.489614	143.767	199.379	160.306	183.746	217.274	166.39	200.774	152.232	232.603
Ptth	28.4636	-4.64284	1.03994	-4.46454	8.02426e-06	5.60999e-05	33.1314	63.0296	141.222	7.80236	1.28564	0	4.33325	3.95408	1.414
Pph13	37.8157	-2.53786	0.631224	-4.02054	5.80638e-05	0.000281592	60.3465	97.7602	106.871	17.5553	5.99967	5.8726	20.2218	15.8163	9.89799
Gsc	39.1475	-4.22553	1.31798	-3.20606	0.00134565	0.00373977	81.6452	155.645	83.9697	11.3134	1.71419	0	17.333	0	0.706999
CG13689	91.0422	-0.58397	0.46238	-1.26297	0.206601	0.269837	84.0117	137.636	137.405	87.3864	41.1406	93.9616	103.998	50.4146	83.4259
CR43648	10.8471	-3.85663	1.3189	-2.92413	0.00345417	0.00816224	24.2569	36.0169	30.5344	0	0.428548	0	1.44442	4.94261	0
CR43649	10.4465	-3.15658	1.65624	-1.90587	0.0566676	0.0883268	43.7808	24.44	11.4504	5.07153	0	0	4.33325	4.94261	0
lectin-21Cb	18.8575	-5.16105	1.36776	-3.77336	0.000161063	0.000651321	24.2569	61.7433	76.3361	2.34071	0	0	4.33325	0	0.706999
CR44797	11.683	-7.52068	1.86845	-4.02509	5.69538e-05	0.000277996	34.3147	25.7264	41.9849	3.12094	0	0	0	0	0
CR44798	8.07031	-4.11487	1.91004	-2.15433	0.031214	0.053041	9.46611	28.299	30.5344	0	0	0	4.33325	0	0
lectin-21Ca	15.0464	-4.12051	1.36159	-3.02625	0.00247604	0.00619851	33.723	34.7306	57.2521	0	0	1.95753	5.77767	1.97704	0
CG2839	81.2261	-2.94476	0.666812	-4.41618	1.0046e-05	6.71595e-05	176.898	123.487	309.161	16.7751	3.42838	21.5329	41.8881	23.7245	14.14
CR45369	2.808	-5.52305	2.98869	-1.84798	0.0646046	0.0987018	4.73306	16.7221	3.81681	0	0	0	0	0	0
ds	301.265	-1.88416	0.334433	-5.63391	1.76168e-08	3.67749e-07	520.045	623.864	564.887	117.816	140.564	279.927	192.107	126.531	145.642
CR44988	3.60109	-3.93208	2.91865	-1.34722	0.177908	0.236335	12.4243	18.0085	0	0	0	0	0	1.97704	0
Hsp60B	42.9973	-4.34156	0.973749	-4.45861	8.24946e-06	5.72417e-05	101.169	124.773	129.771	7.02212	3.42838	1.95753	15.8886	2.96556	0
Eaat2	225.485	-0.965327	0.265176	-3.64033	0.000272292	0.00100213	346.696	385.896	286.26	194.279	153.42	135.07	189.219	205.612	132.916
GABA-B-R3	146.282	-2.96201	0.485441	-6.10169	1.04952e-09	3.47879e-08	249.077	366.601	423.665	40.9624	31.284	70.4712	57.7767	58.3227	18.382
CR44614	7.67227	-3.55489	1.93497	-1.83718	0.0661837	0.100664	15.9741	20.5811	26.7176	0	0	0	5.77767	0	0
CG12506	12.2203	-6.42736	1.62221	-3.9621	7.42948e-05	0.000344088	23.0736	36.0169	34.3513	0.780236	2.57129	11.7452	1.44442	0	0
CG13946	4.90134	-2.70746	2.21747	-1.22097	0.222097	0.28707	2.95816	14.1495	19.084	0	2.14274	0	5.77767	0	0
CG13947	555.379	0.951037	0.45833	2.07501	0.0379859	0.0628234	266.234	272.699	263.36	898.832	1284.36	460.02	792.985	190.785	569.134
Gr21a	33.5113	-5.12227	0.893668	-5.73174	9.94079e-09	2.28927e-07	62.713	104.192	122.138	0	1.71419	1.95753	5.77767	0.988521	2.121
CG3544	75.1558	-4.38004	2.33522	-1.87564	0.0607045	0.0937155	139.034	177.512	309.161	19.5059	0.857096	0	30.3327	0	0
Pkg21D	93.8377	-2.08889	0.446016	-4.68345	2.82087e-06	2.39645e-05	134.3	223.819	190.84	73.3422	33.4267	58.726	56.3322	45.472	28.28
CR45259	8.0058	-7.02813	1.96996	-3.56766	0.000360188	0.0012595	19.5239	33.4443	19.084	0	0	0	0	0	0
Nnf1b	74.226	-0.0694668	0.410697	-0.169144	0.865684	0.894126	76.9122	82.3244	64.8857	70.2212	89.995	68.5137	75.1097	42.5064	97.5659
Dbp21E2	175.574	0.00898077	0.305998	0.0293492	0.976586	0.981542	179.264	216.101	114.504	202.471	200.989	144.857	141.553	173.98	206.444
Saf6	134.79	-0.752814	0.411995	-1.82724	0.0676637	0.102619	105.31	191.661	236.642	139.272	108.851	119.41	132.886	60.2998	118.776
Pex12	83.9831	-0.98055	0.299427	-3.27475	0.00105755	0.00307335	117.735	128.632	122.138	62.809	68.5676	70.4712	50.5546	74.1391	60.8019
CG15880	16.5148	-4.40032	1.36954	-3.21299	0.00131362	0.00367137	35.4979	57.8843	41.9849	3.90118	2.14274	0	7.22208	0	0
CG3876	176.583	-0.557773	0.35731	-1.56104	0.118515	0.166247	124.834	185.23	290.077	229.779	190.704	172.263	121.331	106.76	168.266
Clp	158.839	0.100479	0.325572	0.308624	0.757607	0.802429	127.201	181.371	141.222	173.993	191.989	129.197	215.218	116.645	152.712
CG3662	3758.93	0.348354	0.139566	2.49599	0.0125608	0.0244488	3882.88	3192.64	3099.25	3504.04	3094.12	4077.54	3977.92	4800.26	4201.7
CG3862	158.801	-0.144866	0.243245	-0.595553	0.551474	0.618544	183.998	149.213	198.474	133.81	142.278	144.857	148.775	187.819	139.986
dock	857.581	0.37709	0.127072	2.96753	0.00300204	0.00728398	730.074	611.001	629.773	1071.26	1074.8	1027.7	797.318	850.128	926.169
drongo	2328.83	0.324051	0.101714	3.18591	0.00144298	0.00396919	1948.24	1615.62	1713.75	3143.96	3008.41	2903.02	2095.85	2304.24	2226.34
CR44060	10.8823	-4.75208	1.58867	-2.99123	0.00277856	0.006837	16.5657	9.00423	57.2521	5.85177	0.428548	5.8726	0	2.96556	0
CG4291	162.383	0.17298	0.256203	0.675166	0.49957	0.570588	178.673	150.499	156.489	166.19	155.134	103.749	177.663	187.819	185.234
kraken	316.093	0.0321	0.214297	0.149792	0.880929	0.906798	325.989	337.015	305.344	342.133	292.698	244.692	362.549	365.753	268.66
CG13949	28.8038	-4.36459	0.864656	-5.04777	4.4699e-07	5.24212e-06	44.3724	68.1749	125.955	5.46165	1.28564	1.95753	7.22208	1.97704	2.828
CR45345	6.094	-6.61608	1.91449	-3.45578	0.000548697	0.00178329	14.7908	20.5811	19.084	0.390118	0	0	0	0	0
mir-375	0	NA	NA	NA	NA	NA	0	0	0	0	0	0	0	0	0
CG13950	33.1274	-1.77096	0.686508	-2.57967	0.0098895	0.0198743	57.9799	75.8928	61.0689	7.02212	22.2845	15.6603	27.4439	23.7245	7.06999
aru	386.596	-0.41166	0.195133	-2.10964	0.0348894	0.0584218	460.881	536.395	500.002	269.571	275.556	311.248	371.215	449.777	304.717
snoRNA:Me28S-U1230	6.39571	-3.55735	2.13941	-1.66277	0.0963581	0.139094	12.4243	19.2948	15.2672	6.24189	0	0	4.33325	0	0
dbe	547.021	0.500083	0.151623	3.2982	0.000973058	0.00287205	496.971	474.651	412.215	474.383	493.687	593.133	623.988	676.148	678.012
PNUTS	1898.05	0.401606	0.103518	3.87958	0.000104635	0.000459746	1590.9	1474.12	1454.2	2195.97	2406.3	1973.19	1952.85	1998.79	2036.16
CG15824	113.145	-5.42004	2.1984	-2.46545	0.0136841	0.0263279	169.798	465.647	339.696	18.3355	1.71419	0	23.1107	0	0
ninaA	41.8268	-0.935615	0.599826	-1.55981	0.118805	0.166594	59.7548	87.4696	34.3513	32.7699	26.9985	37.1931	38.9992	45.472	13.433
CR45348	12.52	-5.44091	1.76599	-3.08094	0.00206345	0.00535166	15.9741	33.4443	57.2521	3.12094	0	0	2.88883	0	0
Lsp1beta	63.9447	-3.25684	0.55222	-5.89773	3.68547e-09	9.94763e-08	95.2528	144.068	206.108	18.3355	36.8551	27.4055	25.9995	10.8737	10.605
snRNA:U1:95Ca	0	NA	NA	NA	NA	NA	0	0	0	0	0	0	0	0	0
snRNA:U1:95Cb	0	NA	NA	NA	NA	NA	0	0	0	0	0	0	0	0	0
snRNA:U1:21D	0	NA	NA	NA	NA	NA	0	0	0	0	0	0	0	0	0
CR45261	8.53961	-4.90983	1.79156	-2.74054	0.0061339	0.0132803	17.749	21.8674	34.3513	0	0	0	2.88883	0	0
CR44061	3.519	-4.82623	2.92948	-1.64747	0.0994612	0.142935	14.7908	15.4358	0	0	0	0	1.44442	0	0
GluRIIC	74.3191	-2.56768	0.597669	-4.29615	1.73788e-05	0.000105458	134.3	203.238	171.756	39.792	25.7129	7.83013	40.4437	11.8623	33.936
CG4341	157.607	-2.28791	0.355605	-6.43386	1.244e-10	5.9727e-09	215.354	353.738	438.933	66.32	50.9972	90.0465	59.2211	68.208	75.6489
CR44801	48.8727	-4.44259	0.791023	-5.61626	1.95133e-08	4.01518e-07	84.6034	165.935	167.939	0	0.857096	0	14.4442	3.95408	2.121
IA-2	4483.71	-0.0722239	0.22493	-0.321095	0.748138	0.794571	5994.42	3847.38	4160.32	4432.91	3449.81	5138.52	3765.59	5819.42	3744.98
CG4375	14.1801	-3.60257	1.18479	-3.04069	0.00236035	0.00596409	26.0318	54.0254	34.3513	3.51106	0	0	4.33325	3.95408	1.414
CG4415	27.1087	-4.69312	0.862581	-5.44079	5.30448e-08	9.00795e-07	40.231	84.897	103.054	3.51106	3.42838	0	4.33325	0.988521	3.535
S	2031.93	0.432042	0.123349	3.5026	0.000460738	0.00153715	1821.04	1606.61	1362.6	2406.64	2343.73	2233.55	2126.18	2038.33	2348.65
ast	233.491	-0.409799	0.234989	-1.74391	0.0811751	0.120009	244.936	310.003	274.81	247.725	198.418	201.626	233.995	165.083	224.826
Atg4a	480.648	-0.0586669	0.148854	-0.394125	0.693489	0.747814	459.106	496.519	549.62	422.108	494.973	471.765	508.435	461.639	461.671
CG4629	164.343	-1.07292	0.266658	-4.02359	5.73185e-05	0.000279175	237.836	222.533	305.344	132.64	112.708	107.664	119.887	144.324	96.1519
mtRNApol	657.416	0.0414164	0.130739	0.316787	0.751405	0.797352	672.686	666.313	572.521	659.299	706.675	655.774	602.322	688.999	692.152
CG14339	53.0159	-6.93973	1.48821	-4.66313	3.11431e-06	2.59155e-05	107.677	154.358	190.84	19.5059	0.428548	0	4.33325	0	0
CG14340	21.8163	-3.87865	1.33772	-2.89944	0.00373826	0.0087397	36.6812	72.0338	72.5193	0	2.14274	0	11.5553	0	1.414
Pino	4551.95	0.358359	0.11488	3.11942	0.0018121	0.00478993	4627.75	4012.03	3587.8	4508.98	4270.05	4234.14	4999.13	5805.58	4922.13
CG4552	685.052	0.62101	0.21404	2.90138	0.00371527	0.00870007	627.13	603.283	339.696	725.619	752.959	657.731	843.539	859.025	756.489
Iris	331.368	-0.300047	0.215592	-1.39173	0.164003	0.220415	343.738	385.896	438.933	321.067	260.129	289.715	336.549	358.833	247.45
CG4577	408.357	-0.157855	0.22911	-0.68899	0.490829	0.562185	529.511	379.464	427.482	367.881	331.267	434.572	400.103	485.364	319.564
CR45717	4.19561	-6.07476	2.50158	-2.42837	0.0151668	0.0287134	7.09958	11.5769	19.084	0	0	0	0	0	0
MFS3	51.2668	-2.57151	0.496538	-5.17887	2.23233e-07	2.97508e-06	73.954	132.491	141.222	14.0442	23.5701	17.6178	25.9995	14.8278	17.675
CG4749	100.213	-0.302929	0.415818	-0.728513	0.4663	0.538252	93.4779	115.769	141.222	94.0184	74.9959	99.8342	148.775	60.2998	73.5279
Tfb4	158.631	0.327019	0.298203	1.09663	0.272803	0.341251	118.326	171.08	118.321	133.03	207.417	164.433	187.774	146.301	180.992
Vps29	402.757	0.358148	0.197871	1.81001	0.0702937	0.105989	292.266	421.912	339.696	432.641	444.404	346.483	431.881	466.582	448.945
capt	1599.07	0.638605	0.107758	5.92627	3.09888e-09	8.69004e-08	1194.51	1085.65	1202.29	1849.16	1984.6	1659.99	1858.96	1845.57	1710.94
CR43767	11.7762	-3.20536	1.32765	-2.41432	0.0157647	0.0296717	41.4142	34.7306	19.084	0	0	0	7.22208	0	3.535
Tango14	453.565	0.344261	0.212029	1.62365	0.104451	0.149025	354.388	337.015	396.948	541.484	660.821	416.955	511.323	399.363	463.792
CG5080	598.465	0.192165	0.217752	0.882497	0.377508	0.450429	633.638	639.3	515.269	564.501	509.972	465.893	701.986	855.071	500.556
IntS14	263.049	0.153032	0.257955	0.593252	0.553012	0.620006	189.322	282.99	270.993	268.011	287.984	252.522	262.884	215.498	337.239
CG14341	161.884	0.335713	0.285021	1.17785	0.238855	0.3049	102.944	168.508	148.855	142.783	194.989	176.178	163.219	189.796	169.68
Plap	814.048	0.274165	0.193309	1.41828	0.15611	0.211042	637.779	666.313	851.148	909.365	1010.09	669.476	791.54	957.877	832.845
CG31922	51.4103	-0.695651	0.436439	-1.59392	0.110953	0.156959	65.6712	55.3117	72.5193	56.9572	59.9967	35.2356	25.9995	46.4605	44.541
CG5118	396.569	0.537251	0.229857	2.33732	0.0194223	0.0354443	363.854	245.687	335.879	320.677	470.545	461.978	434.769	480.421	455.308
CG4887	1259.83	0.456266	0.135456	3.36837	0.000756127	0.00233391	1025.89	966.025	1194.66	1126.66	1311.36	1374.19	1373.64	1589.54	1376.53
CG4896	376.855	-0.0646714	0.155217	-0.416651	0.676934	0.732655	391.66	424.485	335.879	371.782	399.835	352.356	374.104	364.764	376.831
CG5126	69.6215	-0.948588	0.584085	-1.62406	0.104364	0.148928	68.0377	104.192	160.306	27.6984	76.7101	19.5753	69.332	58.3227	42.42
Tgt	132.491	-0.160262	0.271237	-0.590855	0.554617	0.621477	117.143	140.209	145.039	155.657	128.564	150.73	103.998	144.324	106.757
CG5001	421.831	0.0623799	0.271293	0.229935	0.818142	0.854267	492.238	492.66	267.176	390.898	314.554	512.874	420.325	479.433	426.321
CG5139	11.3532	-4.21251	1.564	-2.69342	0.00707233	0.0149905	23.0736	34.7306	38.1681	0	0.428548	0	5.77767	0	0
CG43348	44.7479	0.595372	0.634719	0.938009	0.34824	0.420094	38.4561	25.7264	57.2521	22.2367	49.283	31.3205	40.4437	104.783	33.229
CG43349	1844.02	1.10662	0.177259	6.24296	4.29355e-10	1.68802e-08	1211.07	1384.08	1175.58	1585.83	1489.2	1618.88	2365.95	3525.07	2240.48
CG5011	276.744	0.353016	0.253264	1.39386	0.163359	0.219697	237.244	248.259	251.909	284.006	216.417	315.163	242.662	397.386	297.647
CG14342	14.7144	-3.08232	0.931042	-3.31062	0.000930908	0.00277034	23.0736	56.598	15.2672	10.5332	5.14257	9.78767	7.22208	1.97704	2.828
CR45346	6.27374	-6.66754	2.24379	-2.97155	0.00296303	0.00720587	6.50795	30.8716	19.084	0	0	0	0	0	0
CR43263	14.9099	-6.90995	1.70404	-4.05505	5.01238e-05	0.000250055	21.2988	19.2948	91.6033	0	1.28564	0	0	0	0.706999
CG42329	77.1343	-1.65694	0.619785	-2.6734	0.00750857	0.0157698	136.667	160.79	198.474	17.9454	14.1421	9.78767	27.4439	107.749	21.21
CG5397	178.799	-0.79723	0.326762	-2.43979	0.0146957	0.0279754	283.392	291.994	213.741	79.1939	128.564	152.688	174.774	171.014	113.827
robo3	177.599	-2.11607	0.434058	-4.87509	1.08758e-06	1.09547e-05	276.292	433.489	416.032	114.305	69.8533	29.363	80.8873	106.76	71.4069
a5	32.6156	-2.09598	0.600917	-3.48797	0.000486708	0.00161191	43.1891	73.3201	72.5193	31.9897	12.8564	15.6603	15.8886	16.8049	11.312
CG5440	22.4697	-6.03442	1.40009	-4.31002	1.63243e-05	0.000100286	46.1473	59.1706	91.6033	2.34071	0	0	0	2.96556	0
CG33923	5.54422	-2.62432	1.7222	-1.52382	0.127554	0.177231	11.8326	12.8632	15.2672	3.51106	0	0	2.88883	0	3.535
CG33922	5.92532	-6.42858	2.45981	-2.61344	0.00896346	0.0182659	20.1155	23.1537	3.81681	6.24189	0	0	0	0	0
Cdlc2	16.1029	-7.02889	1.66669	-4.21728	2.47264e-05	0.000140367	18.9322	29.5853	95.4201	0	0	0	0	0.988521	0
CR45005	7.96661	-6.98915	2.20378	-3.17143	0.0015169	0.00413661	11.8326	6.43159	53.4353	0	0	0	0	0	0
CR45006	7.42783	-3.99808	1.89426	-2.11063	0.0348043	0.0582979	17.749	21.8674	22.9008	0	0	0	4.33325	0	0
CG5556	20.5038	-4.15368	1.71438	-2.42284	0.0153998	0.0290989	42.0059	82.3244	45.8017	4.2913	0	0	10.1109	0	0
CG5561	18.3455	-2.70805	1.1271	-2.40267	0.0162757	0.030449	39.0477	56.598	26.7176	11.7035	7.28531	3.91507	15.8886	3.95408	0
CG31924	11.3596	-4.17056	1.33499	-3.12405	0.00178379	0.00472537	17.1573	34.7306	38.1681	2.73083	1.71419	1.95753	5.77767	0	0
CG5565	16.8273	-5.7858	1.53339	-3.77322	0.000161156	0.000651531	24.2569	39.8759	64.8857	14.8245	4.71403	0	2.88883	0	0
CG31659	17.7103	-2.01487	0.846741	-2.37955	0.0173336	0.0321434	37.2728	21.8674	38.1681	6.24189	14.5706	17.6178	2.88883	15.8163	4.949
NLaz	809.685	0.0685345	0.14457	0.474057	0.63546	0.695463	925.904	820.671	786.262	687.388	622.68	773.226	839.206	990.498	841.329
CG14346	16.7074	-5.29564	1.35105	-3.91964	8.86819e-05	0.000400535	31.3565	63.0296	45.8017	1.56047	4.28548	0	4.33325	0	0
CR44898	0.262948	-2.48965	4.01538	-0.620029	0.535239	0.603839	2.36653	0	0	0	0	0	0	0	0
lea	172.416	-1.33813	0.376312	-3.55589	0.000376695	0.00130342	228.962	375.605	278.627	158.388	78.4242	84.1739	93.8871	103.795	149.884
CR44897	18.9122	-4.48627	0.929222	-4.82799	1.37919e-06	1.32677e-05	46.1473	51.4527	64.8857	0	0	0	4.33325	1.97704	1.414
CG43401	11.2158	-4.64648	1.72362	-2.69577	0.00702272	0.0149113	14.7908	36.0169	45.8017	0	0	0	4.33325	0	0
snRNA:U3:22A	5.65378	-6.50544	1.95304	-3.33094	0.000865548	0.00260569	15.9741	15.4358	19.084	0.390118	0	0	0	0	0
CG43402	334.552	0.102675	0.281669	0.364525	0.715466	0.767076	388.111	406.477	393.131	123.277	170.562	254.479	371.215	526.882	376.831
CG31928	517.869	1.5389	0.394653	3.89937	9.64414e-05	0.000429822	130.159	235.396	381.681	690.509	731.96	362.144	771.318	492.284	865.367
CG33128	24.3144	-3.09278	1.08351	-2.85442	0.00431152	0.00985456	47.9222	57.8843	87.7865	2.34071	0.857096	0	5.77767	0	16.261
CG31926	322.342	1.54263	0.500831	3.08014	0.00206907	0.00536184	52.0636	174.939	229.008	430.3	485.545	229.031	394.326	283.706	622.159
CG31661	207.941	0.775443	0.364419	2.12789	0.0333465	0.0562006	100.577	145.354	190.84	272.302	285.413	144.857	304.772	184.853	242.501
CG18131	38.679	-4.06099	0.661	-6.14371	8.06141e-10	2.78138e-08	86.9699	99.0465	129.771	4.68141	5.99967	1.95753	8.6665	8.89669	2.121
CG7420	100.023	-0.984089	0.349897	-2.81251	0.00491561	0.0110253	98.8025	158.217	198.474	75.2928	65.9964	78.3013	85.2206	64.2539	75.6489
CR44064	17.0506	-4.95421	1.50606	-3.28952	0.0010036	0.0029479	52.6552	51.4527	41.9849	3.12094	0	0	0	0	4.242
CG18132	7.57553	-3.44216	2.02484	-1.69997	0.0891371	0.130045	7.69122	28.299	22.9008	3.51106	0	0	5.77767	0	0
halo	9.81644	-4.0877	1.78901	-2.2849	0.0223187	0.0399208	15.9741	10.2905	49.6185	8.19248	0	0	1.44442	0	2.828
CG44072	8.84913	-7.08332	2.20259	-3.21591	0.00130031	0.00364252	11.8326	25.7264	38.1681	0	0	3.91507	0	0	0
Or22a	30.5977	-3.67322	0.92473	-3.97221	7.12102e-05	0.000332524	56.205	91.3286	106.871	0	0	0	15.8886	2.96556	2.121
Or22b	32.3151	-4.00703	1.66145	-2.41177	0.0158752	0.0298512	37.2728	106.764	125.955	3.51106	0	0	17.333	0	0
haf	179.63	-1.75116	0.263229	-6.65263	2.87907e-11	1.68948e-09	295.224	405.19	351.146	66.7102	93.852	93.9616	90.9982	115.657	103.929
CG10869	35.825	-5.26016	1.32192	-3.9792	6.9149e-05	0.000324429	72.1791	119.628	114.504	4.2913	0	3.91507	0	7.90817	0
CG31935	321.108	0.0169903	0.182307	0.0931957	0.925748	0.941839	336.639	315.148	316.795	317.946	316.697	303.418	353.882	268.878	360.57
CG14352	94.8441	-0.0429792	0.401275	-0.107107	0.914704	0.933439	99.9858	106.764	83.9697	96.3591	125.565	56.7685	96.7759	67.2194	120.19
RFeSP	2965.88	0.120356	0.132105	0.911062	0.362263	0.434497	3071.75	3111.6	2519.09	2927.05	2756.42	2812.98	3169.05	3624.91	2700.03
CR44603	107.658	-4.51305	1.04279	-4.32786	1.50565e-05	9.37349e-05	186.956	311.289	408.398	20.2861	1.28564	0	33.2216	3.95408	3.535
CR45695	1.14043	-4.2554	3.95302	-1.07649	0.281707	0.350839	7.69122	2.57264	0	0	0	0	0	0	0
chinmo	590.159	-0.851778	0.184662	-4.61263	3.97598e-06	3.15292e-05	758.472	821.957	908.4	433.811	487.687	534.407	366.882	454.72	545.096
cpb	834.085	0.540027	0.131034	4.12128	3.7677e-05	0.000197536	635.413	600.711	599.238	930.431	1046.94	1021.83	850.761	822.45	998.99
CG17660	694.144	0.312297	0.126827	2.46238	0.0138017	0.0265028	569.742	571.125	648.857	731.861	731.96	790.843	748.208	780.932	673.77
CR44976	12.1127	-5.74916	1.38333	-4.15602	3.23838e-05	0.000174758	34.9063	25.7264	45.8017	0	0.428548	0	1.44442	0	0.706999
mRpL48	83.2118	-0.0345611	0.315795	-0.109442	0.912852	0.932029	76.3205	79.7517	95.4201	82.705	102.423	70.4712	86.665	83.0358	72.1139
frtz	439.267	0.236146	0.195237	1.20953	0.226459	0.291566	334.272	475.938	354.963	448.245	503.115	463.935	426.103	425.064	521.766
Rim2	801.324	0.427262	0.229092	1.86502	0.0621786	0.0956185	812.311	743.492	416.032	905.854	741.388	906.338	813.206	959.854	913.443
Eno	9079.36	0.526874	0.111906	4.7082	2.49913e-06	2.16848e-05	6905.53	6813.63	6435.13	10491.8	12417.6	9591.91	9401.71	10596	9060.9
Rrp40	137.451	0.0186698	0.303479	0.0615193	0.950946	0.961873	157.374	151.786	122.138	110.793	156.848	95.9191	127.109	177.934	137.158
CG31937	334.678	0.0491519	0.20469	0.240129	0.810231	0.847626	371.545	294.567	343.513	310.924	327.839	315.163	363.993	405.294	279.265
CG17652	120.709	-0.185737	0.309949	-0.599249	0.549007	0.616563	134.892	135.063	183.207	69.0509	80.9955	93.9616	93.8871	153.221	142.107
CG17646	927.29	0.274057	0.148937	1.84008	0.0657568	0.100167	962.585	930.008	973.285	743.565	640.25	632.283	1099.2	1356.25	1008.18
CG17712	151.57	0.0119683	0.256219	0.0467112	0.962743	0.971203	148.5	138.922	156.489	150.976	181.276	142.9	158.886	118.623	167.559
CG17648	6.26898	-6.62544	2.10813	-3.1428	0.00167338	0.00447779	6.50795	25.7264	22.9008	0	1.28564	0	0	0	0
Gr22f	22.2722	-4.84716	1.58249	-3.063	0.00219129	0.00561112	60.3465	79.7517	49.6185	3.51106	0	0	7.22208	0	0
CG17650	14.06	-4.53903	1.28016	-3.54567	0.000391615	0.00134526	27.8067	51.4527	34.3513	1.95059	1.28564	3.91507	5.77767	0	0
Gr22e	28.9335	-4.98071	1.44845	-3.43866	0.00058461	0.00188072	60.3465	50.1664	141.222	0	0	0	8.6665	0	0
Gr22d	26.7681	-4.30134	1.82412	-2.35803	0.0183722	0.0337681	37.8644	108.051	72.5193	10.9233	0	0	11.5553	0	0
Gr22c	14.6403	-5.04104	1.65933	-3.03799	0.00238159	0.00600572	26.0318	64.3159	34.3513	2.73083	0	0	4.33325	0	0
Gr22b	16.8948	-3.82622	1.39809	-2.73676	0.00620481	0.0134064	42.5975	52.7391	41.9849	4.68141	0	0	7.22208	0	2.828
Gr22a	21.8154	-4.68927	1.14727	-4.08733	4.36358e-05	0.000222734	41.4142	50.1664	91.6033	3.51106	1.71419	0	7.22208	0	0.706999
CG31933	27.8291	-4.34191	1.30805	-3.31938	0.000902163	0.00270103	44.964	92.6149	95.4201	0	1.28564	3.91507	11.5553	0	0.706999
CG31664	64.6535	-1.95503	0.569439	-3.43325	0.000596384	0.001912	98.8025	142.781	141.222	24.5774	53.1399	21.5329	49.1102	36.5753	14.14
c-cup	12.6357	-4.83339	1.68288	-2.8721	0.00407757	0.00940531	14.7908	41.1622	53.4353	0	0	0	4.33325	0	0
mir-2280	0	NA	NA	NA	NA	NA	0	0	0	0	0	0	0	0	0
wry	297.672	-0.790513	0.230067	-3.43601	0.000590343	0.00189532	488.096	433.489	400.765	175.943	182.561	232.946	192.107	289.637	283.507
CR44073	7.66124	-4.67889	1.90412	-2.45725	0.0140004	0.0268355	20.7071	12.8632	30.5344	0	0	1.95753	2.88883	0	0
CR44074	9.57224	-3.25694	1.45875	-2.23269	0.0255694	0.0447204	30.1732	24.44	22.9008	0	0	0	7.22208	0	1.414
CG31663	226.814	-0.996513	0.297803	-3.34621	0.000819234	0.00248944	327.764	351.165	339.696	200.911	111.422	199.668	158.886	212.532	139.279
CG7295	21.7914	-7.44258	1.55866	-4.77498	1.79724e-06	1.66104e-05	59.7548	48.8801	80.1529	5.46165	0.428548	0	1.44442	0	0
CR44075	16.7403	-5.96113	1.54908	-3.84817	0.000119004	0.000510838	39.0477	27.0127	80.1529	1.56047	0	0	2.88883	0	0
CG15358	74.6158	-1.1258	0.511125	-2.2026	0.0276233	0.0477677	109.452	144.068	148.855	24.1873	37.7122	21.5329	101.109	56.3457	28.28
CG7337	3247.96	0.213429	0.0977582	2.18323	0.0290187	0.0498992	2999.57	2757.87	2717.57	3923.03	3434.81	3554.88	3040.5	3530.01	3273.41
CG15357	12.8189	-7.70013	1.72447	-4.46521	7.99904e-06	5.59916e-05	21.8904	55.3117	38.1681	0	0	0	0	0	0
CG33673	12.4781	-3.18489	1.82712	-1.74312	0.0813127	0.120179	27.8067	38.5896	34.3513	0	0	0	11.5553	0	0
erm	54.3676	-2.86021	0.495264	-5.77514	7.68912e-09	1.84585e-07	101.761	127.346	183.207	5.07153	8.9995	5.8726	24.5551	19.7704	12.726
Der-1	387.369	0.0169044	0.230079	0.0734723	0.94143	0.954381	356.754	425.771	393.131	377.244	373.694	371.931	349.549	527.87	310.373
CG15356	2077.1	0.741452	0.115568	6.41569	1.40187e-10	6.55198e-09	1386.79	1517.86	1297.71	2493.24	2596.14	2356.87	2196.96	2198.47	2649.83
CG15362	200.514	0.200179	0.275745	0.725958	0.467865	0.539784	160.924	234.11	179.39	155.657	209.988	205.541	181.996	269.866	207.151
CG7289	567.608	0.349934	0.124721	2.80574	0.00502015	0.0112138	488.096	490.087	484.734	559.819	594.396	626.411	597.988	660.332	606.605
Got2	1424.59	0.444286	0.157703	2.81724	0.0048439	0.0108861	1140.67	936.44	1179.39	1661.51	2042.46	1442.7	1418.42	1568.78	1430.97
Npc2a	287.707	0.346725	0.27555	1.2583	0.208282	0.271674	279.842	201.952	290.077	196.619	331.267	311.248	363.993	340.051	274.316
CR42874	27.9307	-2.93078	0.723062	-4.05328	5.05035e-05	0.000251391	47.9222	51.4527	95.4201	10.5332	8.57096	13.7027	1.44442	8.89669	13.433
Obp22a	14.1977	-6.80275	1.81348	-3.75122	0.000175974	0.000699132	26.6234	45.0211	49.6185	5.07153	0	0	1.44442	0	0
CG33543	78.1586	-1.99367	0.432303	-4.61174	3.9931e-06	3.1643e-05	126.018	185.23	187.023	22.6268	20.9988	35.2356	63.5543	31.6327	31.108
CR43464	62.5865	-4.58345	0.824453	-5.55939	2.70725e-08	5.19924e-07	116.552	163.362	236.642	4.2913	2.14274	17.6178	15.8886	3.95408	2.828
CG15353	37.0869	0.463336	0.651908	0.710739	0.477246	0.548968	26.6234	50.1664	3.81681	38.6217	44.569	50.8959	50.5546	34.5982	33.936
CR45712	10.699	-6.39135	1.7508	-3.65053	0.000261705	0.000971293	27.8067	36.0169	26.7176	0.390118	0	3.91507	1.44442	0	0
Nplp4	1180.5	-0.227169	0.529509	-0.429019	0.66791	0.724472	1576.11	2042.67	675.575	719.377	564.397	1372.23	869.539	1772.42	1032.22
CG4238	654.625	0.045777	0.131297	0.348652	0.727351	0.777346	601.69	625.151	683.208	710.795	702.39	614.665	648.543	610.906	694.273
CG42296	50.4369	-3.47834	0.718439	-4.84152	1.28851e-06	1.26175e-05	86.9699	177.512	122.138	17.9454	14.5706	0	14.4442	6.91965	13.433
lectin-22C	10.8023	-7.42838	1.85955	-3.99472	6.47714e-05	0.000307902	43.1891	14.1495	38.1681	0	1.71419	0	0	0	0
Su(dx)	3216.68	0.501897	0.110329	4.54907	5.38825e-06	4.03839e-05	2823.27	2154.58	2645.05	3604.3	3512.81	3419.81	3496.93	3631.83	3661.55
CR45298	13.9497	-4.65487	1.3988	-3.32777	0.000875437	0.00262934	20.7071	51.4527	34.3513	12.4838	2.14274	0	1.44442	2.96556	0
Kebab	138.18	-0.0644952	0.337973	-0.19083	0.848659	0.879178	147.908	171.08	110.687	139.662	106.708	152.688	121.331	104.783	188.769
Or22c	31.7774	-8.97277	1.7221	-5.21037	1.88465e-07	2.56974e-06	73.954	97.7602	106.871	7.41224	0	0	0	0	0
dpr3	104.67	-1.72313	0.372663	-4.62382	3.76731e-06	3.01157e-05	149.683	210.956	282.444	43.6932	26.9985	35.2356	77.9985	61.2883	53.732
CG12674	18.1345	-3.98135	1.66908	-2.38536	0.0170626	0.0317189	36.0896	50.1664	64.8857	0	0	1.95753	10.1109	0	0
CR44808	6.07043	-6.50274	2.38553	-2.72592	0.00641234	0.0137927	12.4243	11.5769	26.7176	0	0	3.91507	0	0	0
CR44055	21.7207	-8.44123	1.48314	-5.69147	1.25951e-08	2.78323e-07	50.8804	41.1622	103.054	0.390118	0	0	0	0	0
CG4259	90.8406	-1.60659	0.520312	-3.08774	0.00201688	0.00525065	149.091	141.495	198.474	54.2264	73.7102	39.1507	75.1097	67.2194	19.089
GlyP	7334	0.630663	0.120337	5.24082	1.59865e-07	2.25674e-06	5908.63	4662.9	5446.58	8746.05	8567.96	7875.16	7258.19	9172.49	8368.04
tho2	1099.02	0.232226	0.129407	1.79454	0.0727278	0.10918	963.177	921.004	946.568	1234.33	1394.92	1109.92	1041.42	1061.67	1218.16
CG11723	314.085	0.456739	0.25124	1.81794	0.0690734	0.104467	240.794	298.426	248.092	262.939	347.124	348.441	369.771	267.889	443.289
CG7261	536.674	0.0954825	0.179636	0.531533	0.595049	0.659252	459.106	519.673	610.689	489.208	530.542	546.152	531.545	486.352	656.802
AIF	1040.33	0.179444	0.128473	1.39674	0.162492	0.218755	920.579	825.816	988.553	1052.15	1278.79	1215.63	1061.65	972.705	1047.07
CG15382	26.9422	-2.5322	0.837447	-3.02372	0.00249688	0.00624576	23.6653	93.9012	68.7025	2.73083	6.42822	15.6603	7.22208	7.90817	16.261
aop	2874.55	0.578727	0.127733	4.53077	5.87704e-06	4.35324e-05	2281.92	2369.4	1805.35	3315.22	3414.67	2993.07	3014.5	3102.97	3573.88
CR43751	62.0637	-4.25288	0.928981	-4.578	4.69443e-06	3.61236e-05	99.9858	181.371	232.825	12.0937	2.14274	1.95753	23.1107	2.96556	2.121
CR44066	22.8833	-4.71578	0.9945	-4.74186	2.11769e-06	1.89242e-05	37.8644	79.7517	80.1529	0	0	0	5.77767	0.988521	1.414
CR45290	20.9713	-3.44707	0.893693	-3.8571	0.000114738	0.000495613	30.1732	61.7433	64.8857	6.632	5.14257	5.8726	7.22208	0	7.06999
CG10874	479.987	0.33038	0.143739	2.29848	0.0215345	0.0387236	390.477	407.763	389.314	555.918	575.111	510.916	460.769	482.398	547.217
CR44065	30.3713	-2.00301	0.731554	-2.73802	0.00618101	0.0133673	43.1891	64.3159	99.2369	4.2913	6.85676	3.91507	30.3327	4.94261	16.261
CG34172	98.2931	-0.710325	0.371703	-1.911	0.0560046	0.0874395	135.484	131.204	160.306	81.5346	65.5678	48.9383	119.887	83.0358	58.6809
CG31668	48.2197	-5.23156	0.991153	-5.27826	1.30418e-07	1.90096e-06	82.8285	174.939	160.306	4.68141	0	0	2.88883	6.91965	1.414
CG33124	43.9989	-4.66261	1.439	-3.24017	0.0011946	0.00340052	63.8963	145.354	160.306	11.3134	0	0	12.9997	0	2.121
CG15385	118.102	-1.09009	0.373309	-2.92008	0.00349946	0.00825694	168.023	227.678	152.672	101.041	61.2823	92.0041	89.5538	112.691	57.9739
Uch	1148.49	0.612948	0.206517	2.96803	0.00299716	0.00727324	816.452	832.248	774.812	1331.86	1707.33	1162.77	1324.53	914.382	1471.97
CG34174	103.496	-0.153653	0.362463	-0.423915	0.671628	0.727898	95.2528	119.628	110.687	114.305	86.5667	113.537	114.109	59.3113	118.069
CG10880	366.405	0.452753	0.250846	1.8049	0.0710901	0.106986	276.292	290.708	301.528	372.563	559.683	313.205	384.215	346.971	452.48
CG15386	0	NA	NA	NA	NA	NA	0	0	0	0	0	0	0	0	0
CG42371	0	NA	NA	NA	NA	NA	0	0	0	0	0	0	0	0	0
mio	420.424	0.129597	0.175573	0.738137	0.460431	0.532565	374.503	410.336	427.482	390.508	478.688	383.676	476.657	384.535	457.429
papi	661.654	-0.0449281	0.167053	-0.268945	0.787972	0.828497	693.984	735.774	610.689	702.992	602.11	620.538	599.433	789.828	599.535
CG15387	249.95	0.680536	0.207833	3.27443	0.00105875	0.00307513	195.83	168.508	179.39	248.115	296.127	287.757	283.106	257.015	333.704
rti	2935.13	0.486269	0.125649	3.87007	0.000108806	0.000475171	2701.39	1982.22	2370.24	2897.8	3198.68	3374.79	3245.6	3295.73	3349.76
CR44114	25.1086	-4.39095	0.979397	-4.48332	7.34897e-06	5.23784e-05	43.7808	72.0338	83.9697	4.2913	3.42838	7.83013	8.6665	1.97704	0
Sec24CD	2329.4	0.304778	0.0823634	3.70041	0.000215255	0.000829752	1954.16	1933.34	2061.08	2586.48	2569.57	2536.96	2352.95	2623.54	2346.53
CR44115	14.9066	-4.19404	1.75636	-2.38791	0.0169443	0.0315359	28.3983	48.8801	45.8017	0	3.85693	0	7.22208	0	0
Tengl3	18.9714	-5.04401	1.3118	-3.84512	0.000120495	0.00051621	53.8385	55.3117	53.4353	1.95059	0.428548	0	5.77767	0	0
Tengl2	12.8784	-6.61347	1.53595	-4.30579	1.66391e-05	0.000101787	26.0318	38.5896	41.9849	3.51106	0.428548	3.91507	1.44442	0	0
Tengl1	23.8075	-5.00172	1.28547	-3.89095	9.98512e-05	0.00044253	50.8804	72.0338	80.1529	3.12094	0.857096	0	7.22208	0	0
CG4267	366.777	-0.0115688	0.173935	-0.0665119	0.94697	0.958709	324.214	356.31	400.765	412.745	414.834	334.738	349.549	333.132	374.71
CR42859	32.4978	-8.01294	1.3791	-5.81027	6.23721e-09	1.53451e-07	67.446	95.1876	118.321	0.780236	3.42838	5.8726	1.44442	0	0
Ser12	10.9589	-0.508445	1.35068	-0.376436	0.706593	0.758949	1.7749	19.2948	15.2672	19.5059	17.5705	0	15.8886	2.96556	6.36299
CG17239	72.0937	-1.02215	0.461278	-2.21592	0.026697	0.0463751	118.918	132.491	80.1529	48.3746	41.1406	62.6411	37.5548	87.9784	39.592
CG17234	18.1831	-4.21315	1.23598	-3.40874	0.000652629	0.00206104	28.3983	46.3075	61.0689	12.4838	0.428548	7.83013	2.88883	0	4.242
Send1	184.758	-0.585143	0.42193	-1.38682	0.165495	0.222118	234.286	304.857	209.924	120.937	157.277	133.112	171.886	257.015	73.5279
CR44787	7.01209	-6.82941	2.03529	-3.3555	0.000792206	0.00242358	18.3406	21.8674	22.9008	0	0	0	0	0	0
CR44788	4.81482	-6.28662	2.35567	-2.66871	0.00761421	0.0159597	10.0577	18.0085	15.2672	0	0	0	0	0	0
CG4270	10.9932	-2.27121	1.99598	-1.13789	0.255167	0.322272	20.1155	38.5896	22.9008	0	0	0	17.333	0	0
CG34049	9.83363	-4.40283	1.72286	-2.55553	0.0106025	0.0211329	15.3824	42.4485	26.7176	0	0	0	0	3.95408	0
CG17242	17.1143	-3.26317	1.87059	-1.74446	0.0810783	0.1199	35.4979	60.457	38.1681	5.46165	0	0	14.4442	0	0
CR43753	48.6166	-4.20782	1.07276	-3.92242	8.76655e-05	0.000396623	81.6452	191.661	133.588	5.46165	2.14274	0	20.2218	0	2.828
CR43754	22.5046	-3.09376	1.73491	-1.78324	0.0745476	0.11147	46.7389	50.1664	83.9697	0	0	0	21.6662	0	0
CG4271	9.25776	-7.24061	1.89358	-3.82376	0.000131431	0.000553534	23.0736	41.1622	19.084	0	0	0	0	0	0
CG31681	103.131	-0.664849	0.343381	-1.93619	0.0528448	0.0832362	157.374	147.927	137.405	47.2043	57.4254	99.8342	95.3315	95.8866	89.7889
CG42658	12.2399	-5.4665	1.64298	-3.32718	0.000877311	0.00263409	26.0318	37.3032	41.9849	1.95059	0	0	2.88883	0	0
CG17237	16.0917	-6.8817	1.39519	-4.93244	8.12077e-07	8.66435e-06	33.1314	42.4485	53.4353	7.02212	3.42838	3.91507	1.44442	0	0
robl22E	8.07516	-6.91726	2.31585	-2.98691	0.00281809	0.00691318	20.7071	27.0127	19.084	0	0	5.8726	0	0	0
CG31949	14.9749	-4.64174	1.57046	-2.95567	0.00311994	0.0075228	34.3147	48.8801	45.8017	0	0	0	5.77767	0	0
CG16995	24.4289	-2.04664	1.03639	-1.97479	0.0482921	0.0771621	52.6552	45.0211	61.0689	0	11.1422	11.7452	10.1109	16.8049	11.312
CG9967	152.441	-0.404024	0.308461	-1.30981	0.190262	0.250687	113.002	201.952	160.306	180.234	198.418	162.475	118.442	97.8636	139.279
eys	661.786	-0.840611	0.280416	-2.99773	0.00271997	0.00670889	995.125	878.555	908.4	465.801	397.692	755.608	462.213	698.884	393.799
Rab5	2841.6	0.406736	0.0883265	4.60491	4.12638e-06	3.2547e-05	2462.96	2347.53	2057.26	3282.45	3202.11	3053.75	3031.83	3022.9	3113.63
Axud1	1599.89	0.605187	0.126571	4.7814	1.74078e-06	1.6167e-05	1138.3	1178.27	1091.61	1878.03	2063.03	1861.61	1578.75	1599.43	2010
CG3597	251.022	0.249683	0.296356	0.84251	0.399503	0.471945	274.517	196.807	259.543	211.054	227.13	221.201	268.661	402.328	197.96
CG3609	706.005	0.26007	0.209576	1.24093	0.21463	0.278692	621.214	432.203	675.575	712.745	976.66	878.932	621.099	775.989	659.63
CG15390	80.0992	0.137791	0.337768	0.407946	0.683313	0.73845	78.0954	56.598	64.8857	113.524	106.28	80.2589	63.5543	82.0473	75.6489
CR44982	12.0619	-3.42445	1.70932	-2.0034	0.045134	0.0728878	33.1314	45.0211	3.81681	6.632	0	11.7452	7.22208	0.988521	0
Atxn7	472.463	0.128016	0.178502	0.717171	0.473269	0.545105	407.043	459.216	435.116	479.455	515.543	542.237	384.215	476.467	552.873
Eogt	233.019	-0.337817	0.277469	-1.21749	0.223417	0.288447	276.292	288.135	255.726	175.163	224.559	227.074	168.997	299.522	181.699
CG9870	38.9775	-2.02015	0.620148	-3.25753	0.00112388	0.00323113	53.8385	51.4527	110.687	19.1158	25.2843	37.1931	30.3327	10.8737	12.019
CG3557	10.6495	-5.4472	1.64414	-3.31311	0.000922663	0.00275149	18.9322	63.0296	11.4504	0	0	0	1.44442	0.988521	0
CG43750	9.79655	-7.29465	1.95455	-3.73214	0.000189858	0.000746613	5.32469	51.4527	30.5344	0	0.857096	0	0	0	0
VGlut	434.826	-0.973689	0.228057	-4.2695	1.95914e-05	0.000116388	656.12	546.685	729.01	307.023	289.27	403.252	348.104	381.569	252.399
CG18641	37.6596	-3.90176	1.02015	-3.82471	0.000130929	0.000551858	63.3046	66.8886	164.123	10.9233	13.285	0	15.8886	0.988521	3.535
CG31948	26.474	-8.73805	1.46846	-5.95047	2.6737e-09	7.67429e-08	42.5975	92.6149	103.054	0	0	0	0	0	0
CG34448	17.0797	-4.48507	1.48994	-3.01023	0.00261046	0.00648277	43.1891	68.1749	34.3513	0.780236	0	0	7.22208	0	0
CG34447	16.7079	-7.06074	1.76059	-4.01044	6.06056e-05	0.000291599	35.4979	51.4527	57.2521	5.46165	0	0	0	0	0.706999
CG9886	118.758	-0.960884	0.327936	-2.9301	0.00338858	0.00802641	134.892	195.52	217.558	85.0457	89.995	66.5561	112.664	95.8866	70.6999
CG44139	1.51969	-4.60599	3.749	-1.22859	0.219224	0.283936	2.95816	10.2905	0	0	0.428548	0	0	0	0
CR44912	14.1877	-3.36092	1.77238	-1.89628	0.0579232	0.089974	28.3983	32.158	53.4353	0	2.14274	0	11.5553	0	0
dpp	474.148	-0.118675	0.171256	-0.69297	0.488328	0.559912	557.909	599.424	488.551	370.222	338.553	381.719	551.767	553.572	425.614
CR45286	25.391	-6.56839	1.55468	-4.22492	2.39029e-05	0.000136573	29.5816	74.6065	118.321	3.12094	0	0	2.88883	0	0
Slh	531.417	-0.0189563	0.142826	-0.132724	0.894412	0.917815	541.343	542.826	484.734	600.782	552.827	497.213	560.434	494.261	508.333
oaf	1645.08	0.690764	0.136524	5.05967	4.19984e-07	4.98071e-06	1215.21	1135.82	927.484	1926.79	2066.89	2196.35	1674.08	1658.74	2004.34
CR44607	8.60483	-4.86259	1.99847	-2.43315	0.014968	0.0283982	15.9741	5.14527	53.4353	0	0	0	2.88883	0	0
CG3528	16.7179	-6.37238	1.4359	-4.4379	9.08408e-06	6.19046e-05	32.5398	66.8886	49.6185	0	0	0	0	0	1.414
CR44112	6.46418	-6.71705	2.19518	-3.05991	0.00221405	0.00566162	9.46611	33.4443	15.2672	0	0	0	0	0	0
CG3515	34.9918	-6.32417	1.60515	-3.93993	8.15071e-05	0.000372312	46.7389	110.623	145.039	8.19248	0	0	4.33325	0	0
CR44113	8.59848	-3.04402	1.5739	-1.93406	0.0531058	0.0835725	7.09958	42.4485	19.084	0.390118	0	0	1.44442	6.91965	0
Cyp309a1	81.8449	-1.1295	0.355477	-3.17743	0.00148585	0.00406875	117.735	118.341	110.687	56.5671	86.1381	86.1315	67.8876	51.4031	41.713
Cyp309a2	67.0041	-2.34473	0.506367	-4.6305	3.64778e-06	2.94574e-05	65.6712	110.623	198.474	43.6932	53.1399	60.6835	17.333	23.7245	29.694
Rad1	0	NA	NA	NA	NA	NA	0	0	0	0	0	0	0	0	0
CG34314	0	NA	NA	NA	NA	NA	0	0	0	0	0	0	0	0	0
insv	866.376	0.9137	0.164505	5.55422	2.78849e-08	5.31659e-07	463.248	564.694	553.437	1040.44	1170.36	1045.32	1054.42	809.599	1095.85
Elba2	1189.06	0.677485	0.150369	4.5055	6.62176e-06	4.80161e-05	734.807	919.718	717.559	1528.48	1629.77	1362.44	1343.31	1110.11	1355.32
CG3214	755.751	0.11222	0.166572	0.673704	0.500499	0.571553	811.127	811.667	576.338	709.624	804.384	679.264	839.206	841.231	728.916
Arpc5	527.765	0.299612	0.163057	1.83747	0.06614	0.100617	449.049	536.395	438.933	454.877	544.684	563.77	597.988	624.745	539.44
Drp1	1361.62	0.634634	0.0999843	6.34734	2.19073e-10	9.48359e-09	951.344	949.303	931.301	1715.74	1719.76	1581.69	1539.75	1351.31	1514.39
CG15394	25.4582	-0.856046	0.699395	-1.22398	0.22096	0.285764	45.5557	43.7348	15.2672	14.4344	14.1421	35.2356	25.9995	22.736	12.019
CR44790	15.1442	-5.54766	1.34202	-4.13383	3.56774e-05	0.000188487	20.7071	70.7475	41.9849	0	0	0	1.44442	0	1.414
CR44789	5.8947	-3.61641	2.03929	-1.77336	0.0761685	0.11354	14.1992	15.4358	19.084	0	0	0	4.33325	0	0
CG15395	17.4301	-8.13349	1.55616	-5.22665	1.72605e-07	2.40101e-06	43.1891	41.1622	72.5193	0	0	0	0	0	0
CG43403	8.03198	-4.02366	2.03316	-1.97902	0.0478138	0.0765137	26.6234	3.85896	34.3513	3.12094	0	0	4.33325	0	0
CR45705	22.5444	-4.02263	1.51059	-2.66296	0.00774567	0.0161967	42.0059	102.905	41.9849	0	0	3.91507	10.1109	1.97704	0
CR43852	5.22278	-6.39329	2.29496	-2.78579	0.00533969	0.0117847	11.241	12.8632	22.9008	0	0	0	0	0	0
CG9962	13.2219	-3.86583	1.36437	-2.83342	0.00460526	0.0104237	28.3983	54.0254	26.7176	0	0	1.95753	5.77767	0	2.121
CG43851	7.19785	-6.86885	2.01392	-3.41069	0.000647998	0.00205132	21.2988	20.5811	22.9008	0	0	0	0	0	0
CG33125	43.2627	-4.01158	1.30933	-3.06384	0.00218512	0.00560122	91.703	111.91	145.039	8.58259	0	9.78767	20.2218	0	2.121
Prosbeta4R1	16.0046	-5.90785	1.57155	-3.75926	0.000170414	0.000681999	18.3406	61.7433	61.0689	0	0	0	2.88883	0	0
Or23a	24.7983	-6.02102	1.34053	-4.49151	7.07188e-06	5.07462e-05	34.3147	81.0381	103.054	1.95059	0	0	0	0	2.828
Prosbeta4R2	29.6128	-6.15378	1.41875	-4.33747	1.44135e-05	9.03355e-05	54.4301	97.7602	106.871	3.12094	0	0	4.33325	0	0
CG9879	20.9294	-4.03475	1.3898	-2.90313	0.00369457	0.00865929	40.231	82.3244	53.4353	0.390118	0.428548	0	11.5553	0	0
Gr23a	37.6887	-4.8159	1.3711	-3.51245	0.000443997	0.00149233	60.9381	129.918	125.955	10.9233	0	0	7.22208	0	4.242
CG31690	94.9091	-2.07323	0.515419	-4.02242	5.7604e-05	0.000280267	175.123	232.824	213.741	41.7426	17.5705	23.4904	80.8873	45.472	23.331
CG15398	14.6698	-4.23654	1.51821	-2.79048	0.00526305	0.0116431	33.723	29.5853	61.0689	0	0.428548	0	7.22208	0	0
CG31689	1475.09	0.657299	0.159139	4.13034	3.62223e-05	0.00019092	1124.1	936.44	1381.68	1352.93	1423.21	1667.82	1931.18	1799.11	1659.33
mir-4914	0	NA	NA	NA	NA	NA	0	0	0	0	0	0	0	0	0
Hrs	653.274	0.718548	0.189935	3.78313	0.000154869	0.000631919	488.096	529.963	423.665	638.233	855.381	553.982	811.762	815.53	762.852
CG9961	33.2787	-3.2539	0.933243	-3.48666	0.000489097	0.00161881	47.3306	88.756	122.138	12.0937	1.71419	0	15.8886	5.93113	5.65599
Cwc25	1174.39	0.592439	0.136769	4.33168	1.47975e-05	9.24491e-05	895.731	936.44	839.697	1302.6	1192.65	1366.36	1220.53	1249.49	1566
Pgk	1342.67	0.330745	0.126786	2.60868	0.0090892	0.0184817	1216.99	1050.92	1007.64	1587.78	1501.2	1569.94	1370.75	1540.12	1238.66
Bacc	8174.79	0.316731	0.146855	2.15677	0.0310238	0.0527687	8234.93	8465.26	6362.62	7258.53	6949.33	7542.38	8221.62	11499.5	9038.99
CR44772	3.31683	-3.35156	2.40548	-1.3933	0.163528	0.21985	6.50795	9.00423	11.4504	0	0	0	2.88883	0	0
CG9960	0	NA	NA	NA	NA	NA	0	0	0	0	0	0	0	0	0
Snapin	0	NA	NA	NA	NA	NA	0	0	0	0	0	0	0	0	0
Trn-SR	319.875	0.0769285	0.181147	0.424676	0.671073	0.727356	263.868	310.003	324.428	334.331	359.552	354.313	285.994	293.591	352.793
CG3077	251.015	0.206948	0.241408	0.857254	0.391304	0.463851	254.993	191.661	213.741	268.011	272.556	293.63	233.995	209.566	320.978
aph-1	234.215	0.201228	0.248225	0.810668	0.417557	0.490493	200.563	241.828	187.023	210.274	302.126	236.862	270.106	199.681	259.469
Taf10b	109.904	-0.417605	0.384576	-1.08589	0.27753	0.346371	125.426	133.777	110.687	138.492	121.708	78.3013	134.331	62.2768	84.1329
Taf10	160.626	0.293626	0.29794	0.985521	0.324368	0.395269	144.358	160.79	87.7865	144.734	200.132	211.414	181.996	148.278	166.145
colt	469.226	-0.057032	0.171079	-0.333367	0.738857	0.787041	471.531	427.058	404.581	568.792	602.967	481.553	482.435	397.386	386.729
CG2862	562.209	0.350267	0.213714	1.63895	0.101223	0.145165	456.74	545.399	332.062	590.638	808.241	602.92	577.767	605.963	540.147
CG15399	10.7791	-3.61081	1.02347	-3.52799	0.000418726	0.00142123	19.5239	39.8759	26.7176	2.34071	1.28564	0	2.88883	2.96556	1.414
Syt1	1690.8	-0.123637	0.216738	-0.570445	0.568376	0.634477	2065.98	1661.92	1725.2	1565.15	1155.79	2031.92	1523.86	2047.23	1440.16
CR43821	9.3438	-7.14908	2.13533	-3.348	0.000813956	0.00247625	14.7908	11.5769	53.4353	4.2913	0	0	0	0	0
daw	655.413	0.677111	0.29019	2.33334	0.0196304	0.0357828	614.706	635.441	770.995	324.968	148.278	182.051	1133.87	1253.44	834.966
CG2964	29.1359	-5.11452	1.32741	-3.853	0.000116681	0.000502623	48.5138	114.482	87.7865	3.51106	0	0	7.22208	0	0.706999
G6P	31.6097	-2.99404	0.801139	-3.73722	0.000186063	0.000733146	37.8644	113.196	83.9697	2.34071	3.42838	13.7027	14.4442	9.88521	5.65599
Duox	1081.92	0.27746	0.171815	1.61488	0.106336	0.151401	822.96	870.838	912.217	1408.72	1466.06	1111.88	938.871	933.164	1272.6
CG3123	46.8564	-3.90302	0.633812	-6.15802	7.36613e-10	2.59353e-08	85.7866	102.905	171.756	21.8466	8.14241	7.83013	5.77767	9.88521	7.77699
CG3119	31.7362	-4.67209	1.28253	-3.64288	0.000269609	0.000995222	49.1055	100.333	122.138	0.780236	1.71419	0	11.5553	0	0
Cpr23B	11.4792	-7.46274	2.01903	-3.6962	0.000218851	0.000841369	29.5816	41.1622	26.7176	5.85177	0	0	0	0	0
CR45342	3.7127	-5.71303	2.56101	-2.23077	0.0256962	0.0448877	11.241	6.43159	11.4504	4.2913	0	0	0	0	0
CG2975	32.3572	-4.07663	0.655118	-6.22274	4.88535e-10	1.86514e-08	85.7866	90.0423	83.9697	7.02212	5.99967	1.95753	8.6665	4.94261	2.828
CG18558	26.3363	-4.30177	1.28891	-3.33754	0.000845246	0.0025533	70.9958	100.333	53.4353	0	0	0	11.5553	0	0.706999
CG18557	20.0271	-8.27137	1.69699	-4.87414	1.09282e-06	1.10004e-05	43.7808	59.1706	68.7025	6.632	0	1.95753	0	0	0
CG3117	22.7975	-4.55563	1.24665	-3.65431	0.000257879	0.000959566	49.6971	77.1791	61.0689	4.68141	0	3.91507	7.22208	0	1.414
CG2983	27.1623	-6.29102	1.2302	-5.11381	3.15726e-07	3.94819e-06	44.3724	48.8801	133.588	4.2913	0.857096	9.78767	0	1.97704	0.706999
CG3104	229.831	-0.722556	0.320719	-2.25293	0.0242638	0.0428197	220.087	295.853	351.146	237.582	203.56	242.734	154.553	117.634	245.329
RpS21	4558.31	0.243369	0.134005	1.81611	0.0693528	0.104811	4793.99	4216.55	3847.34	3934.73	4657.03	4316.36	5691	5272.77	4295.02
CG2991	1152.71	0.210985	0.123058	1.71451	0.0864345	0.126697	1063.16	937.726	969.469	1343.96	1215.79	1401.59	1050.09	1134.82	1257.75
CG31694	2098.2	0.357181	0.115355	3.09635	0.00195916	0.00511978	1919.85	1569.31	1690.84	2259.17	2584.57	2210.05	2170.96	2148.06	2330.98
CG8813	19.534	-3.57668	1.67888	-2.1304	0.0331385	0.0559095	27.2151	60.457	61.0689	8.19248	0	5.8726	12.9997	0	0
CG8814	1228.87	0.424018	0.0982971	4.31364	1.60591e-05	9.90424e-05	1034.17	963.452	1137.41	1216.78	1229.08	1307.63	1399.64	1380.96	1390.67
Prx6005	110.194	-0.0772481	0.353676	-0.218415	0.827106	0.861299	85.195	167.221	99.2369	103.381	105.423	97.8767	88.1094	131.473	113.827
CG31950	33.7927	-0.633221	0.519791	-1.21822	0.223139	0.288149	44.3724	54.0254	38.1681	25.7478	28.2842	25.4479	15.8886	42.5064	29.694
betaggt-II	113.626	-0.348911	0.295157	-1.18212	0.237159	0.30315	142.583	155.645	118.321	107.282	102.423	64.5986	116.998	108.737	106.05
NTPase	1244.14	0.395917	0.130093	3.04334	0.00233967	0.00592357	1116.41	1012.33	927.484	1400.91	1212.79	1481.85	1246.53	1355.26	1443.69
lilli	4660.19	0.500164	0.124371	4.02155	5.78164e-05	0.000280908	3764.55	3599.12	3217.57	5661.78	5105.29	5604.42	4170.03	5247.07	5571.86
Rbp9	2014.99	-0.224591	0.214749	-1.04583	0.29564	0.365262	2552.3	2257.49	1759.55	1986.87	1607.48	2333.38	1669.75	2431.76	1536.31
Ts	309.582	0.478015	0.269163	1.77593	0.0757443	0.113024	207.071	267.554	179.39	335.501	436.69	440.445	332.216	220.44	366.933
Rrp1	847.26	0.673272	0.183692	3.66522	0.000247126	0.000928717	631.271	612.288	522.902	1058.39	1098.8	867.187	953.315	759.184	1122.01
gammaTub23C	215.462	0.168977	0.240937	0.701334	0.483095	0.554767	201.155	174.939	187.023	276.203	281.127	184.008	218.107	191.773	224.826
CG9641	982.569	0.443383	0.132541	3.34525	0.000822083	0.00249618	736.582	830.962	645.04	1184.4	1201.65	1211.71	985.092	929.21	1118.47
CG3165	376.841	0.203066	0.210629	0.964095	0.334998	0.406161	323.031	297.14	412.215	382.706	423.405	385.634	345.216	344.994	477.225
CG9643	179.821	-0.0265099	0.259257	-0.102253	0.918555	0.936344	171.573	194.234	213.741	159.558	174.848	144.857	137.22	219.452	202.909
Chd1	3983.86	0.618402	0.120338	5.13886	2.76409e-07	3.54609e-06	2773.57	2878.78	2755.73	4890.13	5372.7	4279.17	3895.59	4120.16	4888.9
Bem46	261.122	0.0293323	0.262712	0.111652	0.911099	0.930695	257.36	228.965	274.81	246.555	319.697	252.522	226.773	202.647	340.774
okr	324.995	0.0825581	0.208479	0.396002	0.692103	0.746534	261.501	312.575	366.413	340.183	336.41	332.781	274.439	315.338	385.315
CG3558	1893.96	0.39701	0.101087	3.92742	8.58616e-05	0.000389574	1661.3	1521.71	1480.92	2222.5	2077.17	1918.38	1954.3	2045.25	2164.12
CG17265	269.481	-0.318704	0.264603	-1.20446	0.228411	0.293745	311.79	352.451	332.062	244.994	160.705	227.074	203.663	338.074	254.52
CG17224	258.41	-0.14818	0.416362	-0.355893	0.721921	0.773098	324.214	230.251	324.428	170.872	226.702	256.437	245.551	427.041	120.19
CG17264	76.6582	-2.74116	0.672144	-4.07824	4.53773e-05	0.000230583	121.876	263.695	171.756	8.19248	31.284	9.78767	18.7774	50.4146	14.14
alpha4GT1	299.994	0.295202	0.223569	1.3204	0.1867	0.246465	199.38	275.272	290.077	349.546	341.124	322.993	313.438	256.027	352.086
CG3542	713.904	0.20731	0.195403	1.06093	0.288721	0.358306	674.46	470.793	721.376	780.626	899.093	737.99	703.431	630.676	806.686
CG3605	847.274	0.352821	0.131316	2.6868	0.00721408	0.0152392	698.126	779.509	595.422	961.25	930.806	984.639	844.984	961.831	868.902
CG17219	140.837	-0.507224	0.296004	-1.71357	0.086607	0.126926	205.296	192.948	125.955	129.909	103.28	131.155	144.442	133.45	101.101
CR44147	12.8463	-2.7918	1.52328	-1.83276	0.0668387	0.101572	26.6234	20.5811	53.4353	0	0	0	12.9997	1.97704	0
GABPI	230.696	0.262512	0.246442	1.06521	0.286781	0.356261	205.296	225.106	179.39	189.597	275.128	262.309	248.44	281.729	209.272
CG17258	48.8502	-3.81165	0.68155	-5.59262	2.23671e-08	4.46806e-07	86.9699	126.059	187.023	3.51106	1.28564	5.8726	11.5553	13.8393	3.535
CG17259	634.572	0.309626	0.158973	1.94767	0.0514547	0.0814248	600.506	559.548	519.086	678.025	695.533	561.812	684.653	789.828	622.159
CG17260	131.078	-0.0289708	0.300514	-0.0964041	0.9232	0.939929	102.352	145.354	164.123	151.756	118.708	103.749	128.553	121.588	143.521
cnir	136.424	0.114176	0.340978	0.334848	0.73774	0.786115	100.577	92.6149	190.84	152.926	165.848	125.282	147.33	111.703	140.693
CG17221	144.898	-0.528754	0.266686	-1.98268	0.047403	0.0759791	164.474	204.525	175.573	146.294	98.1374	137.027	132.886	123.565	121.604
CG17261	24.7416	-1.90277	0.649988	-2.9274	0.00341813	0.00808795	32.5398	64.3159	41.9849	21.4565	10.7137	13.7027	17.333	12.8508	7.77699
v(2)k05816	2529.6	-0.0841569	0.246539	-0.341354	0.732837	0.781996	3052.82	2788.74	2805.35	2222.89	1726.62	2008.43	2651.95	3860.18	1649.43
CR43708	17.4479	-1.61391	0.861258	-1.8739	0.0609444	0.09404	14.7908	30.8716	30.5344	16.7751	8.14241	31.3205	7.22208	13.8393	3.535
snRNA:U5:23D	9.8717	0.314352	1.36823	0.229751	0.818286	0.85436	13.0159	15.4358	3.81681	11.3134	3.42838	0	25.9995	0.988521	14.847
CG3523	29699	0.348056	0.148915	2.33727	0.019425	0.0354443	31164.8	26440.3	29103.1	22381.5	20002.5	27828.3	35369.4	43378.3	31622.7
toc	4040.94	0.475327	0.107245	4.43214	9.33017e-06	6.32551e-05	3164.05	2937.95	3019.09	4916.27	5177.71	4474.92	3824.81	4098.41	4755.28
PpD6	23.3202	-3.79655	1.16524	-3.25817	0.00112132	0.00322554	46.1473	90.0423	53.4353	6.632	0	0	2.88883	7.90817	2.828
CG15403	17.8366	-6.00418	1.66435	-3.60752	0.000309139	0.00111141	22.482	55.3117	76.3361	3.51106	0	0	2.88883	0	0
CG12400	385.563	-0.0176274	0.210567	-0.0837139	0.933284	0.947942	462.656	388.468	351.146	345.254	395.121	324.95	424.658	459.662	318.15
Mad	1303.6	0.545343	0.116971	4.66222	3.12818e-06	2.59764e-05	1007.55	919.718	1019.09	1524.19	1525.2	1450.53	1389.53	1295.95	1600.65
gkt	250.72	0.356413	0.249853	1.42649	0.153726	0.208334	140.217	207.097	248.092	322.237	330.41	268.182	244.106	245.153	250.985
Hydr2	1255.1	0.594348	0.122171	4.86489	1.14518e-06	1.13971e-05	824.735	861.833	885.499	1554.23	1577.06	1728.5	1234.98	1173.37	1455.71
CG44002	104.559	-0.160934	0.411583	-0.391012	0.695788	0.749784	118.918	70.7475	167.939	88.5568	104.137	76.3438	141.553	73.1506	99.6869
CG31698	11.8623	-5.88965	1.59136	-3.70101	0.000214747	0.000828854	18.3406	45.0211	41.9849	0	0	0	0	0	1.414
CG15404	4.88064	-3.40863	2.05279	-1.66049	0.0968159	0.139679	14.7908	14.1495	11.4504	0	0	0	0	0	3.535
CG34393	67.0892	-2.61951	0.500328	-5.23558	1.64469e-07	2.29996e-06	140.808	181.371	164.123	15.9948	11.1422	9.78767	34.666	34.5982	11.312
CR45336	8.38497	-7.09836	1.99875	-3.55139	0.000383203	0.00132218	17.749	42.4485	15.2672	0	0	0	0	0	0
CR45337	4.64378	-6.09169	2.52628	-2.41133	0.0158945	0.029884	13.6075	9.00423	15.2672	0	0	3.91507	0	0	0
CR45338	4.84621	-6.29837	2.3327	-2.70003	0.00693326	0.014753	14.1992	14.1495	15.2672	0	0	0	0	0	0
CR45706	24.9485	-4.82847	0.927005	-5.20868	1.90189e-07	2.5852e-06	50.2887	77.1791	83.9697	0.390118	2.57129	1.95753	5.77767	0.988521	1.414
CR44484	4.14981	-6.0617	2.52254	-2.40302	0.0162604	0.0304278	11.8326	6.43159	19.084	0	0	0	0	0	0
CG3347	19.7464	-6.25018	1.44767	-4.3174	1.5788e-05	9.75223e-05	39.0477	57.8843	76.3361	1.56047	0	0	2.88883	0	0
CG3332	273.038	-0.51218	0.21628	-2.36813	0.0178783	0.0330071	340.78	442.494	385.497	131.08	164.134	174.22	274.439	306.442	238.259
CR44485	14.5073	-6.88101	1.60479	-4.2878	1.80455e-05	0.000108612	23.0736	41.1622	64.8857	0	0	0	1.44442	0	0
CG9664	104.923	-1.47876	0.347886	-4.25069	2.13115e-05	0.000124139	174.531	181.371	217.558	63.9793	38.5693	64.5986	56.3322	87.9784	59.3879
CG9663	410.247	0.087306	0.226213	0.385946	0.699536	0.753054	418.875	315.148	469.467	452.927	399.407	371.931	326.438	453.731	484.295
CG3277	101.698	-1.56975	0.412432	-3.80607	0.000141191	0.000585661	180.448	239.255	194.657	48.3746	30.8554	13.7027	83.7762	61.2883	62.9229
CG15406	245.168	-0.310707	0.263392	-1.17964	0.238144	0.304263	398.168	353.738	236.642	142.393	148.278	115.494	294.661	301.499	215.635
CG3326	131.619	-0.890629	0.331465	-2.68695	0.00721081	0.0152392	117.143	209.67	187.023	140.833	141.849	115.494	82.3317	77.1046	113.12
CG8837	103.025	-1.706	0.359308	-4.74802	2.05414e-06	1.84605e-05	133.117	222.533	274.81	37.4513	32.9982	37.1931	60.6655	56.3457	72.1139
CG33281	58.3567	-1.66811	0.580323	-2.87444	0.00404739	0.00934793	98.8025	105.478	125.955	24.5774	16.2848	48.9383	60.6655	24.713	19.796
CG33282	55.0363	-2.63124	0.529707	-4.96734	6.78759e-07	7.43724e-06	95.8444	133.777	133.588	39.4019	14.1421	19.5753	23.1107	21.7475	14.14
CG3285	65.7641	-1.71527	0.470258	-3.64752	0.000264789	0.000980901	111.227	129.918	152.672	28.8687	25.2843	23.4904	47.6657	54.3687	18.382
CG15408	75.8861	-1.32641	0.41963	-3.16091	0.00157279	0.00425752	130.751	158.217	129.771	17.9454	32.5696	45.0233	70.7764	53.3801	44.541
E23	2723.06	0.694596	0.139116	4.99291	5.9476e-07	6.65493e-06	1919.25	1839.44	1683.21	3516.13	3357.67	3368.91	2562.39	2673.95	3586.61
CG8838	18.4745	-3.52596	1.07437	-3.28188	0.00103119	0.00301291	40.8226	65.6022	45.8017	0	0.428548	0	8.6665	0	4.949
CG34394	2450.06	0.509168	0.10049	5.06684	4.0448e-07	4.84615e-06	1901.51	1705.66	1763.36	3220.81	2856.7	2950	2337.07	2686.8	2628.62
CG15412	105.155	-1.04081	0.39791	-2.61569	0.00890464	0.0181834	140.217	217.388	183.207	38.6217	39.4264	66.5561	59.2211	122.577	79.1839
CG9662	211.592	0.539793	0.189942	2.84188	0.00448485	0.0101919	154.416	171.08	175.573	225.098	221.559	234.904	249.884	249.107	222.705
Ptpa	206.97	0.338996	0.228365	1.48445	0.13769	0.189668	156.782	185.23	179.39	190.378	262.271	232.946	236.884	199.681	219.17
CR45301	5.04545	-4.03132	2.19819	-1.83393	0.0666651	0.101328	4.14142	19.2948	19.084	0	0	0	2.88883	0	0
Sfp23F	1.75324	-4.83716	3.46594	-1.39563	0.162827	0.21915	2.95816	9.00423	3.81681	0	0	0	0	0	0
CG42460	6.94464	-6.80782	2.10445	-3.23496	0.00121659	0.00345257	10.0577	25.7264	26.7176	0	0	0	0	0	0
CR44791	3.74414	-0.973353	2.57274	-0.378333	0.705183	0.757795	10.6494	3.85896	7.63361	0	0	0	11.5553	0	0
CR44792	9.3595	-3.49235	1.91186	-1.82667	0.0677493	0.102739	11.8326	27.0127	38.1681	0	0	0	7.22208	0	0
CG34175	12.3185	-6.63975	1.65891	-4.00248	6.2682e-05	0.000299769	21.2988	30.8716	57.2521	0	0	0	1.44442	0	0
pgant2	216.326	-1.01545	0.270982	-3.74729	0.000178757	0.000708588	292.266	319.007	328.245	181.015	132.421	232.946	132.886	144.324	183.82
CG8840	5.21861	-6.41828	2.3579	-2.72203	0.00648827	0.013939	13.6075	25.7264	7.63361	0	0	0	0	0	0
CG31952	19.8253	-3.48722	1.26871	-2.74864	0.00598434	0.012992	26.6234	56.598	80.1529	0	0	0	10.1109	4.94261	0
CG2772	42.8421	-2.01196	0.553218	-3.63682	0.000276024	0.00101352	89.9281	81.0381	64.8857	49.1549	19.7132	21.5329	18.7774	25.7015	14.847
Snx1	587.591	0.178749	0.180602	0.989742	0.3223	0.393203	576.841	384.609	534.353	713.526	678.82	710.585	543.101	532.813	613.675
CG12795	582.769	0.59207	0.156599	3.78079	0.00015633	0.000636241	304.69	380.75	358.78	909.755	849.382	880.89	547.434	459.662	553.58
Cog3	307.619	0.138261	0.173561	0.796614	0.425675	0.498588	265.051	275.272	316.795	311.314	356.552	315.163	288.883	334.12	305.424
Sec5	266.424	-0.0845342	0.211194	-0.400267	0.68896	0.743639	253.218	322.866	255.726	288.687	266.128	223.159	259.995	292.602	235.431
CG3246	329.008	-0.0474885	0.369895	-0.128384	0.897845	0.920587	349.655	394.9	232.825	351.886	271.271	405.209	382.77	414.19	158.368
msl-2	183.903	-0.984065	0.268691	-3.66244	0.000249822	0.000936182	228.37	241.828	328.245	189.207	146.563	125.282	115.553	134.439	145.642
mir-4971	0	NA	NA	NA	NA	NA	0	0	0	0	0	0	0	0	0
Pdsw	1673.1	0.247902	0.172459	1.43745	0.15059	0.204679	1668.99	1640.06	1286.26	1499.61	1576.2	1904.68	1708.74	2207.37	1566
CG3238	359.783	0.488977	0.23427	2.08724	0.0368668	0.0612026	290.491	244.4	297.711	420.157	479.116	344.526	363.993	313.361	484.295
CG31776	37.4601	-4.95147	1.06241	-4.66061	3.15276e-06	2.61394e-05	75.7289	72.0338	125.955	21.0664	10.7137	21.5329	10.1109	0	0
pgant4	78.5321	-1.37878	0.446548	-3.08764	0.00201755	0.00525069	131.342	135.063	156.489	30.4292	35.5695	54.8109	60.6655	74.1391	28.28
CR45372	11.9794	-4.27143	1.71557	-2.4898	0.0127814	0.0248355	18.9322	37.3032	45.8017	0	0	0	5.77767	0	0
CR43928	22.1614	-3.55331	1.1001	-3.22998	0.00123797	0.00350257	54.4301	28.299	87.7865	9.75295	4.71403	0	2.88883	10.8737	0.706999
Thor	2644.25	0.805125	0.257269	3.12951	0.00175101	0.00465252	2383.09	3127.04	1465.65	1548.38	1453.21	1595.39	4378.03	4994.01	2853.45
CG15414	37.2698	-2.02089	0.546132	-3.70036	0.000215293	0.000829752	72.1791	78.4654	83.9697	14.8245	6.85676	21.5329	17.333	24.713	15.554
tim	733.824	-0.923698	0.257444	-3.58796	0.00033328	0.00117973	1363.71	1233.58	896.949	498.961	371.551	389.549	550.323	840.243	459.55
CR45299	8.98916	-3.57284	1.58011	-2.26113	0.0237511	0.0420602	17.749	37.3032	19.084	0	0	0	5.77767	0.988521	0
CG31954	12.4469	-3.11603	1.90765	-1.63344	0.102377	0.146554	29.5816	39.8759	26.7176	4.2913	0	0	11.5553	0	0
CR45300	4.47937	-6.18726	2.44919	-2.52625	0.0115289	0.022708	8.28285	20.5811	11.4504	0	0	0	0	0	0
CG33123	1388.04	0.0551516	0.108884	0.506515	0.612495	0.675133	1254.85	1281.17	1351.15	1570.61	1624.62	1391.81	1249.42	1328.57	1440.16
CG17593	1002.69	0.316992	0.134848	2.35074	0.018736	0.0343386	886.265	960.88	778.628	1029.52	1099.23	972.894	1097.76	1214.89	984.143
CG3213	34.8258	-3.23927	1.44637	-2.23959	0.0251178	0.0440521	63.8963	65.6022	137.405	16.385	1.28564	0	27.4439	0	1.414
CG8851	37.2748	-4.32133	1.02358	-4.22177	2.42391e-05	0.000138145	83.4201	154.358	72.5193	6.24189	0.857096	1.95753	7.22208	8.89669	0
Sr-CIV	15.6966	-3.15503	1.16773	-2.70185	0.00689541	0.0146862	39.0477	46.3075	34.3513	0	5.57112	1.95753	8.6665	3.95408	1.414
CG8852	69.7281	-2.24638	0.516932	-4.34559	1.38901e-05	8.7854e-05	110.044	230.251	133.588	19.896	22.2845	9.78767	50.5546	30.6442	20.503
Spindly	628.45	0.679334	0.231067	2.93999	0.00328227	0.00784023	410.001	410.336	557.254	712.745	720.389	665.561	707.764	528.859	943.137
Che-13	14.7618	-4.48843	1.25946	-3.56377	0.000365562	0.0012738	30.7649	56.598	38.1681	0	0	1.95753	0	3.95408	1.414
CR44308	5.43956	-6.47874	2.31051	-2.80403	0.00504679	0.0112527	27.2151	10.2905	11.4504	0	0	0	0	0	0
drm	583.173	0.334275	0.22559	1.48178	0.138398	0.190478	672.686	522.245	519.086	418.987	392.978	550.067	642.765	920.313	609.433
CR44309	15.2175	-3.79307	1.28523	-2.95128	0.00316465	0.00761091	34.9063	65.6022	26.7176	0	0	0	5.77767	3.95408	0
CR44747	2.41443	-2.27353	2.22426	-1.02215	0.306709	0.376881	4.14142	2.57264	11.4504	0	0	0	1.44442	0	2.121
CR43822	11.006	-4.11336	1.83898	-2.23677	0.0253017	0.0443108	14.1992	18.0085	61.0689	0	0	0	5.77767	0	0
CG43815	6.87227	-3.8734	1.94325	-1.99325	0.0462336	0.0743983	16.5657	21.8674	19.084	0	0	0	4.33325	0	0
sob	68.0482	-2.34658	0.546039	-4.29745	1.72772e-05	0.000104962	99.3942	155.645	209.924	31.9897	17.5705	7.83013	23.1107	41.5179	25.452
CR43823	28.0421	-4.17749	1.10288	-3.7878	0.000151984	0.000622232	49.6971	100.333	83.9697	5.46165	0	0	2.88883	7.90817	2.121
odd	191.637	-0.802988	0.28385	-2.82892	0.00467061	0.0105485	325.398	270.127	343.513	113.524	62.568	72.4287	192.107	178.922	166.145
CR44310	23.6198	-1.6917	0.753468	-2.24522	0.0247543	0.0435158	36.0896	47.5938	64.8857	10.5332	7.71386	0	18.7774	17.7934	9.19099
Dot	101.424	-0.453889	0.303343	-1.49629	0.134579	0.185867	120.693	163.362	129.771	79.9742	58.7111	56.7685	111.22	101.818	90.4959
CG15418	60.1887	0.0476056	0.511503	0.09307	0.925848	0.941839	48.5138	45.0211	103.054	59.2979	65.5678	25.4479	67.8876	53.3801	73.5279
for	4745.12	0.591287	0.101326	5.8355	5.36308e-09	1.35956e-07	3524.94	3363.72	3625.97	5634.86	5661.97	5077.84	4950.02	4925.8	5940.92
mir-4972	3.10511	-0.305996	2.30359	-0.132834	0.894324	0.917815	2.36653	5.14527	0	9.75295	0	3.91507	5.77767	0.988521	0
CG34340	84.2615	-1.50438	0.349101	-4.30931	1.63764e-05	0.000100445	138.442	162.076	187.023	42.913	29.9983	27.4055	56.3322	68.208	45.955
Sfp24Ba	9.11924	-6.22217	1.77879	-3.49797	0.000468808	0.00156013	16.5657	41.1622	22.9008	0	0	0	1.44442	0	0
CG42463	11.2491	-6.52343	1.70549	-3.82495	0.000130796	0.000551445	16.5657	48.8801	34.3513	0	0	0	1.44442	0	0
Sfp24Bb	7.50177	-3.51185	1.96855	-1.78398	0.0744272	0.111311	18.3406	12.8632	30.5344	0	0	0	5.77767	0	0
Sfp24Bc	3.92084	-6.00539	2.55809	-2.3476	0.0188946	0.0345928	14.7908	12.8632	7.63361	0	0	0	0	0	0
CG16704	104.703	-0.670561	0.395189	-1.69681	0.0897322	0.130829	137.85	102.905	99.2369	72.5619	162.42	150.73	77.9985	72.162	66.4579
CG3513	5.91942	-4.61974	1.64864	-2.80214	0.00507643	0.0113124	14.1992	23.1537	11.4504	0.780236	1.71419	0	0	1.97704	0
Acp24A4	9.17467	-3.2365	1.90048	-1.70299	0.0885702	0.129313	11.8326	25.7264	26.7176	0	1.28564	9.78767	7.22208	0	0
CG43165	20.4625	-1.69861	0.671092	-2.53111	0.0113703	0.0224375	27.2151	27.0127	53.4353	16.7751	13.285	13.7027	17.333	6.91965	8.48399
CG16713	78.14	0.622115	0.5294	1.17513	0.239942	0.306017	97.6193	42.4485	22.9008	90.8975	110.137	74.3863	95.3315	108.737	60.8019
CG16712	1087.85	0.309808	0.21398	1.44783	0.147664	0.201255	1198.65	878.555	843.514	998.702	1140.79	1090.35	1162.76	1553.96	923.341
CG3604	36.7601	-1.36477	0.537523	-2.539	0.011117	0.0220227	47.9222	48.8801	83.9697	27.6984	29.1413	23.4904	36.1104	18.7819	14.847
CG10031	91.6029	-0.331897	0.394487	-0.841338	0.400159	0.472403	131.342	140.209	91.6033	72.5619	61.7109	35.2356	70.7764	125.542	95.4449
CG42464	2.67861	-5.42763	3.00016	-1.80912	0.0704328	0.106148	2.36653	10.2905	11.4504	0	0	0	0	0	0
CG42465	5.72286	-6.5427	2.37743	-2.752	0.00592321	0.0128805	5.32469	34.7306	11.4504	0	0	0	0	0	0
Sfp24C1	3.97976	-3.62052	2.95962	-1.2233	0.221216	0.286048	5.91632	27.0127	0	0	0	0	2.88883	0	0
CG42467	8.69343	-4.26387	1.65521	-2.57603	0.00999434	0.0200759	15.9741	23.1537	34.3513	0	0.428548	0	4.33325	0	0
CG43145	12.1554	-4.30441	1.67481	-2.57009	0.0101673	0.0203732	30.7649	30.8716	41.9849	0	0	0	5.77767	0	0
CR44311	4.60213	-4.56051	2.06666	-2.20671	0.0273346	0.0473321	11.8326	16.7221	11.4504	0	0	0	0	0	1.414
CG2816	16.885	-1.85281	0.750345	-2.46928	0.0135386	0.0261083	30.1732	47.5938	30.5344	5.85177	2.14274	5.8726	5.77767	14.8278	9.19099
CG31778	268.546	0.0836629	0.253534	0.329987	0.74141	0.788965	346.105	258.55	286.26	211.834	206.989	154.645	402.992	283.706	265.832
CG31777	170.129	0.095358	0.315631	0.302119	0.762561	0.806597	142.583	185.23	183.207	147.855	134.564	195.753	161.775	245.153	135.037
cutlet	414.603	0.0437034	0.175055	0.249655	0.802854	0.841743	336.639	373.032	431.299	448.636	525.4	460.02	372.659	353.891	429.856
CG31955	101.266	-0.419002	0.347713	-1.20502	0.228194	0.29349	106.494	117.055	110.687	116.255	101.137	107.664	99.6647	100.829	51.611
CG2818	490.874	0.0270543	0.215631	0.125466	0.900155	0.922096	365.037	500.378	530.536	655.398	472.688	487.426	457.88	430.995	517.524
lectin-24A	17.8561	-3.25148	1.14392	-2.8424	0.00447752	0.0101782	20.1155	57.8843	64.8857	2.34071	0	0	10.1109	3.95408	1.414
Shaw	250.71	-1.10777	0.238643	-4.64196	3.45121e-06	2.81281e-05	390.477	425.771	362.597	199.35	135.85	191.838	189.219	208.578	152.712
CG10019	169.151	-1.7192	0.307322	-5.59414	2.21717e-08	4.43545e-07	241.977	310.003	419.849	94.0184	63.8536	101.792	99.6647	87.9784	103.222
CG43707	239.131	-1.53118	0.313867	-4.87844	1.06931e-06	1.08118e-05	380.419	639.3	366.413	106.112	75.853	101.792	158.886	199.681	123.725
CG43703	4.42197	-2.62664	2.32449	-1.12998	0.258484	0.325834	13.6075	5.14527	15.2672	0	0	0	5.77767	0	0
mir-1004	0	NA	NA	NA	NA	NA	0	0	0	0	0	0	0	0	0
CR43704	6.45898	-6.68745	2.25042	-2.97164	0.00296214	0.00720482	7.09958	12.8632	38.1681	0	0	0	0	0	0
bowl	388.662	-0.287294	0.237994	-1.20715	0.227375	0.292556	418.284	483.656	549.62	285.566	236.987	340.611	411.659	472.513	299.061
CG31960	9.26787	-3.90909	1.66879	-2.34247	0.0191564	0.0350155	17.1573	15.4358	41.9849	3.51106	0	0	4.33325	0.988521	0
CG31958	10.4324	-7.38746	1.85466	-3.98319	6.79955e-05	0.00031968	15.9741	28.299	49.6185	0	0	0	0	0	0
CG3921	743.973	-0.215678	0.112823	-1.91165	0.0559206	0.0873538	860.233	922.29	912.217	593.759	560.969	536.364	726.541	775.989	807.393
Reph	3642.68	0.373936	0.199647	1.87298	0.0610709	0.0941894	3597.12	2927.66	3282.45	3311.71	2558.86	4398.58	3379.93	4747.87	4579.94
CG3407	277.921	0.230673	0.246516	0.935732	0.349411	0.421282	204.113	259.836	244.276	305.462	312.84	346.483	339.438	199.681	289.163
CR44076	5.70079	-6.53928	2.21208	-2.95616	0.00311493	0.007513	21.8904	14.1495	15.2672	0	0	0	0	0	0
CR44077	12.5485	-5.09612	1.42794	-3.56885	0.000358552	0.00125434	14.7908	52.7391	41.9849	0	0	0	1.44442	1.97704	0
slp1	32.8177	-1.84701	0.755763	-2.44391	0.0145292	0.0277017	53.2469	72.0338	76.3361	25.3577	5.99967	5.8726	25.9995	22.736	7.77699
slp2	52.4589	-1.80176	0.481882	-3.73901	0.000184749	0.000729004	65.0795	128.632	129.771	21.4565	14.9992	19.5753	41.8881	26.6901	24.038
CR44983	6.21876	-6.60571	2.10861	-3.13274	0.00173184	0.00461087	5.32469	15.4358	34.3513	0	0.857096	0	0	0	0
CR45451	12.7391	-3.43516	1.79863	-1.90988	0.0561492	0.0876308	26.6234	28.299	49.6185	0	0	0	10.1109	0	0
CR45449	7.81613	-4.78185	1.82082	-2.62621	0.00863417	0.0177179	20.1155	24.44	22.9008	0	0	0	2.88883	0	0
CR45450	12.2721	-4.06748	1.42016	-2.8641	0.00418193	0.00961043	29.5816	28.299	45.8017	0	0	0	5.77767	0.988521	0
CR44078	12.5399	-5.4575	1.73367	-3.14795	0.0016442	0.00441268	21.8904	24.44	61.0689	0	2.57129	0	2.88883	0	0
CG3964	101.543	-2.60618	0.406753	-6.40728	1.48139e-10	6.82302e-09	154.416	216.101	278.627	68.2706	39.8549	52.8534	27.4439	29.6556	46.662
Cep97	361.784	0.12753	0.218793	0.582881	0.559973	0.626392	327.172	303.571	408.398	329.65	448.69	315.163	423.214	341.04	359.156
CG31957	114.693	0.179639	0.337574	0.532146	0.594625	0.658966	85.7866	133.777	125.955	101.431	109.708	92.0041	105.442	107.749	170.387
capu	573.179	-0.358214	0.179264	-1.99825	0.0456897	0.0736427	583.349	616.146	656.491	646.815	622.68	587.26	583.544	381.569	480.76
fred	164.005	-2.10015	0.340716	-6.16393	7.09622e-10	2.50965e-08	268.601	397.472	335.879	65.5398	61.7109	115.494	59.2211	78.0932	94.0309
CG31773	37.5438	-4.71706	0.913037	-5.16634	2.38718e-07	3.1414e-06	79.2787	113.196	110.687	9.75295	2.57129	9.78767	8.6665	3.95408	0
CG43797	10.4804	-3.09827	1.4166	-2.18712	0.028734	0.0494743	20.1155	36.0169	26.7176	0	1.28564	0	7.22208	2.96556	0
CR45344	14.2512	-3.86379	1.76761	-2.18589	0.0288239	0.0496128	14.7908	43.7348	61.0689	0	0	0	8.6665	0	0
CG34176	597.047	0.969815	0.175564	5.524	3.31371e-08	6.07668e-07	391.66	380.75	328.245	760.73	725.103	608.793	664.432	854.082	659.63
CG15422	148.999	0.123971	0.328853	0.37698	0.706188	0.758617	145.541	163.362	118.321	133.42	206.989	101.792	176.219	138.393	156.954
CG15423	169.879	0.310856	0.35586	0.873536	0.382371	0.455168	152.049	199.379	110.687	146.684	218.988	119.41	176.219	252.073	153.419
CG43773	9.8741	-0.770562	1.4908	-0.516879	0.60524	0.668579	8.87448	11.5769	30.5344	0	8.9995	0	8.6665	3.95408	16.261
CG43774	122.728	0.0879679	0.30924	0.284465	0.776054	0.818084	135.484	135.063	122.138	95.5789	91.2807	103.749	140.108	182.876	98.2729
ed	3021.61	0.450874	0.120818	3.73183	0.000190094	0.000747173	2474.8	2101.84	2393.14	3788.04	3442.52	3478.54	2872.94	3000.16	3642.46
CR44984	79.5244	0.342326	0.462839	0.739623	0.459529	0.531637	57.3883	82.3244	87.7865	79.9742	39.8549	84.1739	82.3317	135.427	66.4579
snoRNA:Me28S-C437	5.36135	-1.12076	1.70018	-0.659205	0.509764	0.580348	11.241	9.00423	11.4504	0	0.428548	1.95753	1.44442	0	12.726
Sr-CIII	21.2245	-4.21719	1.07475	-3.92387	8.71368e-05	0.000394907	27.2151	65.6022	76.3361	7.41224	5.14257	0	5.77767	0	3.535
Sr-CI	278.255	-0.20674	0.364308	-0.567488	0.570383	0.63615	286.942	282.99	301.528	286.737	225.845	364.101	274.439	355.868	125.846
CG2955	27.9356	-5.0681	1.26689	-4.00043	6.32271e-05	0.000302011	42.0059	96.4739	103.054	0	0	1.95753	7.22208	0	0.706999
Or24a	28.8336	-3.0907	0.86154	-3.58741	0.000333978	0.00118194	56.7967	77.1791	80.1529	7.41224	5.14257	7.83013	11.5553	0	13.433
CR44057	11.6541	-2.34631	0.985989	-2.37965	0.017329	0.0321387	5.91632	41.1622	26.7176	4.68141	5.99967	5.8726	5.77767	5.93113	2.828
CG31961	314.748	0.220053	0.181877	1.2099	0.226318	0.291456	273.334	312.575	240.459	347.205	327.839	356.271	350.993	284.694	339.36
lectin-24Db	79.0131	-0.310061	0.424048	-0.731193	0.464661	0.536676	105.902	88.756	103.054	60.8584	41.5691	70.4712	73.6652	116.645	50.197
CG3714	1150.02	-0.12754	0.147707	-0.863464	0.387882	0.460517	1183.26	955.735	1217.56	1225.36	1181.51	1524.92	983.648	1038.94	1039.29
ft	292.876	-2.98699	0.327298	-9.1262	7.09436e-20	8.64639e-17	495.196	803.949	858.781	95.969	54.8541	54.8109	111.22	74.1391	86.9609
CG3702	758.232	0.322626	0.184021	1.75321	0.0795667	0.117951	694.576	526.104	774.812	782.186	854.096	710.585	907.094	871.876	702.757
RpL40	7745.98	0.403237	0.131928	3.0565	0.00223938	0.00570888	6425.72	6894.67	5061.08	9175.96	9766.18	8031.76	7928.4	8863.08	7567.01
CR44608	17.5585	-2.93913	0.885735	-3.3183	0.000905671	0.00271	18.9322	54.0254	49.6185	7.80236	9.42805	1.95753	7.22208	6.91965	2.121
CR45720	9.33861	-5.05399	1.71387	-2.94888	0.00318931	0.00766324	28.3983	28.299	22.9008	1.56047	0	0	2.88883	0	0
CR44058	20.0108	-5.14173	1.23523	-4.16256	3.14705e-05	0.000170936	36.6812	74.6065	61.0689	2.73083	0	0	2.88883	0	2.121
CR44059	19.1571	-6.22448	1.45818	-4.26867	1.96645e-05	0.000116603	33.723	86.1833	49.6185	0	0	0	2.88883	0	0
CR45294	7.85517	-4.78676	1.8465	-2.59234	0.00953257	0.0192229	16.5657	32.158	19.084	0	0	0	2.88883	0	0
CR45295	2.52215	-5.3677	3.07725	-1.74432	0.0811038	0.119926	4.73306	14.1495	3.81681	0	0	0	0	0	0
CR45296	8.50447	-7.0993	1.92316	-3.69148	0.000222952	0.000854074	17.749	24.44	34.3513	0	0	0	0	0	0
CG15425	16.1756	-5.87714	1.65034	-3.56118	0.000369198	0.00128308	44.3724	60.457	34.3513	3.51106	0	0	2.88883	0	0
CR44080	18.3143	-8.20515	1.54041	-5.32661	1.00065e-07	1.52738e-06	47.3306	41.1622	76.3361	0	0	0	0	0	0
Art2	22.1383	-5.0121	1.23912	-4.04487	5.23517e-05	0.000259287	51.472	51.4527	83.9697	1.95059	0	3.91507	5.77767	0	0.706999
tutl	833.83	-0.372378	0.195322	-1.90648	0.0565875	0.088228	1041.27	986.606	1041.99	682.706	569.111	812.376	704.875	992.475	673.063
CG16857	222.363	-0.480855	0.294597	-1.63225	0.102627	0.146859	312.382	241.828	332.062	175.163	158.991	148.773	173.33	297.545	161.196
Atet	526.681	-0.416007	0.15337	-2.71245	0.00667884	0.0143038	643.104	662.454	618.323	497.01	411.834	465.893	418.881	524.905	497.728
mir-1005	0	NA	NA	NA	NA	NA	0	0	0	0	0	0	0	0	0
CR44697	3.59143	-2.63404	2.8248	-0.932472	0.351093	0.422988	18.9322	5.14527	0	4.2913	0	0	0	3.95408	0
CR44698	3.27445	-2.01262	1.92507	-1.04548	0.295801	0.365404	8.28285	11.5769	3.81681	0	0	0	0	2.96556	2.828
CR44699	5.45801	-5.48652	2.16354	-2.5359	0.0112158	0.0221769	20.7071	23.1537	3.81681	0	0	0	1.44442	0	0
CR44700	4.11569	-5.05222	2.21646	-2.27941	0.0226426	0.0404162	11.241	16.7221	7.63361	0	0	0	1.44442	0	0
CG15429	14.8119	-4.55101	1.72326	-2.64094	0.00826765	0.0170741	23.0736	39.8759	61.0689	3.51106	0	0	5.77767	0	0
Traf4	135.771	-1.42065	0.254449	-5.58321	2.36113e-08	4.64717e-07	202.338	258.55	213.741	89.337	91.2807	113.537	88.1094	87.9784	77.0629
CR45363	17.9302	-3.66258	1.29113	-2.83673	0.00455781	0.0103296	21.2988	65.6022	61.0689	1.17035	0	0	10.1109	0	2.121
CG17612	313.71	0.418867	0.214028	1.95707	0.0503397	0.0798991	268.009	240.542	240.459	328.869	362.551	377.804	342.327	261.958	400.869
CG3338	322.178	0.200879	0.191118	1.05107	0.293225	0.362872	299.957	307.43	293.894	312.875	344.981	297.545	414.548	332.143	296.233
Psf2	104.009	-0.218186	0.307433	-0.709705	0.477887	0.549546	97.6193	111.91	137.405	78.4137	116.136	103.749	92.4427	90.9439	107.464
Tps1	3475.23	0.391178	0.153366	2.55062	0.0107531	0.0213767	3511.34	2527.62	2854.97	3666.72	3020.4	4010.99	4266.81	3824.59	3593.68
CG3652	259.668	0.0378711	0.197645	0.191612	0.848047	0.878716	259.726	273.986	209.924	255.917	270.842	289.715	284.55	224.394	267.953
l(2)k05819	1244.68	0.594576	0.143127	4.1542	3.26433e-05	0.000175702	970.868	950.589	801.529	1512.88	1586.06	1241.08	1294.2	1320.66	1524.29
CG33003	45.0917	-2.18281	0.634648	-3.43941	0.000582993	0.0018759	48.5138	115.769	125.955	28.8687	8.57096	15.6603	14.4442	24.713	23.331
Dim1	258.51	0.726289	0.237022	3.06423	0.00218231	0.00559629	204.113	136.35	236.642	244.994	269.128	297.545	304.772	331.155	301.889
CG15431	156.36	-2.00134	0.294815	-6.78846	1.1334e-11	7.51365e-10	289.9	361.455	270.993	81.5346	104.137	66.5561	93.8871	60.2998	78.4769
CG43055	49.3487	0.235681	0.823497	0.286195	0.774728	0.817121	34.9063	34.7306	57.2521	9.36283	73.7102	88.089	17.333	47.449	81.3049
CG34177	0	NA	NA	NA	NA	NA	0	0	0	0	0	0	0	0	0
CG34178	0	NA	NA	NA	NA	NA	0	0	0	0	0	0	0	0	0
CG43056	10.3773	-5.50187	1.61684	-3.40286	0.000666856	0.00209844	23.6653	29.5853	38.1681	0	0	0	0	1.97704	0
Sfp24F	13.6332	-2.20495	1.45422	-1.51625	0.129457	0.179578	23.6653	38.5896	38.1681	0	0	0	17.333	4.94261	0
CG15432	567.477	0.610552	0.13706	4.45463	8.40374e-06	5.7989e-05	463.248	463.075	530.536	481.405	449.547	518.746	719.319	787.851	693.566
morgue	213.17	-0.289674	0.213699	-1.35552	0.175251	0.233373	221.862	241.828	202.291	266.841	245.129	191.838	177.663	185.842	185.234
Elp3	272.021	-0.0154528	0.210565	-0.0733874	0.941498	0.954388	276.292	281.704	229.008	284.396	335.553	254.479	262.884	228.348	295.526
MFS18	308.494	0.338386	0.195642	1.72962	0.083699	0.123223	296.999	246.973	286.26	326.139	273.842	297.545	363.993	296.556	388.143
CG15439	592.618	0.398479	0.167932	2.37286	0.017651	0.0326366	428.342	500.378	538.17	690.119	704.104	557.897	686.098	567.411	661.044
CG15440	89.7	-0.83024	0.405741	-2.04623	0.0407337	0.0667478	114.777	83.6107	167.939	56.5671	107.566	74.3863	76.5541	67.2194	58.6809
CG15434	41.1348	-0.0868639	0.503251	-0.172605	0.862962	0.89178	59.1632	50.1664	41.9849	30.4292	25.2843	17.6178	47.6657	68.208	29.694
Gs1l	346.452	0.2533	0.250821	1.00988	0.312553	0.382932	301.141	347.306	251.909	371.392	395.121	368.016	327.883	482.398	272.902
RpL27A	14273.2	0.318451	0.194033	1.64122	0.100752	0.144581	12997	14925.2	11324.5	12481.4	11306.8	16468.7	14279.5	21193.9	13481.8
snoRNA:Me18S-C1831	12.6893	0.712997	0.787908	0.904924	0.365505	0.43802	18.3406	12.8632	3.81681	5.85177	4.28548	5.8726	20.2218	26.6901	16.261
mRpL27	320.022	0.139731	0.165865	0.842438	0.399543	0.471957	322.439	277.845	332.062	292.979	336.41	297.545	330.771	347.959	342.188
CG15435	543.98	0.38937	0.198427	1.96228	0.04973	0.0790849	340.188	519.673	416.032	631.601	602.11	722.33	517.101	523.916	622.866
CG15443	183.1	0.069256	0.225693	0.306859	0.758951	0.803662	190.506	165.935	175.573	156.827	212.131	185.966	187.774	195.727	177.457
CG15436	171.606	0.0572882	0.236922	0.241802	0.808934	0.846549	137.259	167.221	190.84	194.669	188.99	160.518	184.885	153.221	166.852
CG17840	98.8771	-0.919102	0.317631	-2.89361	0.00380838	0.00888267	109.452	160.79	179.39	73.7323	74.1388	58.726	82.3317	82.0473	69.2859
ine	307.92	-0.299927	0.262651	-1.14192	0.253487	0.32053	359.712	438.635	305.344	234.851	212.131	317.12	288.883	375.638	238.966
dp	4975.94	-0.581168	0.150608	-3.85882	0.000113934	0.000492407	6085.53	6063.7	5885.51	4874.52	4357.05	5461.52	3486.82	5019.71	3549.14
HP6	4.60718	-3.42782	1.85875	-1.84416	0.0651602	0.0994124	8.28285	5.14527	22.9008	0	1.71419	0	1.44442	1.97704	0
CR43716	14.7015	-2.22531	0.959233	-2.31989	0.020347	0.0369404	24.8485	46.3075	34.3513	0	2.57129	1.95753	4.33325	10.8737	7.06999
CR44609	32.2959	-4.92859	1.22933	-4.00918	6.09296e-05	0.000292713	66.8544	129.918	80.1529	2.34071	1.28564	0	10.1109	0	0
CR45452	7.19195	-3.91183	2.00368	-1.95232	0.0509	0.0806767	10.6494	11.5769	38.1681	0	0	0	4.33325	0	0
BG642163	27.7869	-6.69471	1.56484	-4.27819	1.88417e-05	0.000112822	51.472	99.0465	91.6033	5.07153	0	0	2.88883	0	0
CG15635	58.2265	-5.40491	1.10665	-4.88403	1.03938e-06	1.0616e-05	96.436	203.238	206.108	5.46165	0	0	10.1109	1.97704	0.706999
CG43798	5.88571	-6.58601	2.2613	-2.91249	0.00358562	0.00843262	10.6494	30.8716	11.4504	0	0	0	0	0	0
CG3355	20.0019	-6.08647	1.35618	-4.48795	7.19134e-06	5.14632e-05	28.3983	68.1749	80.1529	1.17035	0	0	0	0	2.121
CG11929	37.1664	-6.39361	0.980705	-6.51941	7.05855e-11	3.63103e-09	89.3364	153.072	87.7865	0	0	0	2.88883	0	1.414
Bsg25A	20.5493	-3.10626	1.17247	-2.64932	0.00806544	0.016746	37.8644	47.5938	80.1529	0	0	0	11.5553	0	7.77699
Elba3	19.3133	-5.52144	1.23275	-4.47895	7.50121e-06	5.32717e-05	53.8385	72.0338	41.9849	0	2.57129	0	0	1.97704	1.414
CG3251	32.5276	-5.60309	2.57769	-2.17369	0.0297285	0.0508879	65.0795	70.7475	133.588	17.5553	0	0	5.77767	0	0
CG34351	76.9108	-2.25176	0.378142	-5.95479	2.6041e-09	7.4881e-08	133.709	221.247	133.588	29.649	30.8554	39.1507	38.9992	34.5982	30.401
Taf12L	13.8503	-1.96601	1.05194	-1.86893	0.0616329	0.094899	11.8326	36.0169	41.9849	3.90118	7.71386	0	14.4442	5.93113	2.828
CG15631	23.0583	-3.73557	0.87332	-4.27744	1.89053e-05	0.000113075	54.4301	84.897	41.9849	2.73083	6.42822	3.91507	0	8.89669	4.242
CG15630	114.142	-1.27727	0.376796	-3.38982	0.000699386	0.00218562	172.165	230.251	171.756	49.545	59.5681	105.707	80.8873	95.8866	61.5089
CG42523	16.9055	-3.4227	1.83433	-1.86592	0.0620529	0.0954437	23.6653	46.3075	64.8857	4.2913	0	0	12.9997	0	0
CG3294	67.125	-0.998758	0.395618	-2.52455	0.0115846	0.0227809	102.352	132.491	91.6033	45.6438	35.998	29.363	75.1097	48.4375	43.127
Clect27	381.82	-0.12083	0.259266	-0.466046	0.641182	0.701048	453.19	483.656	362.597	237.972	328.696	366.059	395.77	505.134	303.303
CR45297	2.59161	-5.32033	2.70995	-1.96326	0.0496161	0.0789413	11.8326	2.57264	7.63361	0	1.28564	0	0	0	0
CG15629	46.5451	-1.6286	0.517037	-3.14986	0.00163346	0.00438728	55.6134	106.764	87.7865	38.2316	35.1409	15.6603	20.2218	32.6212	26.866
CG3225	120.519	-0.675502	0.323786	-2.08626	0.036955	0.0613233	122.468	185.23	183.207	121.717	90.4236	78.3013	106.887	84.0243	112.413
mir-4910	0	NA	NA	NA	NA	NA	0	0	0	0	0	0	0	0	0
CG15628	1335.95	0.0236443	0.225768	0.104728	0.916591	0.935003	1514.58	1251.59	1167.94	1400.52	1091.94	1587.56	1152.64	1794.17	1062.62
CG2976	251.301	0.173088	0.253865	0.681812	0.495358	0.566593	228.962	227.678	263.36	282.445	287.984	164.433	285.994	269.866	250.985
mir-4912	0	NA	NA	NA	NA	NA	0	0	0	0	0	0	0	0	0
Ir25a	79.8774	-3.62357	0.501035	-7.23216	4.75389e-13	5.53828e-11	146.133	213.529	270.993	13.6541	11.9993	9.78767	30.3327	11.8623	10.605
tank	646.585	0.452392	0.202286	2.2364	0.0253256	0.0443367	476.264	670.172	385.497	716.647	657.392	794.758	703.431	679.114	735.986
CG12194	137.281	-0.793483	0.297827	-2.66424	0.00771619	0.01615	188.139	244.4	171.756	113.914	85.7096	80.2589	108.331	143.336	99.6869
mxt	1429.65	0.127177	0.136406	0.932339	0.351161	0.423038	1418.73	1220.72	1236.65	1609.63	1402.64	1736.33	1242.2	1527.27	1472.68
CG11927	363.016	0.434688	0.224989	1.93204	0.0533542	0.0838967	284.575	262.409	324.428	417.036	475.26	334.738	436.214	305.453	427.028
mRpS2	245.715	0.541758	0.199853	2.71079	0.00671238	0.0143601	203.521	221.247	179.39	227.829	240.844	248.607	277.328	344.005	268.66
Mon1	446.857	0.260105	0.175329	1.48353	0.137935	0.189972	360.896	416.767	442.749	451.757	491.973	413.039	475.213	422.099	547.217
pog	205.984	-1.89213	0.250118	-7.56498	3.87916e-14	6.53845e-12	347.88	478.51	396.948	118.596	83.9954	99.8342	96.7759	119.611	111.706
Cf2	2718.35	0.458119	0.11258	4.06927	4.71617e-05	0.000238123	2251.75	2005.37	1835.88	3353.45	3225.25	3386.53	2507.51	2833.1	3066.26
CG3008	711.183	0.270016	0.215034	1.25569	0.209229	0.27273	795.745	658.595	538.17	524.709	606.824	853.484	779.985	824.427	818.705
CG15625	17.2622	-8.0985	1.47517	-5.48987	4.02232e-08	7.12309e-07	45.5557	56.598	49.6185	2.73083	0.857096	0	0	0	0
CG3036	1333.3	0.31506	0.221276	1.42383	0.154495	0.209201	1553.63	1056.07	1271	1137.97	988.66	1156.9	1494.97	2132.24	1208.26
CG2837	41.1538	-3.46231	0.656617	-5.27294	1.34253e-07	1.94256e-06	60.3465	118.341	129.771	10.5332	18.8561	5.8726	4.33325	8.89669	13.433
hoe1	1304.35	0.137016	0.103412	1.32495	0.185188	0.244775	1251.89	1176.98	1194.66	1467.23	1400.49	1260.65	1253.75	1361.19	1372.29
hoe2	81.5385	-3.26358	0.548814	-5.9466	2.73773e-09	7.82972e-08	146.133	226.392	263.36	15.6047	13.7135	1.95753	25.9995	28.6671	12.019
Sgs1	56.0819	-3.16048	0.722144	-4.37652	1.20587e-05	7.85603e-05	101.761	183.944	137.405	9.75295	13.285	9.78767	28.8883	17.7934	2.121
CG14044	24.7741	-3.46199	0.912668	-3.79326	0.000148681	0.000610849	56.7967	66.8886	61.0689	9.75295	6.42822	3.91507	14.4442	2.96556	0.706999
mRpL24	517.19	0.307028	0.143603	2.13803	0.0325139	0.0550022	459.698	448.925	454.2	570.352	563.969	473.723	515.657	594.101	574.083
betaggt-I	469.631	0.356676	0.175066	2.03738	0.0416118	0.0679758	441.357	358.883	427.482	420.157	526.257	485.468	460.769	555.549	550.752
jet	135.011	0.10798	0.276029	0.39119	0.695657	0.749744	107.677	146.64	145.039	107.282	141.849	142.9	134.331	157.175	132.209
Jon25Biii	7695.63	0.415542	0.15603	2.66322	0.00773972	0.0161928	6868.85	6654.12	5778.64	8682.07	9315.34	6189.72	9611.15	8366.84	7793.96
Jon25Bii	3949.04	0.420159	0.199293	2.10825	0.0350097	0.0585553	3498.32	3137.33	3145.05	5146.83	4388.33	3126.18	5545.11	3701.02	3853.15
Jon25Bi	4096.7	0.621021	0.192055	3.23356	0.00122259	0.00346677	3118.49	2209.89	2927.49	6227.45	5379.13	4312.45	4859.02	3301.66	4534.69
Marcal1	273.342	0.0826719	0.305121	0.270948	0.786431	0.827423	200.563	236.683	290.077	309.754	327.411	334.738	290.328	150.255	320.271
CG34124	105.091	-4.90243	1.77541	-2.7613	0.00575716	0.0125683	183.998	322.866	389.314	17.9454	1.28564	0	27.4439	2.96556	0
CR43824	20.8799	-6.49234	1.60738	-4.03908	5.36604e-05	0.000264694	49.6971	47.5938	83.9697	4.68141	0	0	0	1.97704	0
CG34125	124.055	0.0191124	0.40376	0.047336	0.962245	0.970762	136.667	158.217	83.9697	127.959	151.706	68.5137	92.4427	154.209	142.814
Trip1	1384.09	0.342397	0.155032	2.20856	0.0272054	0.0471291	1238.88	962.166	1286.26	1460.21	1675.19	1425.08	1617.75	1271.24	1520.05
Scox	257.527	0.321966	0.198401	1.6228	0.104631	0.149228	205.888	227.678	190.84	339.012	305.555	264.267	238.329	261.958	284.214
CG3756	232.238	-0.0826473	0.210512	-0.392601	0.694614	0.748875	272.742	223.819	267.176	207.933	212.131	189.881	196.441	257.015	263.004
l(2)05714	563.783	0.295556	0.147773	2.00007	0.0454927	0.07337	431.3	487.515	519.086	588.688	694.247	606.835	608.099	543.687	594.586
CG14043	416.281	0.0334047	0.170412	0.196023	0.844592	0.875709	417.101	344.733	465.65	392.849	448.69	434.572	427.547	380.581	434.805
mRpL28	313.863	0.0513742	0.205004	0.250601	0.802123	0.841143	269.784	384.609	305.344	256.698	305.126	311.248	310.55	327.2	354.207
Gmd	278.85	0.116633	0.195143	0.59768	0.550053	0.617431	240.203	258.55	309.161	271.522	291.841	276.012	322.105	246.142	294.112
CG3792	328.455	0.27219	0.183914	1.47999	0.138877	0.190968	288.125	270.127	347.329	326.919	307.697	338.653	384.215	308.419	384.608
CG8891	122.755	0.175043	0.308115	0.568108	0.569961	0.635769	132.526	132.491	87.7865	92.8481	139.707	109.622	157.441	131.473	120.897
CG8892	273.585	0.185011	0.289683	0.638666	0.52304	0.592854	172.165	221.247	335.879	325.748	324.839	272.097	332.216	216.486	261.59
CG34126	1112.41	0.0343555	0.154342	0.222594	0.823852	0.858475	960.81	1002.04	1141.22	1274.91	1422.78	1053.15	928.76	1078.48	1149.58
Rtnl1	4766.64	0.354388	0.093131	3.80526	0.000141654	0.000586917	4367.43	4117.51	4103.07	4641.23	4507.89	5050.44	5276.45	5894.55	4941.22
Tfb5	0	NA	NA	NA	NA	NA	0	0	0	0	0	0	0	0	0
CG31917	0	NA	NA	NA	NA	NA	0	0	0	0	0	0	0	0	0
CG3887	699.478	0.308784	0.134985	2.28754	0.0221643	0.0396937	617.664	582.702	610.689	779.846	782.1	679.264	716.431	832.335	694.273
vkg	2808.19	0.0024212	0.179848	0.0134625	0.989259	0.992139	3317.87	2674.26	2835.89	2472.57	2426.44	2693.57	2880.17	3754.4	2218.56
Cg25C	3999.86	0.10554	0.168414	0.626668	0.530877	0.60003	4468	3534.8	3652.68	3643.7	3900.21	4243.93	4002.48	5229.28	3323.6
SP555	0	NA	NA	NA	NA	NA	0	0	0	0	0	0	0	0	0
CG14042	0	NA	NA	NA	NA	NA	0	0	0	0	0	0	0	0	0
CG31650	484.563	0.324785	0.180747	1.7969	0.0723511	0.108636	430.708	398.759	438.933	464.63	615.395	428.7	514.212	514.031	555.701
CG33995	0	NA	NA	NA	NA	NA	0	0	0	0	0	0	0	0	0
CG44001	0	NA	NA	NA	NA	NA	0	0	0	0	0	0	0	0	0
CG44000	0	NA	NA	NA	NA	NA	0	0	0	0	0	0	0	0	0
CG9121	76.6964	-2.88817	0.446762	-6.46469	1.01509e-10	5.01032e-09	108.86	195.52	141.222	68.6607	45.8546	68.5137	27.4439	20.7589	13.433
eIF-3p40	2872.65	0.543394	0.100951	5.38273	7.33654e-08	1.18199e-06	2436.93	2334.67	2007.64	3094.02	3079.97	2957.83	3261.49	3575.48	3105.85
CG14040	342.631	0.379624	0.24642	1.54055	0.123426	0.172235	311.198	244.4	305.344	318.336	488.973	297.545	388.548	334.12	395.213
CG14036	663.934	0.847223	0.185609	4.56455	5.0057e-06	3.79839e-05	431.3	522.245	332.062	863.331	743.959	736.032	798.762	692.953	854.762
His3.3A	1004.67	0.288169	0.119578	2.40988	0.0159579	0.0299783	908.747	906.854	828.247	1045.91	1131.79	972.894	1070.31	1173.37	1003.94
CG31918	148.562	-0.122656	0.381614	-0.321415	0.747896	0.79448	170.982	127.346	206.108	110.793	132.85	133.112	101.109	118.623	236.138
Rpn11	1863.91	0.575765	0.117933	4.88214	1.0494e-06	1.06855e-05	1244.2	1470.26	1541.99	1877.64	2127.74	2213.97	2016.41	2169.8	2113.22
CR45291	4.61734	-6.16132	2.4624	-2.50217	0.0123436	0.0240793	7.09958	28.299	3.81681	2.34071	0	0	0	0	0
qtc	545.132	-0.238301	0.181452	-1.3133	0.189082	0.249319	731.849	632.869	549.62	475.164	410.12	469.808	485.324	644.516	506.919
CR43820	14.5429	-3.68131	1.52749	-2.41003	0.0159512	0.0299693	29.5816	43.7348	41.9849	6.24189	0	0	7.22208	0	2.121
mir-2495	0	NA	NA	NA	NA	NA	0	0	0	0	0	0	0	0	0
CR45305	4.09351	-2.10419	2.48429	-0.847001	0.396994	0.469612	6.50795	19.2948	3.81681	0	0	0	7.22208	0	0
RpL37A	2296.07	0.290437	0.128688	2.25691	0.0240135	0.0424632	2146.44	1925.62	1916.04	2460.08	2077.6	2797.31	2517.62	2547.42	2276.54
pgant5	2214.64	0.395746	0.130486	3.03285	0.00242253	0.00608957	1858.32	1613.04	2015.27	2531.87	2405.87	2319.68	2225.85	2192.54	2769.32
CG5828	400.057	0.376608	0.201497	1.86905	0.0616156	0.0948909	314.157	348.592	251.909	495.84	554.112	434.572	371.215	362.787	467.327
CG4230	291.939	-0.241441	0.207826	-1.16175	0.245338	0.31177	285.167	307.43	332.062	308.583	302.126	321.035	203.663	257.015	310.373
CG8680	305.273	0.240505	0.250738	0.959186	0.337465	0.408839	301.732	338.302	198.474	284.396	330.41	285.8	301.883	415.179	291.284
Msp300	32670.5	0.206504	0.164434	1.25585	0.209172	0.272677	36600.1	25966.9	27515.4	33148.7	29087.3	37749.1	32554.3	41384.4	30028.4
snoRNA:Psi28S-2263	7.94991	-1.44631	1.02648	-1.409	0.158835	0.21425	17.749	11.5769	19.084	1.17035	0.857096	3.91507	4.33325	2.96556	9.89799
snmRNA:765	0	NA	NA	NA	NA	NA	0	0	0	0	0	0	0	0	0
snmRNA:128	0	NA	NA	NA	NA	NA	0	0	0	0	0	0	0	0	0
snoRNA:Psi18S-525k	5.15322	-0.984252	1.48291	-0.663732	0.506862	0.577791	6.50795	0	15.2672	3.90118	2.57129	7.83013	5.77767	0.988521	3.535
snmRNA:158	0	NA	NA	NA	NA	NA	0	0	0	0	0	0	0	0	0
Cyp28d2	92.4044	-2.63007	0.535695	-4.90965	9.12399e-07	9.52937e-06	113.593	183.944	202.291	67.1003	59.9967	123.325	33.2216	37.5638	10.605
Cyp28d1	275.694	-0.485279	0.278841	-1.74034	0.0817991	0.120787	310.607	333.156	255.726	299.611	303.412	328.866	290.328	140.37	219.17
CG7742	62.0424	-3.80061	0.941218	-4.03797	5.3915e-05	0.000265701	117.735	205.811	187.023	5.07153	4.71403	0	33.2216	1.97704	2.828
CG14034	22.8234	-4.33836	1.63329	-2.65621	0.00790239	0.0164571	47.3306	99.0465	45.8017	3.12094	0	0	10.1109	0	0
TpnC25D	113.539	-0.192011	0.316018	-0.607597	0.543455	0.61128	135.484	162.076	106.871	71.3916	95.9947	90.0465	115.553	148.278	96.1519
tkv	1522.85	0.251353	0.103988	2.41713	0.0156433	0.0294816	1427.61	1224.58	1427.49	1590.51	1534.63	1659.99	1520.97	1642.92	1677
CR44744	23.1666	-3.69394	2.01866	-1.8299	0.0672649	0.102131	36.6812	54.0254	91.6033	0	0	11.7452	14.4442	0	0
Cyp4ac1	93.592	-0.547349	0.336999	-1.62418	0.104336	0.148915	124.243	119.628	171.756	54.6165	38.1408	52.8534	112.664	94.898	73.5279
Cyp4ac2	101.594	-0.545554	0.382867	-1.42492	0.154181	0.208879	138.442	127.346	156.489	76.073	36.8551	92.0041	90.9982	92.921	103.222
Cyp4ac3	49.5071	-1.51858	0.506579	-2.99771	0.00272014	0.00670889	65.6712	137.636	72.5193	32.7699	24.4272	15.6603	36.1104	24.713	36.057
Bsg25D	2395.27	0.496185	0.106567	4.6561	3.22248e-06	2.65783e-05	1912.15	1818.85	1729.01	2698.84	2982.69	2697.48	2371.73	2481.19	2865.47
Bub1	1594.77	0.606101	0.134975	4.49046	7.1071e-06	5.09755e-05	1067.3	1214.28	1160.31	1938.5	1980.32	1769.61	1568.64	1609.31	2044.64
CR44743	15.4694	-4.2635	1.25974	-3.38442	0.000713281	0.00222334	33.1314	50.1664	41.9849	6.24189	0.857096	0	2.88883	3.95408	0
CR44742	9.50541	-2.25238	1.61554	-1.39419	0.163259	0.2196	18.3406	28.299	22.9008	0	0.857096	0	14.4442	0	0.706999
vri	1220.73	0.753517	0.200359	3.76084	0.000169347	0.00067893	1240.06	1097.23	767.178	979.586	711.389	914.168	1623.52	2004.72	1648.72
CR45730	7.37806	-2.48952	2.06317	-1.20665	0.227567	0.292779	17.1573	25.7264	11.4504	0	0	1.95753	10.1109	0	0
CG14024	69.0855	-2.24414	0.533066	-4.20988	2.55507e-05	0.000144508	89.9281	144.068	209.924	38.2316	18.8561	27.4055	37.5548	39.5408	16.261
Ncoa6	6622.37	0.701008	0.118178	5.9318	2.99635e-09	8.41742e-08	4876.23	4226.84	4244.29	8284.54	8495.96	7755.75	6505.65	6778.29	8433.8
CR44985	8.20935	-4.00375	2.02257	-1.97954	0.0477556	0.0764514	13.0159	16.7221	34.3513	5.46165	0	0	4.33325	0	0
cype	694.174	0.0711291	0.147638	0.481781	0.629962	0.690465	740.723	672.744	625.956	667.882	729.388	651.859	687.542	822.45	649.025
CG14022	237.15	-0.30679	0.312744	-0.98096	0.326613	0.397484	322.439	325.439	290.077	104.552	133.278	197.711	228.218	341.04	191.597
TotM	305.486	-1.91607	1.03358	-1.85382	0.0637645	0.0976969	624.763	201.952	427.482	127.178	56.9969	978.767	62.1099	178.922	91.2029
fusl	237.647	-0.817307	0.257556	-3.17331	0.0015071	0.00411699	274.517	347.306	408.398	199.35	141.849	189.881	206.552	158.163	212.807
CG12512	294.832	-0.178923	0.267491	-0.668894	0.503563	0.574527	413.551	337.015	358.78	165.02	184.276	209.456	359.66	407.271	218.463
nompC	141.779	-3.06901	0.427585	-7.17754	7.09753e-13	7.59819e-11	253.81	379.464	442.749	34.7205	16.2848	19.5753	63.5543	32.6212	33.229
CR42850	24.3143	-5.93341	1.28871	-4.60416	4.14127e-06	3.26277e-05	60.9381	81.0381	72.5193	0	0	0	4.33325	0	0
CR44745	16.472	-4.79117	1.53315	-3.12504	0.00177779	0.0047142	33.723	55.3117	53.4353	0	0	0	5.77767	0	0
H15	105.342	-0.861722	0.282616	-3.04909	0.00229534	0.00582997	178.673	195.52	152.672	35.1106	47.1403	46.9808	86.665	107.749	97.5659
CR43713	13.8468	-3.16317	1.30233	-2.42886	0.0151464	0.0286817	33.723	32.158	45.8017	0	0	0	10.1109	0	2.828
CR43714	10.7151	-2.93588	1.90363	-1.54225	0.123013	0.171765	33.723	24.44	26.7176	0	0	0	11.5553	0	0
CR43715	12.9786	-3.20036	1.34126	-2.38609	0.0170288	0.0316672	20.7071	38.5896	45.8017	0	0	0	5.77767	5.93113	0
CR31647	23.7053	-6.07714	1.12956	-5.38011	7.44402e-08	1.19496e-06	48.5138	65.6022	95.4201	0.390118	0	0	1.44442	1.97704	0
snoRNA:Me28S-A2486	1.6417	-4.74856	3.52385	-1.34755	0.177804	0.236257	7.09958	3.85896	3.81681	0	0	0	0	0	0
mid	286.453	-0.104101	0.231118	-0.450425	0.652404	0.710963	377.461	421.912	335.879	155.657	104.994	117.452	391.437	375.638	297.647
CR45287	6.75939	-6.78967	2.2826	-2.97453	0.0029344	0.00715382	9.46611	43.7348	7.63361	0	0	0	0	0	0
CG14020	30.4115	-4.50461	1.34504	-3.34906	0.00081085	0.00247005	37.8644	61.7433	152.672	9.36283	0.428548	0	8.6665	2.96556	0
CG7382	184.643	-0.440016	0.359946	-1.22245	0.221538	0.286418	189.914	275.272	145.039	208.323	268.699	119.41	155.997	164.095	135.037
cl	1086.42	0.323828	0.143113	2.26275	0.0236511	0.0419018	1044.23	935.153	828.247	1116.52	1289.5	1019.87	1174.31	1271.24	1098.68
CG7371	349.655	0.281188	0.173295	1.62259	0.104676	0.149279	344.33	288.135	370.23	308.973	316.697	309.29	437.658	355.868	415.716
CG6907	485.962	0.320714	0.221731	1.44641	0.148062	0.201728	339.005	470.793	362.597	598.051	698.961	436.53	519.99	490.306	457.429
CR44793	11.0519	-4.0656	1.69154	-2.40349	0.0162396	0.0303957	18.9322	56.598	11.4504	5.85177	0.857096	0	5.77767	0	0
Cap-D3	252.45	-0.577268	0.260186	-2.21867	0.0265092	0.0460892	298.183	387.182	320.612	189.987	240.415	162.475	225.329	174.968	272.902
CG31648	145.21	0.317866	0.310373	1.02414	0.305769	0.376017	120.693	163.362	122.138	133.81	161.563	97.8767	138.664	207.589	161.196
CG31915	273.261	0.00582498	0.263729	0.022087	0.982379	0.986613	236.061	342.161	217.558	343.694	278.556	234.904	274.439	306.442	225.533
CG7277	281.619	0.290434	0.187292	1.5507	0.120974	0.169243	230.145	275.272	221.375	320.677	318.84	274.055	281.661	326.212	286.335
tomb	18.4994	-5.58086	1.30843	-4.2653	1.99636e-05	0.00011798	12.4243	50.1664	91.6033	5.46165	1.28564	1.95753	2.88883	0	0.706999
CG14015	54.9673	-2.10911	0.510696	-4.12988	3.62948e-05	0.000191239	105.902	151.786	99.2369	16.385	19.2847	17.6178	44.7769	12.8508	26.866
Hel25E	3185.21	0.646504	0.106661	6.06131	1.35013e-09	4.26976e-08	2390.19	2052.96	2274.82	3685.05	4060.92	3691.91	3267.27	3365.91	3877.89
Lam	2960.32	0.58531	0.0926825	6.31521	2.69789e-10	1.13685e-08	2106.21	2355.25	2103.06	3541.1	3444.24	3237.76	3098.27	3235.43	3521.56
Oscillin	125.008	-0.656383	0.304222	-2.15758	0.0309606	0.052667	160.332	144.068	206.108	125.618	75.853	93.9616	106.887	109.726	102.515
CG14014	10.0318	-3.95998	1.25512	-3.15506	0.00160464	0.00432747	17.749	39.8759	26.7176	0	0.857096	0	0	2.96556	2.121
CG18269	17.7085	-4.38086	1.09557	-3.9987	6.36908e-05	0.000303768	39.6393	59.1706	53.4353	0	0	0	2.88883	0	4.242
CG14013	14.0874	-4.09876	1.77334	-2.31132	0.0208152	0.037635	31.3565	30.8716	53.4353	3.90118	0	0	7.22208	0	0
CG14017	10.4121	-7.39409	1.80628	-4.09355	4.24826e-05	0.000218071	19.5239	36.0169	38.1681	0	0	0	0	0	0
GluRIIA	91.6743	-2.25562	0.484723	-4.65342	3.26479e-06	2.68295e-05	145.541	222.533	221.375	46.424	28.7127	35.2356	67.8876	37.5638	19.796
GluRIIB	52.6334	-3.87622	1.0063	-3.85196	0.000117175	0.000504352	120.101	213.529	87.7865	16.385	2.57129	3.91507	20.2218	0	9.19099
CR44794	11.0584	-7.47358	1.80762	-4.13449	3.5575e-05	0.000188071	17.749	32.158	49.6185	0	0	0	0	0	0
snRNA:U4:25F	2.67861	-5.42763	3.00016	-1.80912	0.0704328	0.106148	2.36653	10.2905	11.4504	0	0	0	0	0	0
CG14011	23.1207	-4.94187	1.41322	-3.4969	0.000470706	0.00156579	31.9481	50.1664	118.321	0	0.428548	0	7.22208	0	0
CG7251	23.2468	-4.42794	1.57855	-2.80506	0.00503065	0.0112309	36.0896	75.8928	76.3361	11.7035	0	0	7.22208	1.97704	0
CG18266	38.7165	-5.19824	1.27594	-4.07406	4.61997e-05	0.000233937	64.4879	109.337	164.123	0.390118	0	0	10.1109	0	0
CG14010	55.6791	-2.75824	0.485631	-5.6797	1.34933e-08	2.9206e-07	108.269	133.777	175.573	4.68141	5.14257	11.7452	27.4439	16.8049	17.675
CR44795	7.18854	-3.21214	2.20663	-1.45568	0.145481	0.198776	5.91632	25.7264	19.084	8.19248	0	0	5.77767	0	0
CR44796	12.2593	-4.39664	1.27412	-3.45072	0.000559099	0.00180968	14.1992	33.4443	57.2521	0	0.428548	0	2.88883	0	2.121
Cyp6a16	39.036	-4.23758	0.869682	-4.87256	1.1016e-06	1.1057e-05	97.6193	122.2	106.871	3.90118	0.857096	1.95753	11.5553	0	6.36299
CG31646	60.7829	-3.90824	0.624374	-6.25945	3.86344e-10	1.538e-08	108.86	190.375	167.939	28.8687	15.8563	3.91507	12.9997	6.91965	11.312
CR44822	7.77301	-4.05548	1.91398	-2.11887	0.0341018	0.0572907	10.6494	24.44	30.5344	0	0	0	4.33325	0	0
mir-959	4.12987	-6.05112	2.52292	-2.39846	0.0164641	0.0307516	6.50795	11.5769	19.084	0	0	0	0	0	0
mir-960	0.714621	-3.57108	3.97976	-0.89731	0.369554	0.442069	0	6.43159	0	0	0	0	0	0	0
mir-961	0.131474	-1.80622	4.04749	-0.446257	0.655412	0.713259	1.18326	0	0	0	0	0	0	0	0
mir-962	2.10691	-5.06993	3.25366	-1.55822	0.11918	0.166987	2.36653	5.14527	11.4504	0	0	0	0	0	0
mir-963	0	NA	NA	NA	NA	NA	0	0	0	0	0	0	0	0	0
mir-964	0.732188	-2.3074	3.99077	-0.578185	0.56314	0.629489	0	5.14527	0	0	0	0	1.44442	0	0
CR44821	7.27873	-3.46251	2.07022	-1.67253	0.0944191	0.136606	5.91632	34.7306	19.084	0	0	0	5.77767	0	0
Hsp60C	36.0056	-5.02001	0.72457	-6.92826	4.26034e-12	3.32517e-10	86.3783	124.773	103.054	0	0	0	4.33325	1.97704	3.535
CG12511	14.9612	-4.79317	1.25077	-3.83217	0.000127016	0.00053823	26.6234	48.8801	53.4353	0.390118	0	0	4.33325	0.988521	0
CR44819	27.1185	-3.2683	2.78038	-1.17549	0.2398	0.305884	33.1314	73.3201	114.504	0	0	0	23.1107	0	0
CR44820	16.5818	-3.1112	1.78995	-1.73815	0.0821844	0.121286	27.2151	48.8801	57.2521	0	0	0	15.8886	0	0
CG7236	46.4396	-3.27314	0.6354	-5.15131	2.58676e-07	3.35664e-06	72.1791	138.922	148.855	4.2913	5.99967	9.78767	21.6662	4.94261	11.312
CG14007	20.7852	-4.21347	1.04222	-4.04279	5.28185e-05	0.000261354	47.3306	56.598	64.8857	6.632	1.71419	0	7.22208	1.97704	0.706999
CR44818	12.8546	-5.10476	1.44982	-3.52096	0.000429994	0.00145232	24.2569	59.1706	26.7176	1.95059	0	0	2.88883	0	0.706999
CG34011	21.2971	-7.4091	1.83401	-4.03983	5.34905e-05	0.00026402	37.2728	70.7475	76.3361	0	0	5.8726	1.44442	0	0
CG11149	75.8858	-1.52977	0.356456	-4.2916	1.77393e-05	0.000107235	101.761	145.354	145.039	51.1054	58.2825	48.9383	36.1104	40.5294	55.8529
sip1	250.212	-0.280963	0.220602	-1.27362	0.202797	0.265459	252.035	249.546	377.864	219.246	230.13	217.286	238.329	216.486	250.985
CG11030	720.4	0.0584872	0.125721	0.465214	0.641778	0.701615	745.456	742.206	648.857	695.97	673.249	730.16	761.207	800.702	685.789
CG14006	33.2471	-4.41011	0.962199	-4.58337	4.5755e-06	3.53976e-05	75.1373	111.91	91.6033	2.73083	0	3.91507	10.1109	0.988521	2.828
CG11147	974.404	0.0655071	0.224417	0.291899	0.770364	0.81329	1144.22	747.351	1206.11	776.725	644.107	1017.92	1103.53	1162.5	967.175
CG11029	58.5045	-1.40564	0.465019	-3.02277	0.00250476	0.00626053	108.86	99.0465	106.871	30.0391	23.5701	37.1931	59.2211	40.5294	21.21
obst-E	95.6473	-0.49484	0.393152	-1.25865	0.208157	0.271533	143.767	119.628	103.054	75.2928	73.7102	82.2164	69.332	134.439	59.3879
CG9171	1156.86	0.209369	0.147883	1.41577	0.156842	0.211941	1005.18	973.743	958.018	1313.14	1190.93	1575.81	1003.87	1112.09	1278.96
CR31912	23.4641	-4.78553	1.35739	-3.52555	0.000422609	0.00143134	52.6552	77.1791	64.8857	9.36283	0	0	1.44442	4.94261	0.706999
CG31913	9.35651	-6.25877	1.74198	-3.59292	0.000326999	0.00116139	15.3824	37.3032	30.5344	0	0	0	0	0.988521	0
CG14005	528.856	0.619793	0.180348	3.43665	0.000588947	0.00189159	381.603	423.199	312.978	673.343	673.249	553.982	635.543	499.203	606.605
CG7239	428.086	0.480804	0.198775	2.41884	0.01557	0.0293715	273.334	394.9	328.245	507.543	448.261	514.831	498.324	397.386	489.951
CG11034	691.747	0.485308	0.138956	3.49252	0.00047849	0.00158868	625.947	526.104	526.719	801.302	688.676	685.137	794.429	804.656	772.75
CR44575	6.97132	-5.7776	1.94564	-2.96951	0.0029827	0.00724371	13.0159	30.8716	15.2672	0	2.14274	0	1.44442	0	0
CR44576	9.21454	-4.34297	1.77785	-2.44282	0.0145729	0.0277783	23.6653	20.5811	34.3513	0	0	0	4.33325	0	0
CG43307	6.85657	-3.2262	1.61875	-1.99301	0.0462601	0.0744258	11.8326	28.299	15.2672	0	0	0	4.33325	1.97704	0
CG31644	10.2574	-4.34286	1.49545	-2.90405	0.00368366	0.00863524	17.749	16.7221	53.4353	0	0	0	1.44442	2.96556	0
TrissinR	121.497	-1.70354	0.357415	-4.76627	1.87668e-06	1.71675e-05	173.348	264.982	263.36	82.705	45.8546	48.9383	80.8873	61.2883	72.1139
rau	198.878	-0.665159	0.231555	-2.87258	0.00407139	0.00939515	255.585	264.982	244.276	163.459	185.561	191.838	148.775	199.681	135.744
CG44574	7.90969	-4.69571	1.94597	-2.41305	0.0158197	0.0297646	8.87448	29.5853	26.7176	3.12094	0	0	2.88883	0	0
Sfp26Ac	7.39775	-5.89344	1.90964	-3.08615	0.00202765	0.00527088	8.87448	25.7264	30.5344	0	0	0	1.44442	0	0
CG43185	3.22228	-5.66985	2.53659	-2.23523	0.0254024	0.0444528	13.6075	10.2905	3.81681	0	1.28564	0	0	0	0
CG9029	8.4139	-6.99001	2.14883	-3.25294	0.00114219	0.0032719	21.2988	11.5769	38.1681	4.68141	0	0	0	0	0
CR44577	7.56223	-6.93168	1.88889	-3.66971	0.000242827	0.000916693	31.9481	9.00423	26.7176	0.390118	0	0	0	0	0
CR44578	2.52683	-5.37387	3.92844	-1.36794	0.171331	0.228884	4.73306	18.0085	0	0	0	0	0	0	0
Acp26Ab	13.4023	-4.00023	1.92087	-2.08251	0.0372963	0.0617991	20.1155	28.299	61.0689	0	0	3.91507	7.22208	0	0
Acp26Aa	17.0221	-4.16187	1.49661	-2.78087	0.00542142	0.0119451	23.0736	46.3075	41.9849	31.2094	3.85693	0	5.77767	0.988521	0
CR44579	4.81582	-5.97277	1.89602	-3.15016	0.00163184	0.00438441	11.241	15.4358	7.63361	2.73083	0.428548	5.8726	0	0	0
CG9021	20.9043	-3.54198	1.41271	-2.50722	0.0121685	0.0237787	31.9481	64.3159	72.5193	4.68141	0	0	5.77767	8.89669	0
CR43808	20.3797	-4.10895	1.62589	-2.5272	0.0114977	0.0226636	33.723	73.3201	57.2521	8.58259	0.428548	0	10.1109	0	0
bchs	636.287	-0.613749	0.16794	-3.65457	0.000257611	0.000959019	796.337	851.543	870.232	617.557	539.97	409.124	551.767	545.664	544.389
CG14000	25.6223	-3.18783	1.18803	-2.68329	0.00729021	0.015366	37.2728	77.1791	83.9697	7.80236	0	1.95753	17.333	2.96556	2.121
CG9016	9.15613	-1.99882	1.08773	-1.8376	0.0661218	0.100599	8.87448	28.299	26.7176	0.390118	2.14274	0	7.22208	5.93113	2.828
CR43926	14.1609	-5.99941	1.3548	-4.42825	9.50002e-06	6.41322e-05	43.7808	46.3075	34.3513	0	0.857096	0	1.44442	0	0.706999
dsf	46.5705	-4.7708	1.05546	-4.52013	6.18017e-06	4.52908e-05	86.9699	145.354	164.123	7.80236	0	0	8.6665	1.97704	4.242
CR45288	1.98026	-2.20612	2.75025	-0.80215	0.422466	0.495269	7.09958	1.28632	3.81681	2.73083	0	0	2.88883	0	0
CR45289	5.95771	-5.4397	2.12243	-2.56296	0.0103785	0.0207414	13.0159	11.5769	22.9008	4.68141	0	0	1.44442	0	0
Sfp26Ad	10.9435	-4.59453	1.77152	-2.59355	0.0094992	0.0191751	12.4243	28.299	53.4353	0	0	0	4.33325	0	0
Gpdh	4772.11	0.425186	0.12334	3.44727	0.000566292	0.00182906	4259.16	3545.09	4278.64	4763.34	4440.61	5451.73	5140.68	6021.08	5048.68
CR44986	30.4367	-3.42695	0.718026	-4.77274	1.81738e-06	1.67216e-05	52.6552	73.3201	91.6033	11.7035	6.42822	17.6178	11.5553	1.97704	7.06999
CG9044	959.995	0.34036	0.135063	2.52001	0.0117351	0.0230368	885.673	761.5	820.613	1114.57	957.376	972.894	1018.31	955.9	1153.12
CG13999	19.9041	-3.03495	0.795846	-3.81349	0.000137019	0.000572805	40.8226	52.7391	57.2521	5.07153	2.14274	1.95753	10.1109	6.91965	2.121
CG13998	33.8119	-0.926988	0.558934	-1.65849	0.097218	0.140195	49.1055	61.7433	53.4353	18.7257	26.9985	7.83013	25.9995	38.5523	21.917
Vm26Ab	25818.8	0.471886	0.448357	1.05248	0.29258	0.362272	16169.3	29918.5	20190.9	33297.7	31460.1	9409.86	24352.9	42295.9	25274.5
Vm26Ac	290.932	0.293606	0.551613	0.532268	0.594541	0.658919	126.609	391.041	408.398	177.114	325.696	60.6835	424.658	427.041	277.144
Vm26Aa	18689	0.382125	0.435865	0.876707	0.380646	0.453558	14252.4	19636.9	15790.1	21144	25367.5	7264.41	21063.9	23590.1	20091.5
psd	1842.75	0.433664	0.523757	0.827988	0.407677	0.480348	1063.16	2254.92	1629.78	2069.19	2271.3	614.665	2277.84	2641.33	1762.55
CG13992	476.124	0.313446	0.290702	1.07824	0.280927	0.350005	508.804	518.386	358.78	386.607	443.976	334.738	440.547	847.163	446.117
Ucp4C	21.5546	-4.67428	0.975338	-4.79247	1.64742e-06	1.54266e-05	32.5398	73.3201	80.1529	0	0.428548	0	2.88883	3.95408	0.706999
Ucp4B	21.6672	-4.40055	1.13507	-3.87691	0.00010579	0.000464176	36.0896	65.6022	83.9697	0	0	0	7.22208	0	2.121
CR43465	41.3973	-3.05075	0.783277	-3.89485	9.82598e-05	0.000436698	30.1732	81.0381	118.321	42.5228	36.4266	37.1931	2.88883	19.7704	4.242
chic	13164	0.553821	0.126814	4.3672	1.25849e-05	8.14189e-05	10348.2	11372.3	9282.47	13049.8	12845.3	16038.1	13636.7	17005.5	14897.9
eIF-4a	12715.7	0.497746	0.1219	4.08323	4.4414e-05	0.000226341	11545.7	10086	8446.59	14247.1	13573.8	14006.1	13449	15809.4	13277.4
ifc	1166.88	0.488935	0.137491	3.55613	0.000376364	0.00130284	1059.02	829.675	889.316	1196.88	1325.93	1286.1	1252.31	1216.87	1445.81
lid	5117.49	0.687609	0.108035	6.3647	1.95669e-10	8.59472e-09	3717.82	3491.07	3236.65	6211.46	6717.06	5825.62	5316.9	5222.36	6318.45
Tsp26A	121.931	-0.879314	0.29865	-2.9443	0.00323685	0.00775631	163.29	178.798	232.825	87.7765	73.2817	54.8109	89.5538	116.645	100.394
Gal	115.806	-1.38409	0.333865	-4.14567	3.38828e-05	0.000180876	170.39	195.52	274.81	39.4019	67.282	52.8534	88.1094	76.1161	77.7699
CR43866	35.802	-9.07158	1.32848	-6.82855	8.5776e-12	5.98694e-10	59.7548	87.4696	156.489	6.632	5.99967	5.8726	0	0	0
CG9098	213.174	-0.973146	0.248988	-3.9084	9.29094e-05	0.000417172	279.842	340.874	404.581	119.376	109.28	150.73	158.886	154.209	200.788
H2.0	38.5201	-2.31752	0.688517	-3.36596	0.000762786	0.00235174	62.713	111.91	95.4201	10.5332	9.42805	1.95753	21.6662	26.6901	6.36299
CG13996	5.15028	-6.37945	2.28893	-2.78709	0.00531835	0.0117425	11.8326	15.4358	19.084	0	0	0	0	0	0
CG9107	303.278	-0.100874	0.191457	-0.526877	0.598279	0.662274	308.24	362.742	305.344	247.725	275.128	319.078	288.883	283.706	338.653
CG9109	36.292	-4.33739	0.872575	-4.97079	6.66808e-07	7.32657e-06	66.8544	141.495	99.2369	1.56047	1.71419	0	10.1109	0	5.65599
mtm	325.147	0.177376	0.198499	0.893587	0.371543	0.444214	261.501	275.272	389.314	302.731	329.982	346.483	355.326	324.235	341.481
CG9117	68.1716	-0.863096	0.456407	-1.89107	0.0586153	0.0909322	55.6134	117.055	99.2369	50.3252	60.4252	84.1739	34.666	63.2654	48.783
CG31643	217.786	-0.258182	0.269294	-0.958735	0.337692	0.409051	192.28	304.857	202.291	244.214	235.273	193.796	210.885	160.14	216.342
ade2	868.689	0.132818	0.142225	0.933863	0.350375	0.422283	793.97	707.475	736.643	1136.8	1031.94	949.404	817.54	918.336	726.088
mir-966	1.97681	-1.44796	2.83112	-0.511443	0.609041	0.671934	0.591632	6.43159	0	7.02212	0.857096	0	2.88883	0	0
slmo	81.1989	0.0447054	0.437904	0.10209	0.918686	0.936356	94.0695	55.3117	118.321	76.4631	45.4261	70.4712	72.2208	123.565	74.9419
CG34179	0	NA	NA	NA	NA	NA	0	0	0	0	0	0	0	0	0
CG12393	191.549	-0.390382	0.257213	-1.51773	0.129081	0.179133	173.94	250.832	236.642	193.498	216.417	152.688	180.552	148.278	171.094
CG9135	1252.84	0.789488	0.169118	4.66828	3.03736e-06	2.54366e-05	739.54	793.658	839.697	1630.69	1751.47	1436.83	1395.31	1073.53	1614.79
CG13995	113.501	-1.34685	0.370034	-3.6398	0.000272849	0.00100349	176.306	209.67	229.008	57.7374	44.569	62.6411	83.7762	109.726	48.076
CG34180	9.30919	-1.81143	1.03745	-1.74603	0.0808052	0.119551	20.1155	30.8716	11.4504	0.390118	2.57129	0	7.22208	6.91965	4.242
CG9140	1248.14	0.14226	0.142907	0.995474	0.319506	0.390365	1255.44	1084.37	1103.06	1308.85	1158.79	1507.3	1341.86	1342.41	1131.2
CG13994	534.006	0.304659	0.188729	1.61427	0.10647	0.151564	425.383	554.403	400.765	509.884	516.4	683.179	573.433	581.25	561.357
Fbw5	300.128	-0.00747465	0.236081	-0.0316614	0.974742	0.98056	274.517	281.704	416.032	229.779	300.841	248.607	353.882	274.809	320.978
CG9147	102.406	-0.417181	0.360751	-1.15642	0.247508	0.314049	94.0695	141.495	152.672	100.65	86.5667	58.726	119.887	86.9899	80.5979
CG9150	13.0784	-6.71965	1.5805	-4.25158	2.12265e-05	0.000123812	30.1732	52.7391	30.5344	0	0.857096	1.95753	1.44442	0	0
CG13993	870.391	0.597743	0.152467	3.92048	8.83743e-05	0.000399487	668.544	662.454	793.896	722.888	809.098	988.554	1080.42	1018.18	1089.49
CG9154	73.6298	-0.940613	0.499905	-1.88158	0.0598925	0.0926523	61.5297	135.063	141.222	52.6659	40.712	56.7685	75.1097	69.1965	30.401
Kr-h2	1614.54	0.488509	0.125556	3.89075	9.99331e-05	0.000442769	1396.84	1259.31	1240.46	1655.27	1751.05	1742.2	1700.08	2121.37	1664.28
CR43801	16.745	-2.31337	1.56978	-1.47369	0.140566	0.192992	26.0318	23.1537	72.5193	4.2913	0	0	18.7774	5.93113	0
CR9162	29.4009	-2.15928	0.732445	-2.94804	0.00319794	0.00768165	52.0636	63.0296	80.1529	13.6541	8.14241	3.91507	12.9997	25.7015	4.949
CR44773	6.89489	-4.5261	1.62303	-2.78868	0.0052924	0.0116966	7.09958	24.44	26.7176	0.390118	1.28564	0	0	0	2.121
Kr-h1	432.995	0.641828	0.312386	2.0546	0.0399175	0.0656183	567.967	288.135	377.864	198.96	223.273	303.418	687.542	793.782	456.015
CG45075	0	NA	NA	NA	NA	NA	0	0	0	0	0	0	0	0	0
CG9175	258.867	-0.0745294	0.222881	-0.334391	0.738084	0.786377	231.92	303.571	236.642	278.544	305.983	238.819	213.774	283.706	236.845
stai	3083.8	0.636414	0.160502	3.96515	7.33504e-05	0.000340711	2338.13	1956.49	2274.82	3675.69	4085.35	3220.14	3244.16	2814.32	4145.14
CG31642	61.1403	-1.73284	0.427944	-4.04922	5.13876e-05	0.000255271	114.185	106.764	148.855	17.5553	26.1414	27.4055	37.5548	23.7245	48.076
Arpc4	238.87	0.340205	0.226125	1.5045	0.132452	0.183249	195.83	246.973	167.939	250.066	255.843	250.564	225.329	308.419	248.864
WDR79	209.322	-0.0391004	0.24643	-0.158667	0.873931	0.900765	180.448	243.114	183.207	260.209	232.273	191.838	207.996	167.06	217.756
tectonic	0	NA	NA	NA	NA	NA	0	0	0	0	0	0	0	0	0
CG42730	0	NA	NA	NA	NA	NA	0	0	0	0	0	0	0	0	0
CG9222	18.8367	-6.21698	1.40583	-4.42227	9.76676e-06	6.56758e-05	40.231	79.7517	45.8017	0	0.857096	0	2.88883	0	0
CR45719	10.0778	-5.15798	1.7679	-2.91757	0.0035277	0.00831243	12.4243	29.5853	45.8017	0	0	0	2.88883	0	0
CR44824	8.91289	-3.20007	1.65287	-1.93607	0.0528589	0.0832501	17.1573	12.8632	41.9849	0	0	0	7.22208	0.988521	0
CG13991	72.4067	-4.91873	1.01085	-4.86594	1.13914e-06	1.13513e-05	137.259	235.396	244.276	3.51106	0	9.78767	17.333	1.97704	2.121
Muc26B	14.8441	-3.70689	1.2237	-3.02925	0.00245163	0.00615198	20.7071	46.3075	53.4353	3.90118	0	0	2.88883	4.94261	1.414
CG31639	10.5953	-7.41084	1.81966	-4.07265	4.64811e-05	0.000235136	21.2988	24.44	49.6185	0	0	0	0	0	0
CG13989	10.5114	-3.68822	1.81895	-2.02766	0.042595	0.0693531	18.3406	30.8716	38.1681	0	0	0	7.22208	0	0
CG34380	293.588	-0.804602	0.295117	-2.72639	0.0064032	0.0137787	333.68	410.336	541.986	267.621	195.846	166.39	174.774	283.706	267.953
Ugt37b1	36.9515	-2.93535	0.649242	-4.5212	6.14906e-06	4.51463e-05	65.6712	106.764	106.871	1.95059	5.99967	9.78767	8.6665	9.88521	16.968
CR44823	3.41785	-5.80095	2.69626	-2.15148	0.0314383	0.0533688	7.69122	15.4358	7.63361	0	0	0	0	0	0
Ddr	113.733	-3.38812	0.395479	-8.56713	1.06092e-17	6.7237e-15	170.39	342.161	343.513	24.1873	27.4271	35.2356	25.9995	25.7015	28.987
CG9486	94.0178	-0.693928	0.381342	-1.8197	0.0688051	0.104131	133.117	100.333	167.939	58.5177	76.7101	62.6411	106.887	86.9899	53.025
CG13983	13.7545	-2.71518	1.68927	-1.60731	0.107986	0.15338	12.4243	51.4527	34.3513	10.5332	0	0	8.6665	0	6.36299
CR42735	5.75273	-3.23427	1.64327	-1.96819	0.0490464	0.0781704	7.09958	20.5811	19.084	0	0	0	2.88883	0	2.121
CG43922	6.80552	-6.77511	2.09376	-3.23586	0.00121275	0.00344414	16.5657	14.1495	30.5344	0	0	0	0	0	0
CG13984	12.3544	-2.75847	1.28899	-2.14002	0.0323528	0.0547661	24.8485	33.4443	34.3513	1.56047	2.57129	0	12.9997	0	1.414
PDZ-GEF	2482.05	0.571738	0.139007	4.11303	3.90505e-05	0.000203659	1815.13	1712.09	1786.27	3246.56	3071.4	2816.89	2410.73	2294.36	3185.03
Pez	1627.32	0.681421	0.129035	5.28089	1.2856e-07	1.87905e-06	1187.41	1070.22	961.835	2174.13	2116.6	1936	1687.08	1564.83	1947.78
Cpr	5074.55	0.37265	0.171874	2.16815	0.0301471	0.0514764	5338.3	3932.28	3767.19	5836.55	4770.59	5111.12	6161.88	6259.32	4493.69
CG9497	82.7764	-0.479838	0.347483	-1.38089	0.167312	0.224328	111.227	111.91	114.504	54.6165	51.4257	56.7685	108.331	81.0587	55.1459
CG9498	283.678	-0.387823	0.410949	-0.943726	0.34531	0.417149	530.102	234.11	324.428	188.817	245.986	191.838	345.216	356.856	135.744
ppk7	20.8031	-5.12069	1.5262	-3.3552	0.00079308	0.0024255	44.3724	69.4612	64.8857	2.73083	0	0	5.77767	0	0
ppk14	34.2938	-5.42118	1.24322	-4.36058	1.29716e-05	8.33421e-05	67.446	92.6149	118.321	12.0937	0	11.7452	2.88883	0	3.535
CG9500	23.576	-3.7406	1.17925	-3.17203	0.00151378	0.00412955	59.7548	72.0338	64.8857	0	0	0	11.5553	3.95408	0
CR44777	25.6074	-5.7774	1.09199	-5.2907	1.21851e-07	1.79424e-06	53.2469	96.4739	76.3361	0	0	0	1.44442	2.96556	0
CR44778	19.3254	-4.97028	1.64477	-3.02187	0.00251219	0.00627413	37.2728	57.8843	68.7025	4.2913	0	0	5.77767	0	0
CG9505	131.599	-0.438332	0.531313	-0.824999	0.409372	0.482238	204.705	145.354	255.726	23.017	21.8559	88.089	187.774	143.336	114.534
slam	834.996	0.53293	0.211068	2.52492	0.0115724	0.0227626	495.196	636.728	614.506	1019.77	1197.79	1035.54	907.094	602.998	1005.35
CG42368	128.31	-1.36286	0.387452	-3.5175	0.000435632	0.00146823	168.023	200.666	232.825	86.9963	70.2818	162.475	95.3315	78.0932	60.0949
CG9507	45.276	-2.68427	0.529173	-5.07257	3.92473e-07	4.74321e-06	86.3783	108.051	122.138	17.9454	8.9995	13.7027	24.5551	15.8163	9.89799
CG42370	96.5075	-1.29259	0.425426	-3.03833	0.00237892	0.0060009	132.526	113.196	160.306	89.7271	55.2827	152.688	62.1099	50.4146	52.318
CG42369	424.646	-0.0839789	0.280175	-0.299737	0.764378	0.807979	541.935	365.314	312.978	464.63	401.549	567.685	501.213	366.741	299.768
CG13982	49.274	-1.48357	0.399297	-3.71545	0.000202845	0.000789067	69.8126	64.3159	103.054	44.4734	38.5693	41.1082	27.4439	25.7015	28.987
Tig	1104.56	0.132715	0.157643	0.841871	0.39986	0.472121	1156.64	978.888	1167.94	948.377	915.807	1154.94	1233.53	1356.25	1028.68
Fic	565.127	0.398475	0.158783	2.50956	0.0120881	0.0236449	429.525	492.66	400.765	598.441	693.819	718.415	557.545	546.652	648.318
CG9527	587.097	-0.159933	0.167738	-0.953472	0.340351	0.411895	734.807	622.578	637.407	575.424	425.119	493.298	647.099	563.457	584.688
retm	653.15	0.0922057	0.139357	0.66165	0.508195	0.578895	611.156	583.989	610.689	697.921	701.533	747.778	697.653	549.618	678.012
frj	750.041	0.196569	0.168718	1.16507	0.24399	0.310344	793.97	586.561	671.758	693.63	781.243	859.357	833.428	833.323	697.101
CG16947	140.264	-0.944231	0.31972	-2.95331	0.00314387	0.00757244	136.075	222.533	198.474	121.327	147.42	150.73	93.8871	73.1506	118.776
CG9531	112.196	-0.188602	0.302689	-0.623089	0.533226	0.602083	112.41	155.645	103.054	113.524	116.565	80.2589	99.6647	112.691	115.948
mmy	1023.46	0.60959	0.10536	5.78577	7.21815e-09	1.75137e-07	811.719	730.629	770.995	1104.03	1119.37	1141.24	1138.2	1135.81	1259.17
CG9536	770.926	0.446716	0.159005	2.80944	0.00496273	0.0111131	581.574	563.407	767.178	792.72	765.815	902.423	778.54	916.359	870.316
Sec61alpha	2303.15	0.397725	0.139479	2.85151	0.00435116	0.0099314	2009.77	1833	1973.29	2542.01	2522.43	2186.56	2380.4	3059.47	2221.39
CR45463	9.71111	-3.26966	1.34818	-2.42523	0.0152986	0.0289249	4.73306	42.4485	19.084	4.2913	1.71419	7.83013	4.33325	2.96556	0
DLP	4873.45	0.75119	0.116195	6.46493	1.01348e-10	5.01032e-09	3594.76	3177.21	3362.61	5373.09	5514.12	5778.64	5366.01	5062.22	6632.36
KFase	34.7808	-1.40225	0.745998	-1.87969	0.0601502	0.0929866	60.3465	78.4654	57.2521	21.8466	15.8563	3.91507	34.666	33.6097	7.06999
epsilonCOP	224.546	0.00828165	0.304877	0.0271639	0.978329	0.983044	200.563	207.097	232.825	290.248	308.983	140.942	207.996	219.452	212.807
CG9548	100.973	0.17605	0.43443	0.405245	0.685297	0.740342	79.2787	90.0423	110.687	51.1054	135.85	129.197	112.664	113.68	86.2539
CG31638	363.169	-0.131116	0.17564	-0.746506	0.455362	0.527942	339.597	334.443	454.2	378.414	389.55	364.101	336.549	315.338	356.328
CG9547	284.226	0.129987	0.232828	0.558294	0.576644	0.642003	266.234	219.96	290.077	360.079	308.126	272.097	235.44	343.017	263.004
CG9550	24.8052	-3.39003	1.06015	-3.19768	0.00138536	0.00383401	41.4142	72.0338	72.5193	14.4344	2.99983	1.95753	10.1109	0	7.77699
CG31637	539.716	0.138372	0.187002	0.739947	0.459332	0.531448	534.835	464.361	461.833	638.623	638.108	507.001	499.768	469.548	643.369
CR44775	21.9705	-3.43733	1.27321	-2.69974	0.00693936	0.014762	42.5975	65.6022	61.0689	0	6.85676	5.8726	8.6665	0	7.06999
eya	395.462	-0.187522	0.236501	-0.792899	0.427837	0.500675	478.039	423.199	519.086	346.035	227.559	322.993	369.771	514.031	358.449
CR44776	14.5123	-5.73523	1.31851	-4.34979	1.36268e-05	8.67078e-05	26.6234	47.5938	41.9849	5.46165	2.14274	3.91507	2.88883	0	0
Osm6	27.5544	-2.83442	0.928067	-3.05411	0.00225731	0.00574626	59.1632	100.333	53.4353	0	2.14274	1.95753	20.2218	7.90817	2.828
CoVb	5304.73	0.173595	0.206461	0.840811	0.400454	0.472716	4734.83	6290.1	5064.9	4080.63	4150.91	5271.64	5303.9	8182.98	4662.66
CG9596	357.903	-0.0231817	0.210516	-0.110119	0.912315	0.931661	331.906	376.891	381.681	301.951	312.84	446.318	378.437	373.661	317.443
CG11043	14.5863	-3.23286	0.757453	-4.26807	1.97174e-05	0.000116829	32.5398	32.158	38.1681	5.85177	5.57112	5.8726	4.33325	3.95408	2.828
Ent2	833.032	0.242534	0.115684	2.09653	0.0360355	0.060049	745.456	753.783	729.01	868.012	923.092	841.739	800.207	943.049	892.94
CG13766	105.631	-0.313473	0.368362	-0.850994	0.394773	0.467257	97.6193	115.769	129.771	143.953	113.565	78.3013	88.1094	66.2309	117.362
CG11319	502.397	-0.859431	0.248273	-3.46164	0.000536902	0.00175143	623.58	784.654	782.445	380.755	299.983	446.318	346.66	534.79	322.392
CG11050	1449.71	0.343214	0.155299	2.21001	0.0271042	0.0469897	1511.03	1068.93	1019.09	1608.85	1619.48	1614.96	1523.86	1586.58	1494.6
CG11320	28.1988	-2.87823	0.915745	-3.14304	0.00167201	0.00447488	63.8963	65.6022	72.5193	7.80236	4.28548	11.7452	17.333	0	10.605
CR44913	20.4265	-1.83062	0.887368	-2.06298	0.0391148	0.0644348	14.1992	25.7264	38.1681	17.1652	16.7134	50.8959	2.88883	13.8393	4.242
CG34345	32.6289	-3.89671	0.878368	-4.43631	9.15141e-06	6.23231e-05	52.6552	82.3244	125.955	3.12094	3.85693	7.83013	11.5553	0	6.36299
Oatp26F	43.188	-5.67072	0.857143	-6.61584	3.69453e-11	2.08314e-09	86.9699	174.939	118.321	0	0	0	5.77767	1.97704	0.706999
CG31635	4636.93	0.510821	0.118386	4.31489	1.59683e-05	9.8521e-05	4040.25	3404.88	3026.73	5539.67	5361.56	5383.22	4677.02	4819.04	5479.95
Tango1	2040.63	0.382207	0.104685	3.65101	0.000261206	0.000970124	1827.55	1638.77	1522.91	2244.35	2392.15	2200.27	2075.63	2120.38	2343.7
CG31633	127.309	-0.674446	0.315739	-2.13609	0.0326725	0.0552409	137.85	136.35	221.375	87.3864	125.136	135.07	101.109	101.818	99.6869
CG31636	56.5611	-1.87199	0.535666	-3.49469	0.000474617	0.00157748	80.462	83.6107	206.108	18.3355	11.9993	9.78767	31.7772	41.5179	25.452
CG11070	677.856	0.327108	0.135855	2.40777	0.0160503	0.0301269	526.552	567.266	568.704	792.329	857.096	716.457	636.988	688.011	747.298
CG13771	30.4246	-5.1544	1.01759	-5.06529	4.07774e-07	4.8687e-06	46.7389	115.769	103.054	0	0.428548	0	2.88883	4.94261	0
CG34310	125.393	0.415174	0.332171	1.24988	0.211344	0.275124	130.159	120.914	83.9697	89.7271	147.42	99.8342	128.553	180.899	147.056
cup	0	NA	NA	NA	NA	NA	0	0	0	0	0	0	0	0	0
Galt	331.329	0.0972236	0.252807	0.384576	0.700551	0.753891	286.942	281.704	335.879	310.144	332.125	471.765	353.882	367.73	241.794
Spn27A	629.635	0.0925593	0.139938	0.661429	0.508337	0.578985	650.795	622.578	530.536	685.437	643.679	587.26	629.766	695.919	620.745
cort	274.517	0.299844	0.196763	1.52388	0.127538	0.177224	217.129	236.683	240.459	278.544	313.697	332.781	323.549	242.188	285.628
CG11329	113.76	0.321845	0.328661	0.979262	0.32745	0.398412	66.2628	118.341	83.9697	142.003	162.42	117.452	99.6647	115.657	118.069
Nhe3	901.11	0.142849	0.119508	1.19531	0.231965	0.297591	801.07	796.231	778.628	1008.84	1004.52	1098.18	834.873	815.53	972.124
CG11327	36.1472	-5.58706	1.04284	-5.35753	8.43684e-08	1.33008e-06	61.5297	120.914	118.321	14.8245	2.99983	0	4.33325	0.988521	1.414
Tsp	218.117	-1.29903	0.196444	-6.6127	3.77372e-11	2.11949e-09	308.24	388.468	374.047	158.388	151.277	150.73	145.886	140.37	145.642
AkhR	219.514	-0.401569	0.289841	-1.38548	0.165906	0.222631	230.736	281.704	316.795	184.136	122.565	215.329	251.328	202.647	170.387
Aatf	541.043	0.311578	0.135838	2.29374	0.0218055	0.0391398	482.18	439.921	534.353	532.511	560.112	534.407	573.433	573.342	639.127
homer	1205.21	0.452934	0.134053	3.37876	0.000728141	0.00225899	996.308	926.149	866.415	1452.02	1469.06	1301.76	1262.42	1121.97	1450.76
Liprin-alpha	1546.08	0.369499	0.139602	2.6468	0.00812584	0.0168361	1460.74	1173.12	1175.58	1911.58	1743.33	1505.34	1613.41	1569.77	1761.84
TTLL3B	34.9466	-4.06351	1.3414	-3.02932	0.00245108	0.00615157	67.446	86.1833	122.138	15.6047	3.85693	1.95753	17.333	0	0
TTLL3A	48.9022	-5.47152	1.27431	-4.29372	1.75703e-05	0.000106412	67.446	209.67	129.771	14.4344	0.857096	7.83013	10.1109	0	0
CG11221	86.0326	-1.64079	0.403597	-4.06542	4.79464e-05	0.000241086	144.358	208.384	118.321	38.6217	46.7117	64.5986	51.999	65.2424	36.057
CG31910	12.6727	-5.54613	1.57231	-3.52738	0.0004197	0.00142362	23.0736	37.3032	49.6185	1.17035	0	0	2.88883	0	0
snoRNA:Me28S-G2743	2.04052	-1.09762	2.46506	-0.445272	0.656123	0.713838	6.50795	5.14527	0	0	0.857096	0	2.88883	2.96556	0
CG44271	8.05735	-4.82747	1.78998	-2.69693	0.00699813	0.014867	24.8485	32.158	11.4504	1.17035	0	0	2.88883	0	0
CG11322	25.7342	-3.925	1.21762	-3.22351	0.00126631	0.00356621	57.9799	65.6022	68.7025	0.780236	3.85693	21.5329	7.22208	5.93113	0
CG11321	1226.87	-0.142862	0.206639	-0.691359	0.48934	0.560925	1591.49	1287.6	1091.61	1147.73	1015.66	1291.97	1239.31	1463.01	913.443
CG17378	67.6755	-2.5045	0.482401	-5.19173	2.0835e-07	2.79754e-06	141.4	181.371	133.588	25.3577	22.713	25.4479	10.1109	41.5179	27.573
nrv1	2986.19	0.372713	0.123307	3.02264	0.0025058	0.00626212	2732.75	2101.84	2446.57	3453.32	3236.39	3474.62	2793.5	3339.22	3297.44
nrv2	795.768	0.035969	0.193103	0.186268	0.852234	0.882248	909.338	792.372	828.247	583.226	636.822	812.376	857.983	1040.91	700.636
CR43610	6.964	-4.51383	2.16151	-2.08828	0.0367724	0.0610906	2.36653	15.4358	41.9849	0	0	0	2.88883	0	0
CG17376	12.5497	-4.51169	1.36282	-3.31055	0.000931137	0.0027705	29.5816	39.8759	38.1681	0	0	0	4.33325	0.988521	0
CG17377	22.7588	-4.47206	1.20621	-3.70753	0.000209288	0.000810154	42.5975	72.0338	80.1529	0.390118	0	0	8.6665	0.988521	0
CG11236	64.0289	-0.477633	0.515276	-0.926946	0.353955	0.42582	60.3465	52.7391	125.955	46.424	49.283	74.3863	70.7764	65.2424	31.108
CG17375	21.4458	-5.64733	1.10819	-5.09601	3.46891e-07	4.27051e-06	29.5816	78.4654	80.1529	0.390118	0.857096	0	1.44442	0	2.121
CR44081	8.68226	-7.1484	1.99805	-3.57768	0.000346658	0.00121757	16.5657	46.3075	15.2672	0	0	0	0	0	0
sens-2	187.585	-0.656558	0.247833	-2.6492	0.00806826	0.0167473	215.354	266.268	301.528	151.756	134.993	129.197	142.997	197.704	148.47
Rca1	695.936	0.650152	0.199724	3.25526	0.0011329	0.00325116	433.075	536.395	431.299	834.072	1037.94	786.928	774.207	583.227	846.278
l(2)k09022	1075.96	-0.138534	0.151081	-0.91695	0.359169	0.43134	1205.15	1013.62	1080.16	1199.61	1237.22	949.404	886.872	1027.07	1084.54
Nha1	281.686	-0.565705	0.275275	-2.05505	0.0398738	0.0655558	334.864	410.336	419.849	249.285	142.278	193.796	267.217	310.396	207.151
CR44915	12.6098	-4.1684	1.69837	-2.45435	0.0141141	0.0270241	16.5657	60.457	30.5344	0	0	0	0	5.93113	0
CR44914	29.3945	-3.26798	0.667548	-4.8955	9.80545e-07	1.0121e-05	56.205	75.8928	87.7865	13.264	5.14257	3.91507	7.22208	5.93113	9.19099
Nlg2	181.599	-1.7442	0.284029	-6.14093	8.20415e-10	2.81438e-08	311.79	351.165	442.749	78.8038	61.2823	58.726	140.108	102.806	86.9609
mir-932	1.13194	-4.22749	3.9539	-1.0692	0.284982	0.354332	1.18326	9.00423	0	0	0	0	0	0	0
CG13773	619.023	0.375951	0.164422	2.2865	0.0222249	0.0397798	589.265	474.651	477.101	641.354	646.25	730.16	592.211	662.309	757.903
Rat1	1393.26	0.459691	0.129287	3.55558	0.000377144	0.0013044	1157.23	1047.06	1187.03	1445.78	1448.06	1609.09	1331.75	1587.56	1725.79
Wee1	534.788	0.299948	0.179888	1.66742	0.0954313	0.13797	435.441	358.883	503.818	685.047	693.819	557.897	514.212	486.352	577.618
x16	938.321	0.677017	0.137591	4.9205	8.63238e-07	9.09385e-06	660.261	684.321	702.292	1008.84	1142.94	986.597	1083.31	953.923	1222.4
CG32829	58.8028	-0.404695	0.483862	-0.836385	0.402939	0.475366	88.1532	101.619	72.5193	15.6047	16.2848	35.2356	53.4434	96.8751	49.49
nop5	2380.83	0.433315	0.117486	3.68822	0.000225825	0.000862994	2124.55	2016.95	1900.77	2350.07	2711.85	2141.54	2623.06	2962.6	2596.1
snoRNA:nop5-x16-a	8.67337	-0.908209	1.16688	-0.778322	0.436379	0.509168	3.54979	3.85896	38.1681	4.68141	2.14274	3.91507	5.77767	8.89669	7.06999
Hrb27C	24049.2	0.409708	0.152534	2.68601	0.00723113	0.0152577	23462.9	17828.4	20397	23835	21019.8	27947.7	22579.1	30878.4	28494.2
CG43232	2.08401	-5.05685	3.26784	-1.54746	0.121752	0.170214	4.73306	2.57264	11.4504	0	0	0	0	0	0
CG18304	369.603	-1.18287	0.225327	-5.24957	1.52454e-07	2.16247e-06	539.568	523.532	645.04	298.83	230.13	338.653	271.55	279.751	199.374
CG10158	888.213	0.585734	0.13871	4.22272	2.41374e-05	0.000137715	613.522	740.919	606.872	937.453	1013.52	1129.5	922.982	1042.89	986.264
ihog	408.985	0.212184	0.282783	0.750342	0.453049	0.525753	239.019	412.908	419.849	449.806	517.257	416.955	317.772	375.638	531.664
Gas41	147.14	-0.264282	0.331022	-0.798382	0.424649	0.497459	138.442	122.2	209.924	112.354	170.991	187.923	131.442	106.76	144.228
SA	737.938	0.255795	0.173428	1.47494	0.14023	0.192597	611.747	641.873	557.254	892.59	905.95	863.272	712.097	579.273	877.386
CG13775	48.6757	-1.82546	0.433807	-4.20799	2.57652e-05	0.000145379	87.5615	104.192	76.3361	35.8908	30.8554	25.4479	36.1104	19.7704	21.917
CG3430	317.478	0.347432	0.252887	1.37386	0.169485	0.226704	171.573	267.554	316.795	349.546	430.262	381.719	337.993	283.706	318.15
Atac1	75.33	0.0317164	0.305582	0.10379	0.917336	0.935522	68.0377	70.7475	87.7865	76.073	77.5672	72.4287	75.1097	68.208	82.0119
CG10399	47.0573	-0.886146	0.652778	-1.3575	0.174622	0.232634	54.4301	70.7475	83.9697	10.5332	33.8553	58.726	21.6662	46.4605	43.127
sip2	499.434	0.421139	0.206003	2.04434	0.0409204	0.0670054	353.204	409.049	385.497	598.441	616.252	600.963	519.99	381.569	629.936
Coprox	310.017	0.251417	0.237583	1.05823	0.289952	0.359496	218.904	337.015	209.924	357.738	397.264	352.356	265.773	305.453	345.723
smt3	4942.51	0.553717	0.131688	4.20475	2.61369e-05	0.000147041	3679.36	4538.13	3339.7	4713.01	5702.69	5508.5	5808	5942.99	5250.18
snRNP-U1-70K	608.087	0.284126	0.130201	2.18221	0.0290942	0.0499858	501.704	542.826	503.818	643.695	742.245	651.859	608.099	656.378	622.159
uif	371.247	-1.13275	0.231291	-4.8975	9.70627e-07	1.00252e-05	482.18	738.347	568.704	218.466	277.699	242.734	245.551	245.153	322.392
CR44326	15.5305	-5.73672	1.78786	-3.2087	0.00133335	0.00371473	30.1732	32.158	68.7025	5.85177	0	0	2.88883	0	0
CG43321	4.96423	-2.43218	2.85217	-0.852747	0.393799	0.466355	13.0159	24.44	0	0	0	0	7.22208	0	0
CG43322	100.161	-0.476353	0.304461	-1.56458	0.117682	0.16518	104.127	119.628	145.039	76.073	98.566	99.8342	77.9985	79.0817	101.101
ade3	1129.13	0.193033	0.174289	1.10755	0.268058	0.336085	961.402	854.115	935.117	1513.66	1674.34	1082.52	954.759	1055.74	1130.49
Pcp	57.2407	-0.794088	0.596991	-1.33015	0.183469	0.242908	68.0377	96.4739	41.9849	73.3422	27.4271	86.1315	44.7769	54.3687	22.624
CG31908	1631.83	0.524982	0.124033	4.2326	2.3101e-05	0.000132999	1282.66	1337.77	1095.42	1857.74	1975.61	1759.82	1688.52	1677.52	2011.41
CG3476	163.025	-0.0553622	0.249764	-0.221658	0.82458	0.859177	173.94	156.931	202.291	144.344	143.564	138.985	158.886	207.589	140.693
Rab30	221.289	0.0630144	0.253044	0.249026	0.803341	0.842031	217.129	227.678	175.573	240.313	276.842	199.668	212.329	176.945	265.125
CG11266	1557.26	0.507248	0.116344	4.35989	1.30129e-05	8.35059e-05	1341.82	1256.73	1122.14	1835.5	1552.63	1581.69	1691.41	1847.55	1785.88
milt	4853.09	0.505292	0.100673	5.01916	5.18978e-07	5.92839e-06	4150.3	3748.33	3629.78	5438.63	5297.71	5023.03	4850.35	5645.44	5894.25
Mnn1	1580.78	0.319257	0.132923	2.40183	0.0163133	0.0305085	1371.4	1381.51	1190.84	1849.16	1704.76	1793.1	1375.08	1747.71	1813.45
CG31907	24.1364	-5.99679	1.61469	-3.71389	0.000204099	0.000792971	44.3724	59.1706	103.054	7.80236	0	0	0	0	2.828
Sem1	1390.95	0.508013	0.116692	4.35346	1.34007e-05	8.55439e-05	1050.15	1090.8	1148.86	1434.46	1466.06	1673.69	1411.19	1689.38	1553.98
Nuf2	218.622	0.383388	0.278335	1.37743	0.168378	0.225529	163.882	204.525	187.023	238.362	257.129	193.796	287.439	166.072	269.367
CG11289	28.0672	-4.47104	0.88432	-5.05592	4.28332e-07	5.04947e-06	38.4561	97.7602	99.2369	4.2913	1.71419	0	5.77767	3.95408	1.414
Pvf2	73.7559	-2.03417	0.523064	-3.88895	0.000100681	0.000445832	86.3783	124.773	206.108	43.6932	26.1414	76.3438	34.666	39.5408	26.159
CR44611	10.356	-6.41369	1.80444	-3.55439	0.00037886	0.00130919	14.7908	57.8843	19.084	0	0	0	1.44442	0	0
Pvf3	240.699	-0.882221	0.252077	-3.49981	0.000465593	0.00155074	304.099	333.156	404.581	195.449	143.992	225.116	179.108	217.475	163.317
CR44612	43.7739	-5.37214	1.19117	-4.50997	6.48366e-06	4.71658e-05	79.8703	180.085	114.504	4.68141	4.71403	0	10.1109	0	0
CR44610	6.31361	-6.68057	2.1152	-3.15836	0.0015866	0.00428467	17.1573	20.5811	19.084	0	0	0	0	0	0
CR44613	7.46562	-3.46813	1.42766	-2.42923	0.0151308	0.0286623	18.3406	20.5811	22.9008	0	0	0	0	3.95408	1.414
CG4495	342.651	-0.143902	0.209626	-0.686471	0.492416	0.563799	304.099	418.053	309.161	356.568	405.406	354.313	320.66	264.924	350.672
CG4496	146.449	-0.852279	0.261639	-3.25747	0.00112412	0.00323123	234.878	169.794	232.825	92.8481	110.565	125.282	122.775	106.76	122.311
CG4497	548.486	0.316328	0.206993	1.5282	0.126462	0.175915	360.896	492.66	442.749	718.597	695.105	620.538	560.434	416.167	629.229
CG4502	1846.71	0.448067	0.120744	3.71087	0.000206549	0.000800801	1662.49	1480.55	1400.77	1705.99	2017.6	2125.88	1971.63	2130.26	2125.24
CG13784	2596.71	0.50726	0.154664	3.27975	0.00103899	0.00302997	2677.13	1793.13	2225.2	2377.38	2130.31	2640.71	2998.61	3163.27	3364.61
ico	548.23	0.275454	0.206787	1.33207	0.182838	0.242114	587.491	474.651	442.749	548.116	563.54	483.511	485.324	756.219	592.465
CR44989	8.63087	-6.9425	2.24956	-3.08616	0.0020276	0.00527088	17.1573	24.44	26.7176	9.36283	0	0	0	0	0
Ndae1	1107.43	0.098996	0.195412	0.506602	0.612434	0.675113	1035.95	1292.75	1076.34	943.695	750.816	1217.59	1175.76	1380.96	1093.02
CG43799	23.942	-1.48961	0.90229	-1.65092	0.0987545	0.141997	27.8067	33.4443	72.5193	6.632	19.7132	7.83013	28.8883	15.8163	2.828
CG43800	16.7935	0.267708	0.902035	0.296782	0.766633	0.810147	32.5398	10.2905	19.084	10.1431	1.71419	1.95753	17.333	27.6786	30.401
CG13786	69.3782	-0.569054	0.651354	-0.873648	0.38231	0.455129	78.6871	111.91	99.2369	29.649	67.282	43.0657	75.1097	14.8278	104.636
Wnt4	98.3419	-1.2654	0.350597	-3.60928	0.000307049	0.00110515	149.091	191.661	194.657	26.528	47.1403	54.8109	73.6652	76.1161	71.4069
CG31909	11.4747	-3.74725	1.47651	-2.53791	0.0111516	0.0220775	13.0159	42.4485	38.1681	2.34071	0	0	4.33325	2.96556	0
wg	48.2807	-2.34198	0.816678	-2.86769	0.00413483	0.00951838	115.368	119.628	91.6033	32.3798	10.2851	0	31.7772	20.7589	12.726
CR45304	7.67321	-4.75137	1.83056	-2.59558	0.00944321	0.0190888	20.1155	23.1537	22.9008	0	0	0	2.88883	0	0
Wnt6	121.853	-1.48729	0.337063	-4.41249	1.02189e-05	6.80605e-05	194.647	262.409	209.924	57.7374	80.567	52.8534	73.6652	104.783	60.0949
Wnt10	40.4392	-3.7997	1.17767	-3.22645	0.00125335	0.00353787	81.0536	117.055	137.405	0.780236	2.57129	0	23.1107	1.97704	0
CR44063	6.83788	-6.77042	1.8883	-3.58545	0.000336499	0.00119007	11.241	23.1537	26.7176	0	0.428548	0	0	0	0
ninaC	1209.57	-0.150369	0.231229	-0.650304	0.515496	0.586	1715.73	1220.72	1076.34	1167.62	958.233	1115.79	1076.09	1595.47	960.105
CG5149	442.441	0.275797	0.200581	1.37499	0.169134	0.226331	394.619	338.302	438.933	479.065	542.542	383.676	424.658	442.857	537.32
gudu	34.8559	-3.9237	1.10691	-3.54472	0.000393028	0.00134845	61.5297	114.482	106.871	8.58259	0.857096	1.95753	15.8886	0	3.535
CG5160	41.5304	-3.38814	0.563734	-6.01018	1.85316e-09	5.65731e-08	65.6712	87.4696	148.855	17.9454	13.7135	11.7452	11.5553	6.91965	9.89799
CG5171	230.934	-0.182517	0.295779	-0.617074	0.537186	0.605476	303.507	228.965	209.924	195.059	188.99	287.757	288.883	185.842	189.476
CG5177	268.331	-0.0470765	0.224291	-0.20989	0.833753	0.867081	301.141	279.131	229.008	241.483	297.412	272.097	249.884	319.292	225.533
CG5181	178.868	0.142837	0.307126	0.465076	0.641877	0.701663	140.808	189.089	141.222	228.609	242.558	146.815	160.33	143.336	217.049
CG15818	493.77	0.564445	0.257306	2.19367	0.0282588	0.0487301	483.955	420.626	328.245	374.123	466.689	530.491	475.213	814.541	550.045
chm	874.761	0.461135	0.131417	3.50894	0.00044989	0.00150795	702.859	654.736	725.193	914.046	1004.09	1019.87	875.316	903.508	1073.23
CR43857	132.21	-1.00508	0.380024	-2.64477	0.0081746	0.0169194	127.201	117.055	213.741	193.498	167.562	146.815	75.1097	100.829	48.076
mir-275	0	NA	NA	NA	NA	NA	0	0	0	0	0	0	0	0	0
mir-305	2.12513	-5.07896	3.93326	-1.29128	0.196605	0.258143	0	3.85896	15.2672	0	0	0	0	0	0
CG5261	1794.73	0.162279	0.129956	1.24872	0.211768	0.275495	1860.09	1502.42	1389.32	2081.28	2025.75	1937.96	1743.41	1932.56	1679.83
CG5958	918.642	0.482317	0.134701	3.58066	0.000342733	0.0012069	812.902	778.223	923.667	679.585	782.1	804.546	1104.98	1283.1	1098.68
CG5973	1228.65	-0.0522053	0.112221	-0.465199	0.641789	0.701615	1596.22	1290.18	1366.42	911.315	908.093	865.23	1373.64	1373.06	1373.7
santa-maria	283.129	-0.855349	0.268391	-3.18695	0.00143782	0.00395843	334.864	376.891	442.749	287.907	181.704	289.715	245.551	166.072	222.705
Gr28a	21.2034	-4.78625	1.32283	-3.61819	0.000296673	0.00107433	53.2469	81.0381	45.8017	3.90118	0	0	2.88883	3.95408	0
Gr28b	66.1464	-4.08921	1.0047	-4.07009	4.69942e-05	0.000237353	124.834	191.661	229.008	12.8739	1.71419	1.95753	28.8883	2.96556	1.414
CG6055	38.6773	-1.87714	0.545986	-3.43807	0.000585868	0.00188401	67.446	72.0338	87.7865	23.7972	25.2843	9.78767	28.8883	11.8623	21.21
Ziz	1114	-0.086613	0.129913	-0.666701	0.504963	0.575834	1257.81	1128.1	1110.69	1161.77	967.232	1094.26	1064.53	1217.86	1023.74
CG6441	31.9778	-4.56033	1.23224	-3.70083	0.000214895	0.000829224	47.3306	145.354	80.1529	2.73083	0	0	10.1109	0	2.121
Obp28a	81.3844	-0.369277	0.377304	-0.978725	0.327716	0.39864	86.3783	82.3244	103.054	104.161	63.4251	84.1739	88.1094	49.4261	71.4069
RapGAP1	1931.75	0.340256	0.0994722	3.42061	0.000624803	0.00198743	1694.43	1592.46	1488.55	2203.39	2302.59	2029.96	1962.96	1954.31	2157.05
CR44082	8.19366	-7.01385	1.93143	-3.63144	0.000281846	0.00102964	18.3406	23.1537	30.5344	0	1.71419	0	0	0	0
Spn28B	22.5275	-5.61488	1.60991	-3.4877	0.000487187	0.00161283	35.4979	69.4612	80.1529	12.8739	0.428548	0	4.33325	0	0
CR45370	3.90299	-5.977	2.54261	-2.35074	0.0187362	0.0343386	8.28285	11.5769	15.2672	0	0	0	0	0	0
Cyp4d21	83.3509	-1.69571	0.686341	-2.47065	0.0134869	0.0260212	144.358	186.516	190.84	6.24189	29.1413	31.3205	70.7764	76.1161	14.847
CG6739	56.5505	-1.83458	0.494562	-3.7095	0.000207671	0.000804679	99.3942	138.922	125.955	23.4071	11.9993	7.83013	25.9995	46.4605	28.987
CR44799	9.11966	-7.10258	2.14225	-3.31548	0.000914863	0.00273257	18.3406	12.8632	45.8017	5.07153	0	0	0	0	0
CR44800	4.97388	-6.3403	2.37571	-2.6688	0.00761235	0.0159597	8.87448	24.44	11.4504	0	0	0	0	0	0
Slob	463.399	-0.727569	0.255781	-2.84449	0.0044482	0.0101207	562.05	695.898	648.857	397.53	291.413	424.785	336.549	517.985	295.526
Myo28B1	438.416	-0.612053	0.226681	-2.70007	0.00693253	0.014753	656.12	542.826	606.872	365.931	226.273	364.101	407.325	427.041	349.258
CR44148	16.0086	-2.57306	0.908427	-2.83243	0.00461957	0.0104501	28.3983	25.7264	61.0689	3.90118	1.28564	3.91507	12.9997	3.95408	2.828
CG18585	210.399	-0.643231	0.239601	-2.6846	0.00726176	0.0153132	318.298	300.998	320.612	110.793	135.421	109.622	148.775	231.314	217.756
CG7025	78.2794	-1.48761	0.490301	-3.03407	0.00241275	0.00606888	143.175	126.059	187.023	14.4344	28.7127	45.0233	31.7772	63.2654	65.0439
CG43235	11.4861	-4.18537	1.81251	-2.30916	0.0209349	0.0378169	23.6653	12.8632	61.0689	0	0	0	5.77767	0	0
Tep2	1282.4	-0.0804453	0.166826	-0.482211	0.629656	0.690304	1396.84	1032.91	1103.06	1318.6	1511.49	1822.46	1152.64	1156.57	1047.07
Tep3	267.578	-1.24836	0.26483	-4.7138	2.43133e-06	2.12829e-05	428.342	406.477	496.185	147.465	152.563	219.244	167.552	241.199	149.177
CR44990	27.8469	-6.72764	1.47104	-4.57339	4.79907e-06	3.67045e-05	65.0795	118.341	57.2521	6.632	0.428548	0	2.88883	0	0
Ntl	132.301	-1.73711	0.548972	-3.16429	0.00155459	0.00421619	190.506	270.127	259.543	154.877	32.5696	66.5561	88.1094	86.0013	42.42
CG33296	96.1709	-2.41255	0.618735	-3.89916	9.65253e-05	0.000430075	132.526	222.533	282.444	22.2367	29.9983	54.8109	73.6652	34.5982	12.726
CG13793	121.549	-1.21478	0.344697	-3.52419	0.000424775	0.00143714	162.107	201.952	290.077	45.6438	60.4252	54.8109	116.998	91.9325	69.9929
CG13794	147.509	-1.45173	0.412305	-3.521	0.000429915	0.00145232	173.94	280.417	328.245	84.6556	64.7107	109.622	137.22	92.921	55.8529
CG13795	114.937	-1.6518	0.313913	-5.26198	1.42515e-07	2.03608e-06	165.065	191.661	232.825	72.952	75.853	111.579	62.1099	52.3916	69.9929
CG13796	79.3046	-1.79262	0.51915	-3.45299	0.000554416	0.00179746	110.044	172.367	175.573	31.5995	33.8553	56.7685	72.2208	41.5179	19.796
CG31904	0	NA	NA	NA	NA	NA	0	0	0	0	0	0	0	0	0
Acp1	10.2299	-0.530965	1.16756	-0.454763	0.64928	0.708289	6.50795	27.0127	7.63361	3.90118	16.2848	1.95753	4.33325	18.7819	5.65599
CG7214	36.6817	-1.29596	0.558471	-2.32056	0.0203108	0.0368873	37.2728	77.1791	87.7865	20.2861	12.8564	13.7027	36.1104	18.7819	26.159
CG7211	5.85524	-2.73627	2.18426	-1.25272	0.210307	0.273909	15.9741	21.8674	7.63361	0	0	0	7.22208	0	0
CG7203	65.2911	-0.39273	0.420704	-0.933508	0.350558	0.422472	84.0117	111.91	87.7865	31.2094	30.8554	25.4479	56.3322	107.749	52.318
CR45718	3.2338	-2.13829	1.67079	-1.27981	0.200612	0.262838	9.46611	6.43159	7.63361	0	0	0	2.88883	1.97704	0.706999
CG7196	50.3531	-3.90169	1.12597	-3.46518	0.000529875	0.0017335	84.6034	201.952	129.771	0	0.428548	7.83013	21.6662	1.97704	4.949
CG14538	11.0377	-5.33014	1.71328	-3.11108	0.00186406	0.00490885	19.5239	54.0254	22.9008	0	0	0	2.88883	0	0
CG7191	35.1572	-1.95442	0.538112	-3.632	0.000281237	0.00102789	57.9799	92.6149	61.0689	22.6268	13.7135	13.7027	20.2218	11.8623	22.624
CG7179	27.2735	-3.73813	0.816413	-4.57872	4.67837e-06	3.6035e-05	37.2728	74.6065	99.2369	10.5332	8.14241	0	5.77767	4.94261	4.949
Uro	413.07	-0.146631	0.298161	-0.491782	0.622873	0.684212	533.06	420.626	446.566	239.142	358.695	452.19	343.771	579.273	344.309
CG7164	17.6272	-6.05139	1.51783	-3.98687	6.69497e-05	0.000315982	31.3565	50.1664	72.5193	0	1.71419	0	2.88883	0	0
CG7154	795.514	0.584769	0.162513	3.59828	0.00032033	0.00114155	554.951	522.245	637.407	970.613	1043.09	884.805	813.206	736.448	996.869
CG7149	326.626	-0.498089	0.215121	-2.31539	0.0205915	0.0373115	444.316	334.443	374.047	368.661	261.843	336.696	257.106	299.522	263.004
LKR	195.795	-0.724842	0.310908	-2.33137	0.019734	0.0359468	349.655	303.571	225.192	118.986	103.28	121.367	212.329	212.532	115.241
CR44825	5.07007	-4.06331	2.10903	-1.92663	0.0540261	0.0847643	9.46611	18.0085	15.2672	0	0	0	2.88883	0	0
Herp	842.331	0.261614	0.154667	1.69146	0.0907488	0.131983	760.839	599.424	713.743	1138.75	997.659	882.847	869.539	769.069	849.106
r2d2	404.322	0.186085	0.23726	0.784307	0.43286	0.50562	340.78	291.994	412.215	407.283	511.686	499.171	408.77	292.602	474.397
cdc14	1116.93	0.254538	0.112827	2.256	0.0240706	0.0425546	1031.81	891.419	900.766	1287.78	1356.78	1196.05	1084.76	1160.52	1142.51
LanB1	1205.66	0.0140491	0.230634	0.0609149	0.951427	0.962299	1424.65	1201.42	1244.28	840.314	978.803	1250.86	996.647	1771.43	1142.51
CR45008	9.04033	-3.45935	1.33482	-2.59162	0.00955264	0.019256	21.2988	25.7264	26.7176	0	0.428548	0	5.77767	0	1.414
CG7115	1501.77	0.508961	0.146683	3.46979	0.000520861	0.00170895	1267.28	986.606	1274.81	1602.99	1784.9	1593.43	1632.19	1481.79	1891.93
Rack1	11123.7	0.511273	0.104737	4.88151	1.05278e-06	1.06911e-05	9315.25	8703.23	7954.22	12458	12308.3	12301.1	13102.3	13329.2	10641.8
mts	6821.95	0.638011	0.0774167	8.24126	1.70404e-16	6.4283e-14	5225.29	5433.41	4717.57	7269.07	7289.6	7469.95	7549.96	8311.49	8131.2
CG14537	17.9041	-6.05346	1.56984	-3.85611	0.000115206	0.000497229	27.2151	52.7391	76.3361	0	0	1.95753	2.88883	0	0
CG14535	117.874	-2.55122	0.369052	-6.9129	4.7483e-12	3.61693e-10	219.495	248.259	316.795	48.7647	47.9974	45.0233	64.9987	25.7015	43.834
lectin-28C	184.147	-1.04688	0.390079	-2.68377	0.00727969	0.0153479	233.695	315.148	316.795	101.431	88.2808	182.051	194.996	139.381	85.5469
TwdlE	31.0161	-2.18364	1.03043	-2.11916	0.034077	0.0572552	41.4142	68.1749	80.1529	7.41224	40.2835	0	20.2218	5.93113	15.554
[truncated: 15,509 more rows]

[truncated: 2 more sheets: Hot v Ctrl DEG Table, Cold v Ctrl DEG Table]
